# Supplementary material for: Exploring the partitioning of hydrophobic organic compounds between water, suspended particulate matter and diverse fish species in a German river ecosystem
Source: Environ Sci Eur. 2022 Aug 5;34(1):66. doi: 10.1186/s12302-022-00644-w (PMC9355927; doi:10.1186/s12302-022-00644-w)
Supplement: Supplementary file 2 — Additional file 2: Table S8. contains the concentrations of analytes in fish (2020) and passive samplers from water and SPM. Table S9. lists the coating thicknesses of the coated jars used for each sample and compound. Table S10. contains the concentrations of analytes in fish (chub) samples in 2017. [file 12302_2022_644_MOESM2_ESM.xlsx]

## Sheet: Legend 
Column name	Description
PSD Replicate Nr	Number of the replicate of PSD deployed for 28 d in the River Mulde
PSD Silicone Mass (mg)	Accumulated silicone (SSP) mass of deployed PSD replicate
PSD extract concentration (pg/µL)	Analyte concentration measured in the extract from the PSD replicate (Volume 100 µL)
PSD MQL (pg/µL)	Method quantification Limit for PSD extracts
PSD MDL (pg/µL)	Method detection Limit for PSD extracts
PSD Analyte Mass (pg)	Mass of extracted Analytes from PSD
KlipSSP	compound specific lipid/SSP silicone partition coefficient
log KSSPwater	compound specific log SSP silicone/water partition coefficient
Molar Mass	compound specific molar mass
log KSSPwater SE	standard error for log KSSPwater
B	hydrodynamic parameter estimated by nls model for each PSD replicate
B SE	standard error of B
PSD Analyte Amount (mol)	analyte amount extracted from each PSD replicate
Rs (L/d)	compound specific PSD sampling rate
Cwater	analyte concentration in water derived from PSDs
DEQ	degree of equilibrium of PSD
PSD Csil (pg/mg)	silicone mass normalized concentration for PSD replicate
PSD equilibrium Csil (pg/mg)	estimated siliocne mass normalized concentration for PSD replicate assuming equilibrium with water
PSD ClipWater (pg/mg)	lipid mass normalized concentration derived from PSD in water, assuming equilibrium between water, silicone and model lipids
d15N14N (per Mil)	ratio of nitrogen isotopes in fish muscle tissue
d13C12C (per Mil)	ratio of carbon isotopes in fish muscle tissue
Wrm	Specific weight of fish according to Froese 2006
Fish extract Concentration (pg/µL)	analyte concentration in JenII fish extracts (Volume 100µL)
Fish extraction MQL (pg/µL)	Method quantification Limit for fish JenII extracts
Fish extraction MDL (pg/µL)	Method detection Limit for fish JenII extracts
Fish extracted analyte mass (pg)	Mass of extracted Analytes from fish
Fish Clip (pg/mg)	lipid mass normalized concentration in in fish
Month of SPM sample	month of the year 2020 when SPM subsample was collected
CJ coating thickness (µm)	approximated coating thickness of Dowsil DC 1-2577 silicone in coated jars for SPM sampling
CJ silicone mass (mg)	coated silicone mass in CJ
SPM TOC (percent)	TOC content in SPM subsample
CJ Csil (pg/mg)	silicone mass normalized concentration for CJ replicate
ClipSPM (pg/mg)	lipid mass normalized concentration assuming SPM is in equilibrium with model lipids
TL	trophic level of individual fish

## Sheet: Table S8
Row Nr.	PSD Replicate Nr	PSD Silicone Mass (mg)	Compound	PSD extract concentration (pg/µL)	PSD MQL (pg/µL)	PSD MDL (pg/µL)	PSD Analyte Mass (pg)	log Kow	KlipSSP	Compound Group	log KSSPwater	Molar Mass	log KSSPwater SE	B	B SE	PSD Analyte Amount (mol)	Rs (L/d)	Cwater (mol/L)	Cwater (g/L)	DEQ	PSD Csil (pg/mg)	PSD equilibrium Csil (pg/mg)	PSD ClipWater (pg/mg)	Fish muscle wet weight (mg)	extracted lipid mass (mg)	d15N14N (per Mil)	Fish body weight (g)	Fish body length (cm)	Species	d13C12C (per Mil)	Wrm	Fish extract Concentration (pg/µL)	Fish extraction MQL (pg/µL)	Fish extraction MDL (pg/µL)	Fish extracted analyte mass (pg)	Fish Clip (pg/mg)	Fish lipid content (percent)	Month of SPM sample	CJ coating thickness (µm)	CJ silicone mass (mg)	SPM TOC (percent)	CJ Csil (pg/mg)	ClipSPM (pg/mg)	Partitioning Status SPM	Partitioning Status Water	TL
1	1	5640.7	Acenapthene	115.357	48.4062	16.3714	11535.7	3.97	10.18	PAH	3.43	154.21	0.05	52.3933	5.13763	7.48052e-11	4.90753	4.92718e-12	7.59821e-10	0.999883	2.04508	2.04532	20.8214	606.2	4.1	17.6	165.6	23	Perch	-25.2	105.91	1896.6	80.2341	48.1019	189660	46258.4	0.00676344	April	4	18.3	9.28	149.299	612.356	75.5417	2221.68	2.54289
2	1	5640.7	Acenapthene	115.357	48.4062	16.3714	11535.7	3.97	10.18	PAH	3.43	154.21	0.05	52.3933	5.13763	7.48052e-11	4.90753	4.92718e-12	7.59821e-10	0.999883	2.04508	2.04532	20.8214	606.2	4.1	17.6	165.6	23	Perch	-25.2	105.91	1896.6	80.2341	48.1019	189660	46258.4	0.00676344	April	8	69.7	9.28	37.8374	155.191	298.074	2221.68	2.54289
3	1	5640.7	Acenapthene	115.357	48.4062	16.3714	11535.7	3.97	10.18	PAH	3.43	154.21	0.05	52.3933	5.13763	7.48052e-11	4.90753	4.92718e-12	7.59821e-10	0.999883	2.04508	2.04532	20.8214	606.2	4.1	17.6	165.6	23	Perch	-25.2	105.91	1896.6	80.2341	48.1019	189660	46258.4	0.00676344	April	16	107.7	9.28	37.3225	153.079	302.186	2221.68	2.54289
4	1	5640.7	Acenapthene	115.357	48.4062	16.3714	11535.7	3.97	10.18	PAH	3.43	154.21	0.05	52.3933	5.13763	7.48052e-11	4.90753	4.92718e-12	7.59821e-10	0.999883	2.04508	2.04532	20.8214	606.2	4.1	17.6	165.6	23	Perch	-25.2	105.91	1896.6	80.2341	48.1019	189660	46258.4	0.00676344	May	4	36.3	8.1	54.2158	222.368	208.027	2221.68	2.54289
5	1	5640.7	Acenapthene	115.357	48.4062	16.3714	11535.7	3.97	10.18	PAH	3.43	154.21	0.05	52.3933	5.13763	7.48052e-11	4.90753	4.92718e-12	7.59821e-10	0.999883	2.04508	2.04532	20.8214	606.2	4.1	17.6	165.6	23	Perch	-25.2	105.91	1896.6	80.2341	48.1019	189660	46258.4	0.00676344	May	8	56.7	8.1	66.4866	272.697	169.633	2221.68	2.54289
6	1	5640.7	Acenapthene	115.357	48.4062	16.3714	11535.7	3.97	10.18	PAH	3.43	154.21	0.05	52.3933	5.13763	7.48052e-11	4.90753	4.92718e-12	7.59821e-10	0.999883	2.04508	2.04532	20.8214	606.2	4.1	17.6	165.6	23	Perch	-25.2	105.91	1896.6	80.2341	48.1019	189660	46258.4	0.00676344	May	16	62.7	8.1	89.5302	367.211	125.972	2221.68	2.54289
7	1	5640.7	Acenapthene	115.357	48.4062	16.3714	11535.7	3.97	10.18	PAH	3.43	154.21	0.05	52.3933	5.13763	7.48052e-11	4.90753	4.92718e-12	7.59821e-10	0.999883	2.04508	2.04532	20.8214	606.2	4.1	17.6	165.6	23	Perch	-25.2	105.91	1896.6	80.2341	48.1019	189660	46258.4	0.00676344	June	4	33.7	10.2	36.0505	147.862	312.848	2221.68	2.54289
8	1	5640.7	Acenapthene	115.357	48.4062	16.3714	11535.7	3.97	10.18	PAH	3.43	154.21	0.05	52.3933	5.13763	7.48052e-11	4.90753	4.92718e-12	7.59821e-10	0.999883	2.04508	2.04532	20.8214	606.2	4.1	17.6	165.6	23	Perch	-25.2	105.91	1896.6	80.2341	48.1019	189660	46258.4	0.00676344	June	8	67.9	10.2	34.3826	141.021	328.024	2221.68	2.54289
9	1	5640.7	Acenapthene	115.357	48.4062	16.3714	11535.7	3.97	10.18	PAH	3.43	154.21	0.05	52.3933	5.13763	7.48052e-11	4.90753	4.92718e-12	7.59821e-10	0.999883	2.04508	2.04532	20.8214	606.2	4.1	17.6	165.6	23	Perch	-25.2	105.91	1896.6	80.2341	48.1019	189660	46258.4	0.00676344	June	16	126.8	10.2	27.1763	111.464	415.007	2221.68	2.54289
10	1	5640.7	Acenapthene	115.357	48.4062	16.3714	11535.7	3.97	10.18	PAH	3.43	154.21	0.05	52.3933	5.13763	7.48052e-11	4.90753	4.92718e-12	7.59821e-10	0.999883	2.04508	2.04532	20.8214	606.2	4.1	17.6	165.6	23	Perch	-25.2	105.91	1896.6	80.2341	48.1019	189660	46258.4	0.00676344	July	4	13.4	10.8	113.502	465.532	99.3668	2221.68	2.63676
11	1	5640.7	Acenapthene	115.357	48.4062	16.3714	11535.7	3.97	10.18	PAH	3.43	154.21	0.05	52.3933	5.13763	7.48052e-11	4.90753	4.92718e-12	7.59821e-10	0.999883	2.04508	2.04532	20.8214	606.2	4.1	17.6	165.6	23	Perch	-25.2	105.91	1896.6	80.2341	48.1019	189660	46258.4	0.00676344	July	8	51.1	10.8	43.6593	179.07	258.326	2221.68	2.63676
12	1	5640.7	Acenapthene	115.357	48.4062	16.3714	11535.7	3.97	10.18	PAH	3.43	154.21	0.05	52.3933	5.13763	7.48052e-11	4.90753	4.92718e-12	7.59821e-10	0.999883	2.04508	2.04532	20.8214	606.2	4.1	17.6	165.6	23	Perch	-25.2	105.91	1896.6	80.2341	48.1019	189660	46258.4	0.00676344	July	16	81.6	10.8	58.0886	238.252	194.158	2221.68	2.63676
13	1	5640.7	Acenapthene	115.357	48.4062	16.3714	11535.7	3.97	10.18	PAH	3.43	154.21	0.05	52.3933	5.13763	7.48052e-11	4.90753	4.92718e-12	7.59821e-10	0.999883	2.04508	2.04532	20.8214	606.2	4.1	17.6	165.6	23	Perch	-25.2	105.91	1896.6	80.2341	48.1019	189660	46258.4	0.00676344	August	4	21.2	8.91	66.9212	274.479	168.532	2221.68	2.63676
14	1	5640.7	Acenapthene	115.357	48.4062	16.3714	11535.7	3.97	10.18	PAH	3.43	154.21	0.05	52.3933	5.13763	7.48052e-11	4.90753	4.92718e-12	7.59821e-10	0.999883	2.04508	2.04532	20.8214	606.2	4.1	17.6	165.6	23	Perch	-25.2	105.91	1896.6	80.2341	48.1019	189660	46258.4	0.00676344	August	8	64.6	8.91	42.5221	174.406	265.235	2221.68	2.63676
15	1	5640.7	Acenapthene	115.357	48.4062	16.3714	11535.7	3.97	10.18	PAH	3.43	154.21	0.05	52.3933	5.13763	7.48052e-11	4.90753	4.92718e-12	7.59821e-10	0.999883	2.04508	2.04532	20.8214	606.2	4.1	17.6	165.6	23	Perch	-25.2	105.91	1896.6	80.2341	48.1019	189660	46258.4	0.00676344	August	16	119.8	8.91	46.9939	192.747	239.996	2221.68	2.63676
16	1	5640.7	Acenapthene	115.357	48.4062	16.3714	11535.7	3.97	10.18	PAH	3.43	154.21	0.05	52.3933	5.13763	7.48052e-11	4.90753	4.92718e-12	7.59821e-10	0.999883	2.04508	2.04532	20.8214	606.2	4.1	17.6	165.6	23	Perch	-25.2	105.91	1896.6	80.2341	48.1019	189660	46258.4	0.00676344	April	2	16.6	9.28	37.0117	151.805	304.724	2221.68	2.63676
17	1	5640.7	Acenapthene	115.357	48.4062	16.3714	11535.7	3.97	10.18	PAH	3.43	154.21	0.05	52.3933	5.13763	7.48052e-11	4.90753	4.92718e-12	7.59821e-10	0.999883	2.04508	2.04532	20.8214	606.2	4.1	17.6	165.6	23	Perch	-25.2	105.91	1896.6	80.2341	48.1019	189660	46258.4	0.00676344	May	2	16.3	8.1	45.7665	187.713	246.432	2221.68	2.63676
18	1	5640.7	Acenapthene	115.357	48.4062	16.3714	11535.7	3.97	10.18	PAH	3.43	154.21	0.05	52.3933	5.13763	7.48052e-11	4.90753	4.92718e-12	7.59821e-10	0.999883	2.04508	2.04532	20.8214	606.2	4.1	17.6	165.6	23	Perch	-25.2	105.91	1896.6	80.2341	48.1019	189660	46258.4	0.00676344	June	2	16.4	10.2	37.8518	155.25	297.96	2221.68	2.63676
19	1	5640.7	Acenapthene	115.357	48.4062	16.3714	11535.7	3.97	10.18	PAH	3.43	154.21	0.05	52.3933	5.13763	7.48052e-11	4.90753	4.92718e-12	7.59821e-10	0.999883	2.04508	2.04532	20.8214	606.2	4.1	17.6	165.6	23	Perch	-25.2	105.91	1896.6	80.2341	48.1019	189660	46258.4	0.00676344	August	2	16.2	8.91	63.549	260.648	177.475	2221.68	2.77613
20	1	5640.7	Acenapthene	115.357	48.4062	16.3714	11535.7	3.97	10.18	PAH	3.43	154.21	0.05	52.3933	5.13763	7.48052e-11	4.90753	4.92718e-12	7.59821e-10	0.999883	2.04508	2.04532	20.8214	656.2	10.1	17.7	934	50	Chub	-26.4	60.21	324.01	80.2341	48.1019	32401	3208.02	0.0153916	April	4	18.3	9.28	149.299	612.356	5.23882	154.073	2.77613
21	1	5640.7	Acenapthene	115.357	48.4062	16.3714	11535.7	3.97	10.18	PAH	3.43	154.21	0.05	52.3933	5.13763	7.48052e-11	4.90753	4.92718e-12	7.59821e-10	0.999883	2.04508	2.04532	20.8214	656.2	10.1	17.7	934	50	Chub	-26.4	60.21	324.01	80.2341	48.1019	32401	3208.02	0.0153916	April	8	69.7	9.28	37.8374	155.191	20.6714	154.073	2.77613
22	1	5640.7	Acenapthene	115.357	48.4062	16.3714	11535.7	3.97	10.18	PAH	3.43	154.21	0.05	52.3933	5.13763	7.48052e-11	4.90753	4.92718e-12	7.59821e-10	0.999883	2.04508	2.04532	20.8214	656.2	10.1	17.7	934	50	Chub	-26.4	60.21	324.01	80.2341	48.1019	32401	3208.02	0.0153916	April	16	107.7	9.28	37.3225	153.079	20.9566	154.073	2.77613
23	1	5640.7	Acenapthene	115.357	48.4062	16.3714	11535.7	3.97	10.18	PAH	3.43	154.21	0.05	52.3933	5.13763	7.48052e-11	4.90753	4.92718e-12	7.59821e-10	0.999883	2.04508	2.04532	20.8214	656.2	10.1	17.7	934	50	Chub	-26.4	60.21	324.01	80.2341	48.1019	32401	3208.02	0.0153916	May	4	36.3	8.1	54.2158	222.368	14.4267	154.073	2.77613
24	1	5640.7	Acenapthene	115.357	48.4062	16.3714	11535.7	3.97	10.18	PAH	3.43	154.21	0.05	52.3933	5.13763	7.48052e-11	4.90753	4.92718e-12	7.59821e-10	0.999883	2.04508	2.04532	20.8214	656.2	10.1	17.7	934	50	Chub	-26.4	60.21	324.01	80.2341	48.1019	32401	3208.02	0.0153916	May	8	56.7	8.1	66.4866	272.697	11.7641	154.073	2.77613
25	1	5640.7	Acenapthene	115.357	48.4062	16.3714	11535.7	3.97	10.18	PAH	3.43	154.21	0.05	52.3933	5.13763	7.48052e-11	4.90753	4.92718e-12	7.59821e-10	0.999883	2.04508	2.04532	20.8214	656.2	10.1	17.7	934	50	Chub	-26.4	60.21	324.01	80.2341	48.1019	32401	3208.02	0.0153916	May	16	62.7	8.1	89.5302	367.211	8.73619	154.073	2.77613
26	1	5640.7	Acenapthene	115.357	48.4062	16.3714	11535.7	3.97	10.18	PAH	3.43	154.21	0.05	52.3933	5.13763	7.48052e-11	4.90753	4.92718e-12	7.59821e-10	0.999883	2.04508	2.04532	20.8214	656.2	10.1	17.7	934	50	Chub	-26.4	60.21	324.01	80.2341	48.1019	32401	3208.02	0.0153916	June	4	33.7	10.2	36.0505	147.862	21.696	154.073	2.77613
27	1	5640.7	Acenapthene	115.357	48.4062	16.3714	11535.7	3.97	10.18	PAH	3.43	154.21	0.05	52.3933	5.13763	7.48052e-11	4.90753	4.92718e-12	7.59821e-10	0.999883	2.04508	2.04532	20.8214	656.2	10.1	17.7	934	50	Chub	-26.4	60.21	324.01	80.2341	48.1019	32401	3208.02	0.0153916	June	8	67.9	10.2	34.3826	141.021	22.7485	154.073	2.77613
28	1	5640.7	Acenapthene	115.357	48.4062	16.3714	11535.7	3.97	10.18	PAH	3.43	154.21	0.05	52.3933	5.13763	7.48052e-11	4.90753	4.92718e-12	7.59821e-10	0.999883	2.04508	2.04532	20.8214	656.2	10.1	17.7	934	50	Chub	-26.4	60.21	324.01	80.2341	48.1019	32401	3208.02	0.0153916	June	16	126.8	10.2	27.1763	111.464	28.7807	154.073	2.66501
29	1	5640.7	Acenapthene	115.357	48.4062	16.3714	11535.7	3.97	10.18	PAH	3.43	154.21	0.05	52.3933	5.13763	7.48052e-11	4.90753	4.92718e-12	7.59821e-10	0.999883	2.04508	2.04532	20.8214	656.2	10.1	17.7	934	50	Chub	-26.4	60.21	324.01	80.2341	48.1019	32401	3208.02	0.0153916	July	4	13.4	10.8	113.502	465.532	6.89109	154.073	2.66501
30	1	5640.7	Acenapthene	115.357	48.4062	16.3714	11535.7	3.97	10.18	PAH	3.43	154.21	0.05	52.3933	5.13763	7.48052e-11	4.90753	4.92718e-12	7.59821e-10	0.999883	2.04508	2.04532	20.8214	656.2	10.1	17.7	934	50	Chub	-26.4	60.21	324.01	80.2341	48.1019	32401	3208.02	0.0153916	July	8	51.1	10.8	43.6593	179.07	17.9149	154.073	2.66501
31	1	5640.7	Acenapthene	115.357	48.4062	16.3714	11535.7	3.97	10.18	PAH	3.43	154.21	0.05	52.3933	5.13763	7.48052e-11	4.90753	4.92718e-12	7.59821e-10	0.999883	2.04508	2.04532	20.8214	656.2	10.1	17.7	934	50	Chub	-26.4	60.21	324.01	80.2341	48.1019	32401	3208.02	0.0153916	July	16	81.6	10.8	58.0886	238.252	13.4648	154.073	2.66501
32	1	5640.7	Acenapthene	115.357	48.4062	16.3714	11535.7	3.97	10.18	PAH	3.43	154.21	0.05	52.3933	5.13763	7.48052e-11	4.90753	4.92718e-12	7.59821e-10	0.999883	2.04508	2.04532	20.8214	656.2	10.1	17.7	934	50	Chub	-26.4	60.21	324.01	80.2341	48.1019	32401	3208.02	0.0153916	August	4	21.2	8.91	66.9212	274.479	11.6877	154.073	2.66501
33	1	5640.7	Acenapthene	115.357	48.4062	16.3714	11535.7	3.97	10.18	PAH	3.43	154.21	0.05	52.3933	5.13763	7.48052e-11	4.90753	4.92718e-12	7.59821e-10	0.999883	2.04508	2.04532	20.8214	656.2	10.1	17.7	934	50	Chub	-26.4	60.21	324.01	80.2341	48.1019	32401	3208.02	0.0153916	August	8	64.6	8.91	42.5221	174.406	18.394	154.073	2.66501
34	1	5640.7	Acenapthene	115.357	48.4062	16.3714	11535.7	3.97	10.18	PAH	3.43	154.21	0.05	52.3933	5.13763	7.48052e-11	4.90753	4.92718e-12	7.59821e-10	0.999883	2.04508	2.04532	20.8214	656.2	10.1	17.7	934	50	Chub	-26.4	60.21	324.01	80.2341	48.1019	32401	3208.02	0.0153916	August	16	119.8	8.91	46.9939	192.747	16.6437	154.073	2.66501
35	1	5640.7	Acenapthene	115.357	48.4062	16.3714	11535.7	3.97	10.18	PAH	3.43	154.21	0.05	52.3933	5.13763	7.48052e-11	4.90753	4.92718e-12	7.59821e-10	0.999883	2.04508	2.04532	20.8214	656.2	10.1	17.7	934	50	Chub	-26.4	60.21	324.01	80.2341	48.1019	32401	3208.02	0.0153916	April	2	16.6	9.28	37.0117	151.805	21.1326	154.073	2.66501
36	1	5640.7	Acenapthene	115.357	48.4062	16.3714	11535.7	3.97	10.18	PAH	3.43	154.21	0.05	52.3933	5.13763	7.48052e-11	4.90753	4.92718e-12	7.59821e-10	0.999883	2.04508	2.04532	20.8214	656.2	10.1	17.7	934	50	Chub	-26.4	60.21	324.01	80.2341	48.1019	32401	3208.02	0.0153916	May	2	16.3	8.1	45.7665	187.713	17.0901	154.073	2.66501
37	1	5640.7	Acenapthene	115.357	48.4062	16.3714	11535.7	3.97	10.18	PAH	3.43	154.21	0.05	52.3933	5.13763	7.48052e-11	4.90753	4.92718e-12	7.59821e-10	0.999883	2.04508	2.04532	20.8214	656.2	10.1	17.7	934	50	Chub	-26.4	60.21	324.01	80.2341	48.1019	32401	3208.02	0.0153916	June	2	16.4	10.2	37.8518	155.25	20.6636	154.073	2.70381
38	1	5640.7	Acenapthene	115.357	48.4062	16.3714	11535.7	3.97	10.18	PAH	3.43	154.21	0.05	52.3933	5.13763	7.48052e-11	4.90753	4.92718e-12	7.59821e-10	0.999883	2.04508	2.04532	20.8214	656.2	10.1	17.7	934	50	Chub	-26.4	60.21	324.01	80.2341	48.1019	32401	3208.02	0.0153916	August	2	16.2	8.91	63.549	260.648	12.3079	154.073	2.70381
39	1	5640.7	Acenapthene	115.357	48.4062	16.3714	11535.7	3.97	10.18	PAH	3.43	154.21	0.05	52.3933	5.13763	7.48052e-11	4.90753	4.92718e-12	7.59821e-10	0.999883	2.04508	2.04532	20.8214	683.6	5.3	18.4	128	33	Pike	-25.4	59.5	690.145	80.2341	48.1019	69014.5	13021.6	0.00775307	April	4	18.3	9.28	149.299	612.356	21.2648	625.395	2.70381
40	1	5640.7	Acenapthene	115.357	48.4062	16.3714	11535.7	3.97	10.18	PAH	3.43	154.21	0.05	52.3933	5.13763	7.48052e-11	4.90753	4.92718e-12	7.59821e-10	0.999883	2.04508	2.04532	20.8214	683.6	5.3	18.4	128	33	Pike	-25.4	59.5	690.145	80.2341	48.1019	69014.5	13021.6	0.00775307	April	8	69.7	9.28	37.8374	155.191	83.9068	625.395	2.70381
41	1	5640.7	Acenapthene	115.357	48.4062	16.3714	11535.7	3.97	10.18	PAH	3.43	154.21	0.05	52.3933	5.13763	7.48052e-11	4.90753	4.92718e-12	7.59821e-10	0.999883	2.04508	2.04532	20.8214	683.6	5.3	18.4	128	33	Pike	-25.4	59.5	690.145	80.2341	48.1019	69014.5	13021.6	0.00775307	April	16	107.7	9.28	37.3225	153.079	85.0645	625.395	2.70381
42	1	5640.7	Acenapthene	115.357	48.4062	16.3714	11535.7	3.97	10.18	PAH	3.43	154.21	0.05	52.3933	5.13763	7.48052e-11	4.90753	4.92718e-12	7.59821e-10	0.999883	2.04508	2.04532	20.8214	683.6	5.3	18.4	128	33	Pike	-25.4	59.5	690.145	80.2341	48.1019	69014.5	13021.6	0.00775307	May	4	36.3	8.1	54.2158	222.368	58.5589	625.395	2.70381
43	1	5640.7	Acenapthene	115.357	48.4062	16.3714	11535.7	3.97	10.18	PAH	3.43	154.21	0.05	52.3933	5.13763	7.48052e-11	4.90753	4.92718e-12	7.59821e-10	0.999883	2.04508	2.04532	20.8214	683.6	5.3	18.4	128	33	Pike	-25.4	59.5	690.145	80.2341	48.1019	69014.5	13021.6	0.00775307	May	8	56.7	8.1	66.4866	272.697	47.7512	625.395	2.70381
44	1	5640.7	Acenapthene	115.357	48.4062	16.3714	11535.7	3.97	10.18	PAH	3.43	154.21	0.05	52.3933	5.13763	7.48052e-11	4.90753	4.92718e-12	7.59821e-10	0.999883	2.04508	2.04532	20.8214	683.6	5.3	18.4	128	33	Pike	-25.4	59.5	690.145	80.2341	48.1019	69014.5	13021.6	0.00775307	May	16	62.7	8.1	89.5302	367.211	35.4608	625.395	2.70381
45	1	5640.7	Acenapthene	115.357	48.4062	16.3714	11535.7	3.97	10.18	PAH	3.43	154.21	0.05	52.3933	5.13763	7.48052e-11	4.90753	4.92718e-12	7.59821e-10	0.999883	2.04508	2.04532	20.8214	683.6	5.3	18.4	128	33	Pike	-25.4	59.5	690.145	80.2341	48.1019	69014.5	13021.6	0.00775307	June	4	33.7	10.2	36.0505	147.862	88.0658	625.395	2.70381
46	1	5640.7	Acenapthene	115.357	48.4062	16.3714	11535.7	3.97	10.18	PAH	3.43	154.21	0.05	52.3933	5.13763	7.48052e-11	4.90753	4.92718e-12	7.59821e-10	0.999883	2.04508	2.04532	20.8214	683.6	5.3	18.4	128	33	Pike	-25.4	59.5	690.145	80.2341	48.1019	69014.5	13021.6	0.00775307	June	8	67.9	10.2	34.3826	141.021	92.3379	625.395	2.81516
47	1	5640.7	Acenapthene	115.357	48.4062	16.3714	11535.7	3.97	10.18	PAH	3.43	154.21	0.05	52.3933	5.13763	7.48052e-11	4.90753	4.92718e-12	7.59821e-10	0.999883	2.04508	2.04532	20.8214	683.6	5.3	18.4	128	33	Pike	-25.4	59.5	690.145	80.2341	48.1019	69014.5	13021.6	0.00775307	June	16	126.8	10.2	27.1763	111.464	116.823	625.395	2.81516
48	1	5640.7	Acenapthene	115.357	48.4062	16.3714	11535.7	3.97	10.18	PAH	3.43	154.21	0.05	52.3933	5.13763	7.48052e-11	4.90753	4.92718e-12	7.59821e-10	0.999883	2.04508	2.04532	20.8214	683.6	5.3	18.4	128	33	Pike	-25.4	59.5	690.145	80.2341	48.1019	69014.5	13021.6	0.00775307	July	4	13.4	10.8	113.502	465.532	27.9715	625.395	2.81516
49	1	5640.7	Acenapthene	115.357	48.4062	16.3714	11535.7	3.97	10.18	PAH	3.43	154.21	0.05	52.3933	5.13763	7.48052e-11	4.90753	4.92718e-12	7.59821e-10	0.999883	2.04508	2.04532	20.8214	683.6	5.3	18.4	128	33	Pike	-25.4	59.5	690.145	80.2341	48.1019	69014.5	13021.6	0.00775307	July	8	51.1	10.8	43.6593	179.07	72.718	625.395	2.81516
50	1	5640.7	Acenapthene	115.357	48.4062	16.3714	11535.7	3.97	10.18	PAH	3.43	154.21	0.05	52.3933	5.13763	7.48052e-11	4.90753	4.92718e-12	7.59821e-10	0.999883	2.04508	2.04532	20.8214	683.6	5.3	18.4	128	33	Pike	-25.4	59.5	690.145	80.2341	48.1019	69014.5	13021.6	0.00775307	July	16	81.6	10.8	58.0886	238.252	54.6548	625.395	2.81516
51	1	5640.7	Acenapthene	115.357	48.4062	16.3714	11535.7	3.97	10.18	PAH	3.43	154.21	0.05	52.3933	5.13763	7.48052e-11	4.90753	4.92718e-12	7.59821e-10	0.999883	2.04508	2.04532	20.8214	683.6	5.3	18.4	128	33	Pike	-25.4	59.5	690.145	80.2341	48.1019	69014.5	13021.6	0.00775307	August	4	21.2	8.91	66.9212	274.479	47.4411	625.395	2.81516
52	1	5640.7	Acenapthene	115.357	48.4062	16.3714	11535.7	3.97	10.18	PAH	3.43	154.21	0.05	52.3933	5.13763	7.48052e-11	4.90753	4.92718e-12	7.59821e-10	0.999883	2.04508	2.04532	20.8214	683.6	5.3	18.4	128	33	Pike	-25.4	59.5	690.145	80.2341	48.1019	69014.5	13021.6	0.00775307	August	8	64.6	8.91	42.5221	174.406	74.6627	625.395	2.81516
53	1	5640.7	Acenapthene	115.357	48.4062	16.3714	11535.7	3.97	10.18	PAH	3.43	154.21	0.05	52.3933	5.13763	7.48052e-11	4.90753	4.92718e-12	7.59821e-10	0.999883	2.04508	2.04532	20.8214	683.6	5.3	18.4	128	33	Pike	-25.4	59.5	690.145	80.2341	48.1019	69014.5	13021.6	0.00775307	August	16	119.8	8.91	46.9939	192.747	67.5581	625.395	2.81516
54	1	5640.7	Acenapthene	115.357	48.4062	16.3714	11535.7	3.97	10.18	PAH	3.43	154.21	0.05	52.3933	5.13763	7.48052e-11	4.90753	4.92718e-12	7.59821e-10	0.999883	2.04508	2.04532	20.8214	683.6	5.3	18.4	128	33	Pike	-25.4	59.5	690.145	80.2341	48.1019	69014.5	13021.6	0.00775307	April	2	16.6	9.28	37.0117	151.805	85.7788	625.395	2.81516
55	1	5640.7	Acenapthene	115.357	48.4062	16.3714	11535.7	3.97	10.18	PAH	3.43	154.21	0.05	52.3933	5.13763	7.48052e-11	4.90753	4.92718e-12	7.59821e-10	0.999883	2.04508	2.04532	20.8214	683.6	5.3	18.4	128	33	Pike	-25.4	59.5	690.145	80.2341	48.1019	69014.5	13021.6	0.00775307	May	2	16.3	8.1	45.7665	187.713	69.3699	625.395	2.671
56	1	5640.7	Acenapthene	115.357	48.4062	16.3714	11535.7	3.97	10.18	PAH	3.43	154.21	0.05	52.3933	5.13763	7.48052e-11	4.90753	4.92718e-12	7.59821e-10	0.999883	2.04508	2.04532	20.8214	683.6	5.3	18.4	128	33	Pike	-25.4	59.5	690.145	80.2341	48.1019	69014.5	13021.6	0.00775307	June	2	16.4	10.2	37.8518	155.25	83.8749	625.395	2.671
57	1	5640.7	Acenapthene	115.357	48.4062	16.3714	11535.7	3.97	10.18	PAH	3.43	154.21	0.05	52.3933	5.13763	7.48052e-11	4.90753	4.92718e-12	7.59821e-10	0.999883	2.04508	2.04532	20.8214	683.6	5.3	18.4	128	33	Pike	-25.4	59.5	690.145	80.2341	48.1019	69014.5	13021.6	0.00775307	August	2	16.2	8.91	63.549	260.648	49.9586	625.395	2.671
58	1	5640.7	Acenapthene	115.357	48.4062	16.3714	11535.7	3.97	10.18	PAH	3.43	154.21	0.05	52.3933	5.13763	7.48052e-11	4.90753	4.92718e-12	7.59821e-10	0.999883	2.04508	2.04532	20.8214	894.8	6.3	18	126	31	Pike	-25.4	71.05	648.708	80.2341	48.1019	64870.8	10297	0.00704068	April	4	18.3	9.28	149.299	612.356	16.8153	494.537	2.671
59	1	5640.7	Acenapthene	115.357	48.4062	16.3714	11535.7	3.97	10.18	PAH	3.43	154.21	0.05	52.3933	5.13763	7.48052e-11	4.90753	4.92718e-12	7.59821e-10	0.999883	2.04508	2.04532	20.8214	894.8	6.3	18	126	31	Pike	-25.4	71.05	648.708	80.2341	48.1019	64870.8	10297	0.00704068	April	8	69.7	9.28	37.8374	155.191	66.35	494.537	2.671
60	1	5640.7	Acenapthene	115.357	48.4062	16.3714	11535.7	3.97	10.18	PAH	3.43	154.21	0.05	52.3933	5.13763	7.48052e-11	4.90753	4.92718e-12	7.59821e-10	0.999883	2.04508	2.04532	20.8214	894.8	6.3	18	126	31	Pike	-25.4	71.05	648.708	80.2341	48.1019	64870.8	10297	0.00704068	April	16	107.7	9.28	37.3225	153.079	67.2655	494.537	2.671
61	1	5640.7	Acenapthene	115.357	48.4062	16.3714	11535.7	3.97	10.18	PAH	3.43	154.21	0.05	52.3933	5.13763	7.48052e-11	4.90753	4.92718e-12	7.59821e-10	0.999883	2.04508	2.04532	20.8214	894.8	6.3	18	126	31	Pike	-25.4	71.05	648.708	80.2341	48.1019	64870.8	10297	0.00704068	May	4	36.3	8.1	54.2158	222.368	46.3059	494.537	2.671
62	1	5640.7	Acenapthene	115.357	48.4062	16.3714	11535.7	3.97	10.18	PAH	3.43	154.21	0.05	52.3933	5.13763	7.48052e-11	4.90753	4.92718e-12	7.59821e-10	0.999883	2.04508	2.04532	20.8214	894.8	6.3	18	126	31	Pike	-25.4	71.05	648.708	80.2341	48.1019	64870.8	10297	0.00704068	May	8	56.7	8.1	66.4866	272.697	37.7597	494.537	2.671
63	1	5640.7	Acenapthene	115.357	48.4062	16.3714	11535.7	3.97	10.18	PAH	3.43	154.21	0.05	52.3933	5.13763	7.48052e-11	4.90753	4.92718e-12	7.59821e-10	0.999883	2.04508	2.04532	20.8214	894.8	6.3	18	126	31	Pike	-25.4	71.05	648.708	80.2341	48.1019	64870.8	10297	0.00704068	May	16	62.7	8.1	89.5302	367.211	28.041	494.537	2.671
64	1	5640.7	Acenapthene	115.357	48.4062	16.3714	11535.7	3.97	10.18	PAH	3.43	154.21	0.05	52.3933	5.13763	7.48052e-11	4.90753	4.92718e-12	7.59821e-10	0.999883	2.04508	2.04532	20.8214	894.8	6.3	18	126	31	Pike	-25.4	71.05	648.708	80.2341	48.1019	64870.8	10297	0.00704068	June	4	33.7	10.2	36.0505	147.862	69.6388	494.537	NA
65	1	5640.7	Acenapthene	115.357	48.4062	16.3714	11535.7	3.97	10.18	PAH	3.43	154.21	0.05	52.3933	5.13763	7.48052e-11	4.90753	4.92718e-12	7.59821e-10	0.999883	2.04508	2.04532	20.8214	894.8	6.3	18	126	31	Pike	-25.4	71.05	648.708	80.2341	48.1019	64870.8	10297	0.00704068	June	8	67.9	10.2	34.3826	141.021	73.017	494.537	NA
66	1	5640.7	Acenapthene	115.357	48.4062	16.3714	11535.7	3.97	10.18	PAH	3.43	154.21	0.05	52.3933	5.13763	7.48052e-11	4.90753	4.92718e-12	7.59821e-10	0.999883	2.04508	2.04532	20.8214	894.8	6.3	18	126	31	Pike	-25.4	71.05	648.708	80.2341	48.1019	64870.8	10297	0.00704068	June	16	126.8	10.2	27.1763	111.464	92.3789	494.537	NA
67	1	5640.7	Acenapthene	115.357	48.4062	16.3714	11535.7	3.97	10.18	PAH	3.43	154.21	0.05	52.3933	5.13763	7.48052e-11	4.90753	4.92718e-12	7.59821e-10	0.999883	2.04508	2.04532	20.8214	894.8	6.3	18	126	31	Pike	-25.4	71.05	648.708	80.2341	48.1019	64870.8	10297	0.00704068	July	4	13.4	10.8	113.502	465.532	22.1187	494.537	NA
68	1	5640.7	Acenapthene	115.357	48.4062	16.3714	11535.7	3.97	10.18	PAH	3.43	154.21	0.05	52.3933	5.13763	7.48052e-11	4.90753	4.92718e-12	7.59821e-10	0.999883	2.04508	2.04532	20.8214	894.8	6.3	18	126	31	Pike	-25.4	71.05	648.708	80.2341	48.1019	64870.8	10297	0.00704068	July	8	51.1	10.8	43.6593	179.07	57.5024	494.537	NA
69	1	5640.7	Acenapthene	115.357	48.4062	16.3714	11535.7	3.97	10.18	PAH	3.43	154.21	0.05	52.3933	5.13763	7.48052e-11	4.90753	4.92718e-12	7.59821e-10	0.999883	2.04508	2.04532	20.8214	894.8	6.3	18	126	31	Pike	-25.4	71.05	648.708	80.2341	48.1019	64870.8	10297	0.00704068	July	16	81.6	10.8	58.0886	238.252	43.2187	494.537	NA
70	1	5640.7	Acenapthene	115.357	48.4062	16.3714	11535.7	3.97	10.18	PAH	3.43	154.21	0.05	52.3933	5.13763	7.48052e-11	4.90753	4.92718e-12	7.59821e-10	0.999883	2.04508	2.04532	20.8214	894.8	6.3	18	126	31	Pike	-25.4	71.05	648.708	80.2341	48.1019	64870.8	10297	0.00704068	August	4	21.2	8.91	66.9212	274.479	37.5145	494.537	NA
71	1	5640.7	Acenapthene	115.357	48.4062	16.3714	11535.7	3.97	10.18	PAH	3.43	154.21	0.05	52.3933	5.13763	7.48052e-11	4.90753	4.92718e-12	7.59821e-10	0.999883	2.04508	2.04532	20.8214	894.8	6.3	18	126	31	Pike	-25.4	71.05	648.708	80.2341	48.1019	64870.8	10297	0.00704068	August	8	64.6	8.91	42.5221	174.406	59.0402	494.537	NA
72	1	5640.7	Acenapthene	115.357	48.4062	16.3714	11535.7	3.97	10.18	PAH	3.43	154.21	0.05	52.3933	5.13763	7.48052e-11	4.90753	4.92718e-12	7.59821e-10	0.999883	2.04508	2.04532	20.8214	894.8	6.3	18	126	31	Pike	-25.4	71.05	648.708	80.2341	48.1019	64870.8	10297	0.00704068	August	16	119.8	8.91	46.9939	192.747	53.4222	494.537	NA
73	1	5640.7	Acenapthene	115.357	48.4062	16.3714	11535.7	3.97	10.18	PAH	3.43	154.21	0.05	52.3933	5.13763	7.48052e-11	4.90753	4.92718e-12	7.59821e-10	0.999883	2.04508	2.04532	20.8214	894.8	6.3	18	126	31	Pike	-25.4	71.05	648.708	80.2341	48.1019	64870.8	10297	0.00704068	April	2	16.6	9.28	37.0117	151.805	67.8303	494.537	2.39849
74	1	5640.7	Acenapthene	115.357	48.4062	16.3714	11535.7	3.97	10.18	PAH	3.43	154.21	0.05	52.3933	5.13763	7.48052e-11	4.90753	4.92718e-12	7.59821e-10	0.999883	2.04508	2.04532	20.8214	894.8	6.3	18	126	31	Pike	-25.4	71.05	648.708	80.2341	48.1019	64870.8	10297	0.00704068	May	2	16.3	8.1	45.7665	187.713	54.8549	494.537	2.39849
75	1	5640.7	Acenapthene	115.357	48.4062	16.3714	11535.7	3.97	10.18	PAH	3.43	154.21	0.05	52.3933	5.13763	7.48052e-11	4.90753	4.92718e-12	7.59821e-10	0.999883	2.04508	2.04532	20.8214	894.8	6.3	18	126	31	Pike	-25.4	71.05	648.708	80.2341	48.1019	64870.8	10297	0.00704068	June	2	16.4	10.2	37.8518	155.25	66.3248	494.537	2.39849
76	1	5640.7	Acenapthene	115.357	48.4062	16.3714	11535.7	3.97	10.18	PAH	3.43	154.21	0.05	52.3933	5.13763	7.48052e-11	4.90753	4.92718e-12	7.59821e-10	0.999883	2.04508	2.04532	20.8214	894.8	6.3	18	126	31	Pike	-25.4	71.05	648.708	80.2341	48.1019	64870.8	10297	0.00704068	August	2	16.2	8.91	63.549	260.648	39.5052	494.537	2.39849
77	1	5640.7	Acenapthene	115.357	48.4062	16.3714	11535.7	3.97	10.18	PAH	3.43	154.21	0.05	52.3933	5.13763	7.48052e-11	4.90753	4.92718e-12	7.59821e-10	0.999883	2.04508	2.04532	20.8214	555.5	4.1	18.1	88	30	Pike	-25.6	54.92	1876.93	80.2341	48.1019	187693	45778.9	0.00738074	April	4	18.3	9.28	149.299	612.356	74.7586	2198.64	2.39849
78	1	5640.7	Acenapthene	115.357	48.4062	16.3714	11535.7	3.97	10.18	PAH	3.43	154.21	0.05	52.3933	5.13763	7.48052e-11	4.90753	4.92718e-12	7.59821e-10	0.999883	2.04508	2.04532	20.8214	555.5	4.1	18.1	88	30	Pike	-25.6	54.92	1876.93	80.2341	48.1019	187693	45778.9	0.00738074	April	8	69.7	9.28	37.8374	155.191	294.983	2198.64	2.39849
79	1	5640.7	Acenapthene	115.357	48.4062	16.3714	11535.7	3.97	10.18	PAH	3.43	154.21	0.05	52.3933	5.13763	7.48052e-11	4.90753	4.92718e-12	7.59821e-10	0.999883	2.04508	2.04532	20.8214	555.5	4.1	18.1	88	30	Pike	-25.6	54.92	1876.93	80.2341	48.1019	187693	45778.9	0.00738074	April	16	107.7	9.28	37.3225	153.079	299.053	2198.64	2.39849
80	1	5640.7	Acenapthene	115.357	48.4062	16.3714	11535.7	3.97	10.18	PAH	3.43	154.21	0.05	52.3933	5.13763	7.48052e-11	4.90753	4.92718e-12	7.59821e-10	0.999883	2.04508	2.04532	20.8214	555.5	4.1	18.1	88	30	Pike	-25.6	54.92	1876.93	80.2341	48.1019	187693	45778.9	0.00738074	May	4	36.3	8.1	54.2158	222.368	205.87	2198.64	2.39849
81	1	5640.7	Acenapthene	115.357	48.4062	16.3714	11535.7	3.97	10.18	PAH	3.43	154.21	0.05	52.3933	5.13763	7.48052e-11	4.90753	4.92718e-12	7.59821e-10	0.999883	2.04508	2.04532	20.8214	555.5	4.1	18.1	88	30	Pike	-25.6	54.92	1876.93	80.2341	48.1019	187693	45778.9	0.00738074	May	8	56.7	8.1	66.4866	272.697	167.874	2198.64	2.39849
82	1	5640.7	Acenapthene	115.357	48.4062	16.3714	11535.7	3.97	10.18	PAH	3.43	154.21	0.05	52.3933	5.13763	7.48052e-11	4.90753	4.92718e-12	7.59821e-10	0.999883	2.04508	2.04532	20.8214	555.5	4.1	18.1	88	30	Pike	-25.6	54.92	1876.93	80.2341	48.1019	187693	45778.9	0.00738074	May	16	62.7	8.1	89.5302	367.211	124.666	2198.64	NA
83	1	5640.7	Acenapthene	115.357	48.4062	16.3714	11535.7	3.97	10.18	PAH	3.43	154.21	0.05	52.3933	5.13763	7.48052e-11	4.90753	4.92718e-12	7.59821e-10	0.999883	2.04508	2.04532	20.8214	555.5	4.1	18.1	88	30	Pike	-25.6	54.92	1876.93	80.2341	48.1019	187693	45778.9	0.00738074	June	4	33.7	10.2	36.0505	147.862	309.605	2198.64	NA
84	1	5640.7	Acenapthene	115.357	48.4062	16.3714	11535.7	3.97	10.18	PAH	3.43	154.21	0.05	52.3933	5.13763	7.48052e-11	4.90753	4.92718e-12	7.59821e-10	0.999883	2.04508	2.04532	20.8214	555.5	4.1	18.1	88	30	Pike	-25.6	54.92	1876.93	80.2341	48.1019	187693	45778.9	0.00738074	June	8	67.9	10.2	34.3826	141.021	324.624	2198.64	NA
85	1	5640.7	Acenapthene	115.357	48.4062	16.3714	11535.7	3.97	10.18	PAH	3.43	154.21	0.05	52.3933	5.13763	7.48052e-11	4.90753	4.92718e-12	7.59821e-10	0.999883	2.04508	2.04532	20.8214	555.5	4.1	18.1	88	30	Pike	-25.6	54.92	1876.93	80.2341	48.1019	187693	45778.9	0.00738074	June	16	126.8	10.2	27.1763	111.464	410.704	2198.64	NA
86	1	5640.7	Acenapthene	115.357	48.4062	16.3714	11535.7	3.97	10.18	PAH	3.43	154.21	0.05	52.3933	5.13763	7.48052e-11	4.90753	4.92718e-12	7.59821e-10	0.999883	2.04508	2.04532	20.8214	555.5	4.1	18.1	88	30	Pike	-25.6	54.92	1876.93	80.2341	48.1019	187693	45778.9	0.00738074	July	4	13.4	10.8	113.502	465.532	98.3367	2198.64	NA
87	1	5640.7	Acenapthene	115.357	48.4062	16.3714	11535.7	3.97	10.18	PAH	3.43	154.21	0.05	52.3933	5.13763	7.48052e-11	4.90753	4.92718e-12	7.59821e-10	0.999883	2.04508	2.04532	20.8214	555.5	4.1	18.1	88	30	Pike	-25.6	54.92	1876.93	80.2341	48.1019	187693	45778.9	0.00738074	July	8	51.1	10.8	43.6593	179.07	255.648	2198.64	NA
88	1	5640.7	Acenapthene	115.357	48.4062	16.3714	11535.7	3.97	10.18	PAH	3.43	154.21	0.05	52.3933	5.13763	7.48052e-11	4.90753	4.92718e-12	7.59821e-10	0.999883	2.04508	2.04532	20.8214	555.5	4.1	18.1	88	30	Pike	-25.6	54.92	1876.93	80.2341	48.1019	187693	45778.9	0.00738074	July	16	81.6	10.8	58.0886	238.252	192.145	2198.64	NA
89	1	5640.7	Acenapthene	115.357	48.4062	16.3714	11535.7	3.97	10.18	PAH	3.43	154.21	0.05	52.3933	5.13763	7.48052e-11	4.90753	4.92718e-12	7.59821e-10	0.999883	2.04508	2.04532	20.8214	555.5	4.1	18.1	88	30	Pike	-25.6	54.92	1876.93	80.2341	48.1019	187693	45778.9	0.00738074	August	4	21.2	8.91	66.9212	274.479	166.784	2198.64	NA
90	1	5640.7	Acenapthene	115.357	48.4062	16.3714	11535.7	3.97	10.18	PAH	3.43	154.21	0.05	52.3933	5.13763	7.48052e-11	4.90753	4.92718e-12	7.59821e-10	0.999883	2.04508	2.04532	20.8214	555.5	4.1	18.1	88	30	Pike	-25.6	54.92	1876.93	80.2341	48.1019	187693	45778.9	0.00738074	August	8	64.6	8.91	42.5221	174.406	262.485	2198.64	NA
91	1	5640.7	Acenapthene	115.357	48.4062	16.3714	11535.7	3.97	10.18	PAH	3.43	154.21	0.05	52.3933	5.13763	7.48052e-11	4.90753	4.92718e-12	7.59821e-10	0.999883	2.04508	2.04532	20.8214	555.5	4.1	18.1	88	30	Pike	-25.6	54.92	1876.93	80.2341	48.1019	187693	45778.9	0.00738074	August	16	119.8	8.91	46.9939	192.747	237.508	2198.64	NA
92	1	5640.7	Acenapthene	115.357	48.4062	16.3714	11535.7	3.97	10.18	PAH	3.43	154.21	0.05	52.3933	5.13763	7.48052e-11	4.90753	4.92718e-12	7.59821e-10	0.999883	2.04508	2.04532	20.8214	555.5	4.1	18.1	88	30	Pike	-25.6	54.92	1876.93	80.2341	48.1019	187693	45778.9	0.00738074	April	2	16.6	9.28	37.0117	151.805	301.565	2198.64	NA
93	1	5640.7	Acenapthene	115.357	48.4062	16.3714	11535.7	3.97	10.18	PAH	3.43	154.21	0.05	52.3933	5.13763	7.48052e-11	4.90753	4.92718e-12	7.59821e-10	0.999883	2.04508	2.04532	20.8214	555.5	4.1	18.1	88	30	Pike	-25.6	54.92	1876.93	80.2341	48.1019	187693	45778.9	0.00738074	May	2	16.3	8.1	45.7665	187.713	243.877	2198.64	NA
94	1	5640.7	Acenapthene	115.357	48.4062	16.3714	11535.7	3.97	10.18	PAH	3.43	154.21	0.05	52.3933	5.13763	7.48052e-11	4.90753	4.92718e-12	7.59821e-10	0.999883	2.04508	2.04532	20.8214	555.5	4.1	18.1	88	30	Pike	-25.6	54.92	1876.93	80.2341	48.1019	187693	45778.9	0.00738074	June	2	16.4	10.2	37.8518	155.25	294.871	2198.64	NA
95	1	5640.7	Acenapthene	115.357	48.4062	16.3714	11535.7	3.97	10.18	PAH	3.43	154.21	0.05	52.3933	5.13763	7.48052e-11	4.90753	4.92718e-12	7.59821e-10	0.999883	2.04508	2.04532	20.8214	555.5	4.1	18.1	88	30	Pike	-25.6	54.92	1876.93	80.2341	48.1019	187693	45778.9	0.00738074	August	2	16.2	8.91	63.549	260.648	175.635	2198.64	NA
96	1	5640.7	Acenapthene	115.357	48.4062	16.3714	11535.7	3.97	10.18	PAH	3.43	154.21	0.05	52.3933	5.13763	7.48052e-11	4.90753	4.92718e-12	7.59821e-10	0.999883	2.04508	2.04532	20.8214	511.4	3.3	18.6	158	32	Pike	-25.1	80.77	1195.9	80.2341	48.1019	119590	36239.3	0.00645287	April	4	18.3	9.28	149.299	612.356	59.1801	1740.48	NA
97	1	5640.7	Acenapthene	115.357	48.4062	16.3714	11535.7	3.97	10.18	PAH	3.43	154.21	0.05	52.3933	5.13763	7.48052e-11	4.90753	4.92718e-12	7.59821e-10	0.999883	2.04508	2.04532	20.8214	511.4	3.3	18.6	158	32	Pike	-25.1	80.77	1195.9	80.2341	48.1019	119590	36239.3	0.00645287	April	8	69.7	9.28	37.8374	155.191	233.514	1740.48	NA
98	1	5640.7	Acenapthene	115.357	48.4062	16.3714	11535.7	3.97	10.18	PAH	3.43	154.21	0.05	52.3933	5.13763	7.48052e-11	4.90753	4.92718e-12	7.59821e-10	0.999883	2.04508	2.04532	20.8214	511.4	3.3	18.6	158	32	Pike	-25.1	80.77	1195.9	80.2341	48.1019	119590	36239.3	0.00645287	April	16	107.7	9.28	37.3225	153.079	236.736	1740.48	NA
99	1	5640.7	Acenapthene	115.357	48.4062	16.3714	11535.7	3.97	10.18	PAH	3.43	154.21	0.05	52.3933	5.13763	7.48052e-11	4.90753	4.92718e-12	7.59821e-10	0.999883	2.04508	2.04532	20.8214	511.4	3.3	18.6	158	32	Pike	-25.1	80.77	1195.9	80.2341	48.1019	119590	36239.3	0.00645287	May	4	36.3	8.1	54.2158	222.368	162.97	1740.48	NA
100	1	5640.7	Acenapthene	115.357	48.4062	16.3714	11535.7	3.97	10.18	PAH	3.43	154.21	0.05	52.3933	5.13763	7.48052e-11	4.90753	4.92718e-12	7.59821e-10	0.999883	2.04508	2.04532	20.8214	511.4	3.3	18.6	158	32	Pike	-25.1	80.77	1195.9	80.2341	48.1019	119590	36239.3	0.00645287	May	8	56.7	8.1	66.4866	272.697	132.892	1740.48	2.54289
101	1	5640.7	Acenapthene	115.357	48.4062	16.3714	11535.7	3.97	10.18	PAH	3.43	154.21	0.05	52.3933	5.13763	7.48052e-11	4.90753	4.92718e-12	7.59821e-10	0.999883	2.04508	2.04532	20.8214	511.4	3.3	18.6	158	32	Pike	-25.1	80.77	1195.9	80.2341	48.1019	119590	36239.3	0.00645287	May	16	62.7	8.1	89.5302	367.211	98.688	1740.48	2.54289
102	1	5640.7	Acenapthene	115.357	48.4062	16.3714	11535.7	3.97	10.18	PAH	3.43	154.21	0.05	52.3933	5.13763	7.48052e-11	4.90753	4.92718e-12	7.59821e-10	0.999883	2.04508	2.04532	20.8214	511.4	3.3	18.6	158	32	Pike	-25.1	80.77	1195.9	80.2341	48.1019	119590	36239.3	0.00645287	June	4	33.7	10.2	36.0505	147.862	245.088	1740.48	2.54289
103	1	5640.7	Acenapthene	115.357	48.4062	16.3714	11535.7	3.97	10.18	PAH	3.43	154.21	0.05	52.3933	5.13763	7.48052e-11	4.90753	4.92718e-12	7.59821e-10	0.999883	2.04508	2.04532	20.8214	511.4	3.3	18.6	158	32	Pike	-25.1	80.77	1195.9	80.2341	48.1019	119590	36239.3	0.00645287	June	8	67.9	10.2	34.3826	141.021	256.978	1740.48	2.54289
104	1	5640.7	Acenapthene	115.357	48.4062	16.3714	11535.7	3.97	10.18	PAH	3.43	154.21	0.05	52.3933	5.13763	7.48052e-11	4.90753	4.92718e-12	7.59821e-10	0.999883	2.04508	2.04532	20.8214	511.4	3.3	18.6	158	32	Pike	-25.1	80.77	1195.9	80.2341	48.1019	119590	36239.3	0.00645287	June	16	126.8	10.2	27.1763	111.464	325.121	1740.48	2.54289
105	1	5640.7	Acenapthene	115.357	48.4062	16.3714	11535.7	3.97	10.18	PAH	3.43	154.21	0.05	52.3933	5.13763	7.48052e-11	4.90753	4.92718e-12	7.59821e-10	0.999883	2.04508	2.04532	20.8214	511.4	3.3	18.6	158	32	Pike	-25.1	80.77	1195.9	80.2341	48.1019	119590	36239.3	0.00645287	July	4	13.4	10.8	113.502	465.532	77.845	1740.48	2.54289
106	1	5640.7	Acenapthene	115.357	48.4062	16.3714	11535.7	3.97	10.18	PAH	3.43	154.21	0.05	52.3933	5.13763	7.48052e-11	4.90753	4.92718e-12	7.59821e-10	0.999883	2.04508	2.04532	20.8214	511.4	3.3	18.6	158	32	Pike	-25.1	80.77	1195.9	80.2341	48.1019	119590	36239.3	0.00645287	July	8	51.1	10.8	43.6593	179.07	202.375	1740.48	2.54289
107	1	5640.7	Acenapthene	115.357	48.4062	16.3714	11535.7	3.97	10.18	PAH	3.43	154.21	0.05	52.3933	5.13763	7.48052e-11	4.90753	4.92718e-12	7.59821e-10	0.999883	2.04508	2.04532	20.8214	511.4	3.3	18.6	158	32	Pike	-25.1	80.77	1195.9	80.2341	48.1019	119590	36239.3	0.00645287	July	16	81.6	10.8	58.0886	238.252	152.105	1740.48	2.54289
108	1	5640.7	Acenapthene	115.357	48.4062	16.3714	11535.7	3.97	10.18	PAH	3.43	154.21	0.05	52.3933	5.13763	7.48052e-11	4.90753	4.92718e-12	7.59821e-10	0.999883	2.04508	2.04532	20.8214	511.4	3.3	18.6	158	32	Pike	-25.1	80.77	1195.9	80.2341	48.1019	119590	36239.3	0.00645287	August	4	21.2	8.91	66.9212	274.479	132.029	1740.48	2.54289
109	1	5640.7	Acenapthene	115.357	48.4062	16.3714	11535.7	3.97	10.18	PAH	3.43	154.21	0.05	52.3933	5.13763	7.48052e-11	4.90753	4.92718e-12	7.59821e-10	0.999883	2.04508	2.04532	20.8214	511.4	3.3	18.6	158	32	Pike	-25.1	80.77	1195.9	80.2341	48.1019	119590	36239.3	0.00645287	August	8	64.6	8.91	42.5221	174.406	207.787	1740.48	2.63676
110	1	5640.7	Acenapthene	115.357	48.4062	16.3714	11535.7	3.97	10.18	PAH	3.43	154.21	0.05	52.3933	5.13763	7.48052e-11	4.90753	4.92718e-12	7.59821e-10	0.999883	2.04508	2.04532	20.8214	511.4	3.3	18.6	158	32	Pike	-25.1	80.77	1195.9	80.2341	48.1019	119590	36239.3	0.00645287	August	16	119.8	8.91	46.9939	192.747	188.015	1740.48	2.63676
111	1	5640.7	Acenapthene	115.357	48.4062	16.3714	11535.7	3.97	10.18	PAH	3.43	154.21	0.05	52.3933	5.13763	7.48052e-11	4.90753	4.92718e-12	7.59821e-10	0.999883	2.04508	2.04532	20.8214	511.4	3.3	18.6	158	32	Pike	-25.1	80.77	1195.9	80.2341	48.1019	119590	36239.3	0.00645287	April	2	16.6	9.28	37.0117	151.805	238.724	1740.48	2.63676
112	1	5640.7	Acenapthene	115.357	48.4062	16.3714	11535.7	3.97	10.18	PAH	3.43	154.21	0.05	52.3933	5.13763	7.48052e-11	4.90753	4.92718e-12	7.59821e-10	0.999883	2.04508	2.04532	20.8214	511.4	3.3	18.6	158	32	Pike	-25.1	80.77	1195.9	80.2341	48.1019	119590	36239.3	0.00645287	May	2	16.3	8.1	45.7665	187.713	193.057	1740.48	2.63676
113	1	5640.7	Acenapthene	115.357	48.4062	16.3714	11535.7	3.97	10.18	PAH	3.43	154.21	0.05	52.3933	5.13763	7.48052e-11	4.90753	4.92718e-12	7.59821e-10	0.999883	2.04508	2.04532	20.8214	511.4	3.3	18.6	158	32	Pike	-25.1	80.77	1195.9	80.2341	48.1019	119590	36239.3	0.00645287	June	2	16.4	10.2	37.8518	155.25	233.425	1740.48	2.63676
114	1	5640.7	Acenapthene	115.357	48.4062	16.3714	11535.7	3.97	10.18	PAH	3.43	154.21	0.05	52.3933	5.13763	7.48052e-11	4.90753	4.92718e-12	7.59821e-10	0.999883	2.04508	2.04532	20.8214	511.4	3.3	18.6	158	32	Pike	-25.1	80.77	1195.9	80.2341	48.1019	119590	36239.3	0.00645287	August	2	16.2	8.91	63.549	260.648	139.035	1740.48	2.63676
115	1	5640.7	Acenapthene	115.357	48.4062	16.3714	11535.7	3.97	10.18	PAH	3.43	154.21	0.05	52.3933	5.13763	7.48052e-11	4.90753	4.92718e-12	7.59821e-10	0.999883	2.04508	2.04532	20.8214	506.1	3	18.2	NA	NA	Pike	-24.5	NA	1919.26	80.2341	48.1019	191926	63975.4	0.00592768	April	4	18.3	9.28	149.299	612.356	104.474	3072.58	2.63676
116	1	5640.7	Acenapthene	115.357	48.4062	16.3714	11535.7	3.97	10.18	PAH	3.43	154.21	0.05	52.3933	5.13763	7.48052e-11	4.90753	4.92718e-12	7.59821e-10	0.999883	2.04508	2.04532	20.8214	506.1	3	18.2	NA	NA	Pike	-24.5	NA	1919.26	80.2341	48.1019	191926	63975.4	0.00592768	April	8	69.7	9.28	37.8374	155.191	412.236	3072.58	2.63676
117	1	5640.7	Acenapthene	115.357	48.4062	16.3714	11535.7	3.97	10.18	PAH	3.43	154.21	0.05	52.3933	5.13763	7.48052e-11	4.90753	4.92718e-12	7.59821e-10	0.999883	2.04508	2.04532	20.8214	506.1	3	18.2	NA	NA	Pike	-24.5	NA	1919.26	80.2341	48.1019	191926	63975.4	0.00592768	April	16	107.7	9.28	37.3225	153.079	417.923	3072.58	2.63676
118	1	5640.7	Acenapthene	115.357	48.4062	16.3714	11535.7	3.97	10.18	PAH	3.43	154.21	0.05	52.3933	5.13763	7.48052e-11	4.90753	4.92718e-12	7.59821e-10	0.999883	2.04508	2.04532	20.8214	506.1	3	18.2	NA	NA	Pike	-24.5	NA	1919.26	80.2341	48.1019	191926	63975.4	0.00592768	May	4	36.3	8.1	54.2158	222.368	287.701	3072.58	2.77613
119	1	5640.7	Acenapthene	115.357	48.4062	16.3714	11535.7	3.97	10.18	PAH	3.43	154.21	0.05	52.3933	5.13763	7.48052e-11	4.90753	4.92718e-12	7.59821e-10	0.999883	2.04508	2.04532	20.8214	506.1	3	18.2	NA	NA	Pike	-24.5	NA	1919.26	80.2341	48.1019	191926	63975.4	0.00592768	May	8	56.7	8.1	66.4866	272.697	234.602	3072.58	2.77613
120	1	5640.7	Acenapthene	115.357	48.4062	16.3714	11535.7	3.97	10.18	PAH	3.43	154.21	0.05	52.3933	5.13763	7.48052e-11	4.90753	4.92718e-12	7.59821e-10	0.999883	2.04508	2.04532	20.8214	506.1	3	18.2	NA	NA	Pike	-24.5	NA	1919.26	80.2341	48.1019	191926	63975.4	0.00592768	May	16	62.7	8.1	89.5302	367.211	174.22	3072.58	2.77613
121	1	5640.7	Acenapthene	115.357	48.4062	16.3714	11535.7	3.97	10.18	PAH	3.43	154.21	0.05	52.3933	5.13763	7.48052e-11	4.90753	4.92718e-12	7.59821e-10	0.999883	2.04508	2.04532	20.8214	506.1	3	18.2	NA	NA	Pike	-24.5	NA	1919.26	80.2341	48.1019	191926	63975.4	0.00592768	June	4	33.7	10.2	36.0505	147.862	432.669	3072.58	2.77613
122	1	5640.7	Acenapthene	115.357	48.4062	16.3714	11535.7	3.97	10.18	PAH	3.43	154.21	0.05	52.3933	5.13763	7.48052e-11	4.90753	4.92718e-12	7.59821e-10	0.999883	2.04508	2.04532	20.8214	506.1	3	18.2	NA	NA	Pike	-24.5	NA	1919.26	80.2341	48.1019	191926	63975.4	0.00592768	June	8	67.9	10.2	34.3826	141.021	453.658	3072.58	2.77613
123	1	5640.7	Acenapthene	115.357	48.4062	16.3714	11535.7	3.97	10.18	PAH	3.43	154.21	0.05	52.3933	5.13763	7.48052e-11	4.90753	4.92718e-12	7.59821e-10	0.999883	2.04508	2.04532	20.8214	506.1	3	18.2	NA	NA	Pike	-24.5	NA	1919.26	80.2341	48.1019	191926	63975.4	0.00592768	June	16	126.8	10.2	27.1763	111.464	573.954	3072.58	2.77613
124	1	5640.7	Acenapthene	115.357	48.4062	16.3714	11535.7	3.97	10.18	PAH	3.43	154.21	0.05	52.3933	5.13763	7.48052e-11	4.90753	4.92718e-12	7.59821e-10	0.999883	2.04508	2.04532	20.8214	506.1	3	18.2	NA	NA	Pike	-24.5	NA	1919.26	80.2341	48.1019	191926	63975.4	0.00592768	July	4	13.4	10.8	113.502	465.532	137.424	3072.58	2.77613
125	1	5640.7	Acenapthene	115.357	48.4062	16.3714	11535.7	3.97	10.18	PAH	3.43	154.21	0.05	52.3933	5.13763	7.48052e-11	4.90753	4.92718e-12	7.59821e-10	0.999883	2.04508	2.04532	20.8214	506.1	3	18.2	NA	NA	Pike	-24.5	NA	1919.26	80.2341	48.1019	191926	63975.4	0.00592768	July	8	51.1	10.8	43.6593	179.07	357.265	3072.58	2.77613
126	1	5640.7	Acenapthene	115.357	48.4062	16.3714	11535.7	3.97	10.18	PAH	3.43	154.21	0.05	52.3933	5.13763	7.48052e-11	4.90753	4.92718e-12	7.59821e-10	0.999883	2.04508	2.04532	20.8214	506.1	3	18.2	NA	NA	Pike	-24.5	NA	1919.26	80.2341	48.1019	191926	63975.4	0.00592768	July	16	81.6	10.8	58.0886	238.252	268.52	3072.58	2.77613
127	1	5640.7	Acenapthene	115.357	48.4062	16.3714	11535.7	3.97	10.18	PAH	3.43	154.21	0.05	52.3933	5.13763	7.48052e-11	4.90753	4.92718e-12	7.59821e-10	0.999883	2.04508	2.04532	20.8214	506.1	3	18.2	NA	NA	Pike	-24.5	NA	1919.26	80.2341	48.1019	191926	63975.4	0.00592768	August	4	21.2	8.91	66.9212	274.479	233.079	3072.58	2.66501
128	1	5640.7	Acenapthene	115.357	48.4062	16.3714	11535.7	3.97	10.18	PAH	3.43	154.21	0.05	52.3933	5.13763	7.48052e-11	4.90753	4.92718e-12	7.59821e-10	0.999883	2.04508	2.04532	20.8214	506.1	3	18.2	NA	NA	Pike	-24.5	NA	1919.26	80.2341	48.1019	191926	63975.4	0.00592768	August	8	64.6	8.91	42.5221	174.406	366.819	3072.58	2.66501
129	1	5640.7	Acenapthene	115.357	48.4062	16.3714	11535.7	3.97	10.18	PAH	3.43	154.21	0.05	52.3933	5.13763	7.48052e-11	4.90753	4.92718e-12	7.59821e-10	0.999883	2.04508	2.04532	20.8214	506.1	3	18.2	NA	NA	Pike	-24.5	NA	1919.26	80.2341	48.1019	191926	63975.4	0.00592768	August	16	119.8	8.91	46.9939	192.747	331.914	3072.58	2.66501
130	1	5640.7	Acenapthene	115.357	48.4062	16.3714	11535.7	3.97	10.18	PAH	3.43	154.21	0.05	52.3933	5.13763	7.48052e-11	4.90753	4.92718e-12	7.59821e-10	0.999883	2.04508	2.04532	20.8214	506.1	3	18.2	NA	NA	Pike	-24.5	NA	1919.26	80.2341	48.1019	191926	63975.4	0.00592768	April	2	16.6	9.28	37.0117	151.805	421.433	3072.58	2.66501
131	1	5640.7	Acenapthene	115.357	48.4062	16.3714	11535.7	3.97	10.18	PAH	3.43	154.21	0.05	52.3933	5.13763	7.48052e-11	4.90753	4.92718e-12	7.59821e-10	0.999883	2.04508	2.04532	20.8214	506.1	3	18.2	NA	NA	Pike	-24.5	NA	1919.26	80.2341	48.1019	191926	63975.4	0.00592768	May	2	16.3	8.1	45.7665	187.713	340.816	3072.58	2.66501
132	1	5640.7	Acenapthene	115.357	48.4062	16.3714	11535.7	3.97	10.18	PAH	3.43	154.21	0.05	52.3933	5.13763	7.48052e-11	4.90753	4.92718e-12	7.59821e-10	0.999883	2.04508	2.04532	20.8214	506.1	3	18.2	NA	NA	Pike	-24.5	NA	1919.26	80.2341	48.1019	191926	63975.4	0.00592768	June	2	16.4	10.2	37.8518	155.25	412.079	3072.58	2.66501
133	1	5640.7	Acenapthene	115.357	48.4062	16.3714	11535.7	3.97	10.18	PAH	3.43	154.21	0.05	52.3933	5.13763	7.48052e-11	4.90753	4.92718e-12	7.59821e-10	0.999883	2.04508	2.04532	20.8214	506.1	3	18.2	NA	NA	Pike	-24.5	NA	1919.26	80.2341	48.1019	191926	63975.4	0.00592768	August	2	16.2	8.91	63.549	260.648	245.447	3072.58	2.66501
134	1	5640.7	Acenapthene	115.357	48.4062	16.3714	11535.7	3.97	10.18	PAH	3.43	154.21	0.05	52.3933	5.13763	7.48052e-11	4.90753	4.92718e-12	7.59821e-10	0.999883	2.04508	2.04532	20.8214	450.8	12.2	NA	NA	NA	Otter	NA	NA	163.845	80.2341	48.1019	16384.5	1342.99	0.027063	April	4	18.3	9.28	149.299	612.356	2.19316	64.5006	2.66501
135	1	5640.7	Acenapthene	115.357	48.4062	16.3714	11535.7	3.97	10.18	PAH	3.43	154.21	0.05	52.3933	5.13763	7.48052e-11	4.90753	4.92718e-12	7.59821e-10	0.999883	2.04508	2.04532	20.8214	450.8	12.2	NA	NA	NA	Otter	NA	NA	163.845	80.2341	48.1019	16384.5	1342.99	0.027063	April	8	69.7	9.28	37.8374	155.191	8.65379	64.5006	2.66501
136	1	5640.7	Acenapthene	115.357	48.4062	16.3714	11535.7	3.97	10.18	PAH	3.43	154.21	0.05	52.3933	5.13763	7.48052e-11	4.90753	4.92718e-12	7.59821e-10	0.999883	2.04508	2.04532	20.8214	450.8	12.2	NA	NA	NA	Otter	NA	NA	163.845	80.2341	48.1019	16384.5	1342.99	0.027063	April	16	107.7	9.28	37.3225	153.079	8.77319	64.5006	2.70381
137	1	5640.7	Acenapthene	115.357	48.4062	16.3714	11535.7	3.97	10.18	PAH	3.43	154.21	0.05	52.3933	5.13763	7.48052e-11	4.90753	4.92718e-12	7.59821e-10	0.999883	2.04508	2.04532	20.8214	450.8	12.2	NA	NA	NA	Otter	NA	NA	163.845	80.2341	48.1019	16384.5	1342.99	0.027063	May	4	36.3	8.1	54.2158	222.368	6.03951	64.5006	2.70381
138	1	5640.7	Acenapthene	115.357	48.4062	16.3714	11535.7	3.97	10.18	PAH	3.43	154.21	0.05	52.3933	5.13763	7.48052e-11	4.90753	4.92718e-12	7.59821e-10	0.999883	2.04508	2.04532	20.8214	450.8	12.2	NA	NA	NA	Otter	NA	NA	163.845	80.2341	48.1019	16384.5	1342.99	0.027063	May	8	56.7	8.1	66.4866	272.697	4.92485	64.5006	2.70381
139	1	5640.7	Acenapthene	115.357	48.4062	16.3714	11535.7	3.97	10.18	PAH	3.43	154.21	0.05	52.3933	5.13763	7.48052e-11	4.90753	4.92718e-12	7.59821e-10	0.999883	2.04508	2.04532	20.8214	450.8	12.2	NA	NA	NA	Otter	NA	NA	163.845	80.2341	48.1019	16384.5	1342.99	0.027063	May	16	62.7	8.1	89.5302	367.211	3.65728	64.5006	2.70381
140	1	5640.7	Acenapthene	115.357	48.4062	16.3714	11535.7	3.97	10.18	PAH	3.43	154.21	0.05	52.3933	5.13763	7.48052e-11	4.90753	4.92718e-12	7.59821e-10	0.999883	2.04508	2.04532	20.8214	450.8	12.2	NA	NA	NA	Otter	NA	NA	163.845	80.2341	48.1019	16384.5	1342.99	0.027063	June	4	33.7	10.2	36.0505	147.862	9.08274	64.5006	2.70381
141	1	5640.7	Acenapthene	115.357	48.4062	16.3714	11535.7	3.97	10.18	PAH	3.43	154.21	0.05	52.3933	5.13763	7.48052e-11	4.90753	4.92718e-12	7.59821e-10	0.999883	2.04508	2.04532	20.8214	450.8	12.2	NA	NA	NA	Otter	NA	NA	163.845	80.2341	48.1019	16384.5	1342.99	0.027063	June	8	67.9	10.2	34.3826	141.021	9.52334	64.5006	2.70381
142	1	5640.7	Acenapthene	115.357	48.4062	16.3714	11535.7	3.97	10.18	PAH	3.43	154.21	0.05	52.3933	5.13763	7.48052e-11	4.90753	4.92718e-12	7.59821e-10	0.999883	2.04508	2.04532	20.8214	450.8	12.2	NA	NA	NA	Otter	NA	NA	163.845	80.2341	48.1019	16384.5	1342.99	0.027063	June	16	126.8	10.2	27.1763	111.464	12.0486	64.5006	2.70381
143	1	5640.7	Acenapthene	115.357	48.4062	16.3714	11535.7	3.97	10.18	PAH	3.43	154.21	0.05	52.3933	5.13763	7.48052e-11	4.90753	4.92718e-12	7.59821e-10	0.999883	2.04508	2.04532	20.8214	450.8	12.2	NA	NA	NA	Otter	NA	NA	163.845	80.2341	48.1019	16384.5	1342.99	0.027063	July	4	13.4	10.8	113.502	465.532	2.88486	64.5006	2.70381
144	1	5640.7	Acenapthene	115.357	48.4062	16.3714	11535.7	3.97	10.18	PAH	3.43	154.21	0.05	52.3933	5.13763	7.48052e-11	4.90753	4.92718e-12	7.59821e-10	0.999883	2.04508	2.04532	20.8214	450.8	12.2	NA	NA	NA	Otter	NA	NA	163.845	80.2341	48.1019	16384.5	1342.99	0.027063	July	8	51.1	10.8	43.6593	179.07	7.49982	64.5006	2.70381
145	1	5640.7	Acenapthene	115.357	48.4062	16.3714	11535.7	3.97	10.18	PAH	3.43	154.21	0.05	52.3933	5.13763	7.48052e-11	4.90753	4.92718e-12	7.59821e-10	0.999883	2.04508	2.04532	20.8214	450.8	12.2	NA	NA	NA	Otter	NA	NA	163.845	80.2341	48.1019	16384.5	1342.99	0.027063	July	16	81.6	10.8	58.0886	238.252	5.63686	64.5006	2.81516
146	1	5640.7	Acenapthene	115.357	48.4062	16.3714	11535.7	3.97	10.18	PAH	3.43	154.21	0.05	52.3933	5.13763	7.48052e-11	4.90753	4.92718e-12	7.59821e-10	0.999883	2.04508	2.04532	20.8214	450.8	12.2	NA	NA	NA	Otter	NA	NA	163.845	80.2341	48.1019	16384.5	1342.99	0.027063	August	4	21.2	8.91	66.9212	274.479	4.89288	64.5006	2.81516
147	1	5640.7	Acenapthene	115.357	48.4062	16.3714	11535.7	3.97	10.18	PAH	3.43	154.21	0.05	52.3933	5.13763	7.48052e-11	4.90753	4.92718e-12	7.59821e-10	0.999883	2.04508	2.04532	20.8214	450.8	12.2	NA	NA	NA	Otter	NA	NA	163.845	80.2341	48.1019	16384.5	1342.99	0.027063	August	8	64.6	8.91	42.5221	174.406	7.70039	64.5006	2.81516
148	1	5640.7	Acenapthene	115.357	48.4062	16.3714	11535.7	3.97	10.18	PAH	3.43	154.21	0.05	52.3933	5.13763	7.48052e-11	4.90753	4.92718e-12	7.59821e-10	0.999883	2.04508	2.04532	20.8214	450.8	12.2	NA	NA	NA	Otter	NA	NA	163.845	80.2341	48.1019	16384.5	1342.99	0.027063	August	16	119.8	8.91	46.9939	192.747	6.96766	64.5006	2.81516
149	1	5640.7	Acenapthene	115.357	48.4062	16.3714	11535.7	3.97	10.18	PAH	3.43	154.21	0.05	52.3933	5.13763	7.48052e-11	4.90753	4.92718e-12	7.59821e-10	0.999883	2.04508	2.04532	20.8214	450.8	12.2	NA	NA	NA	Otter	NA	NA	163.845	80.2341	48.1019	16384.5	1342.99	0.027063	April	2	16.6	9.28	37.0117	151.805	8.84686	64.5006	2.81516
150	1	5640.7	Acenapthene	115.357	48.4062	16.3714	11535.7	3.97	10.18	PAH	3.43	154.21	0.05	52.3933	5.13763	7.48052e-11	4.90753	4.92718e-12	7.59821e-10	0.999883	2.04508	2.04532	20.8214	450.8	12.2	NA	NA	NA	Otter	NA	NA	163.845	80.2341	48.1019	16384.5	1342.99	0.027063	May	2	16.3	8.1	45.7665	187.713	7.15452	64.5006	2.81516
151	1	5640.7	Acenapthene	115.357	48.4062	16.3714	11535.7	3.97	10.18	PAH	3.43	154.21	0.05	52.3933	5.13763	7.48052e-11	4.90753	4.92718e-12	7.59821e-10	0.999883	2.04508	2.04532	20.8214	450.8	12.2	NA	NA	NA	Otter	NA	NA	163.845	80.2341	48.1019	16384.5	1342.99	0.027063	June	2	16.4	10.2	37.8518	155.25	8.6505	64.5006	2.81516
152	1	5640.7	Acenapthene	115.357	48.4062	16.3714	11535.7	3.97	10.18	PAH	3.43	154.21	0.05	52.3933	5.13763	7.48052e-11	4.90753	4.92718e-12	7.59821e-10	0.999883	2.04508	2.04532	20.8214	450.8	12.2	NA	NA	NA	Otter	NA	NA	163.845	80.2341	48.1019	16384.5	1342.99	0.027063	August	2	16.2	8.91	63.549	260.648	5.15251	64.5006	2.81516
153	1	5640.7	Acenapthene	115.357	48.4062	16.3714	11535.7	3.97	10.18	PAH	3.43	154.21	0.05	52.3933	5.13763	7.48052e-11	4.90753	4.92718e-12	7.59821e-10	0.999883	2.04508	2.04532	20.8214	814.3	4.6	17.1	899	51	Catfish	-25.1	90.18	1424.1	80.2341	48.1019	142410	30958.8	0.00564902	April	4	18.3	9.28	149.299	612.356	50.5568	1486.87	2.81516
154	1	5640.7	Acenapthene	115.357	48.4062	16.3714	11535.7	3.97	10.18	PAH	3.43	154.21	0.05	52.3933	5.13763	7.48052e-11	4.90753	4.92718e-12	7.59821e-10	0.999883	2.04508	2.04532	20.8214	814.3	4.6	17.1	899	51	Catfish	-25.1	90.18	1424.1	80.2341	48.1019	142410	30958.8	0.00564902	April	8	69.7	9.28	37.8374	155.191	199.488	1486.87	2.671
155	1	5640.7	Acenapthene	115.357	48.4062	16.3714	11535.7	3.97	10.18	PAH	3.43	154.21	0.05	52.3933	5.13763	7.48052e-11	4.90753	4.92718e-12	7.59821e-10	0.999883	2.04508	2.04532	20.8214	814.3	4.6	17.1	899	51	Catfish	-25.1	90.18	1424.1	80.2341	48.1019	142410	30958.8	0.00564902	April	16	107.7	9.28	37.3225	153.079	202.24	1486.87	2.671
156	1	5640.7	Acenapthene	115.357	48.4062	16.3714	11535.7	3.97	10.18	PAH	3.43	154.21	0.05	52.3933	5.13763	7.48052e-11	4.90753	4.92718e-12	7.59821e-10	0.999883	2.04508	2.04532	20.8214	814.3	4.6	17.1	899	51	Catfish	-25.1	90.18	1424.1	80.2341	48.1019	142410	30958.8	0.00564902	May	4	36.3	8.1	54.2158	222.368	139.223	1486.87	2.671
157	1	5640.7	Acenapthene	115.357	48.4062	16.3714	11535.7	3.97	10.18	PAH	3.43	154.21	0.05	52.3933	5.13763	7.48052e-11	4.90753	4.92718e-12	7.59821e-10	0.999883	2.04508	2.04532	20.8214	814.3	4.6	17.1	899	51	Catfish	-25.1	90.18	1424.1	80.2341	48.1019	142410	30958.8	0.00564902	May	8	56.7	8.1	66.4866	272.697	113.528	1486.87	2.671
158	1	5640.7	Acenapthene	115.357	48.4062	16.3714	11535.7	3.97	10.18	PAH	3.43	154.21	0.05	52.3933	5.13763	7.48052e-11	4.90753	4.92718e-12	7.59821e-10	0.999883	2.04508	2.04532	20.8214	814.3	4.6	17.1	899	51	Catfish	-25.1	90.18	1424.1	80.2341	48.1019	142410	30958.8	0.00564902	May	16	62.7	8.1	89.5302	367.211	84.3078	1486.87	2.671
159	1	5640.7	Acenapthene	115.357	48.4062	16.3714	11535.7	3.97	10.18	PAH	3.43	154.21	0.05	52.3933	5.13763	7.48052e-11	4.90753	4.92718e-12	7.59821e-10	0.999883	2.04508	2.04532	20.8214	814.3	4.6	17.1	899	51	Catfish	-25.1	90.18	1424.1	80.2341	48.1019	142410	30958.8	0.00564902	June	4	33.7	10.2	36.0505	147.862	209.376	1486.87	2.671
160	1	5640.7	Acenapthene	115.357	48.4062	16.3714	11535.7	3.97	10.18	PAH	3.43	154.21	0.05	52.3933	5.13763	7.48052e-11	4.90753	4.92718e-12	7.59821e-10	0.999883	2.04508	2.04532	20.8214	814.3	4.6	17.1	899	51	Catfish	-25.1	90.18	1424.1	80.2341	48.1019	142410	30958.8	0.00564902	June	8	67.9	10.2	34.3826	141.021	219.532	1486.87	2.671
161	1	5640.7	Acenapthene	115.357	48.4062	16.3714	11535.7	3.97	10.18	PAH	3.43	154.21	0.05	52.3933	5.13763	7.48052e-11	4.90753	4.92718e-12	7.59821e-10	0.999883	2.04508	2.04532	20.8214	814.3	4.6	17.1	899	51	Catfish	-25.1	90.18	1424.1	80.2341	48.1019	142410	30958.8	0.00564902	June	16	126.8	10.2	27.1763	111.464	277.746	1486.87	2.671
162	1	5640.7	Acenapthene	115.357	48.4062	16.3714	11535.7	3.97	10.18	PAH	3.43	154.21	0.05	52.3933	5.13763	7.48052e-11	4.90753	4.92718e-12	7.59821e-10	0.999883	2.04508	2.04532	20.8214	814.3	4.6	17.1	899	51	Catfish	-25.1	90.18	1424.1	80.2341	48.1019	142410	30958.8	0.00564902	July	4	13.4	10.8	113.502	465.532	66.5019	1486.87	2.671
163	1	5640.7	Acenapthene	115.357	48.4062	16.3714	11535.7	3.97	10.18	PAH	3.43	154.21	0.05	52.3933	5.13763	7.48052e-11	4.90753	4.92718e-12	7.59821e-10	0.999883	2.04508	2.04532	20.8214	814.3	4.6	17.1	899	51	Catfish	-25.1	90.18	1424.1	80.2341	48.1019	142410	30958.8	0.00564902	July	8	51.1	10.8	43.6593	179.07	172.886	1486.87	NA
164	1	5640.7	Acenapthene	115.357	48.4062	16.3714	11535.7	3.97	10.18	PAH	3.43	154.21	0.05	52.3933	5.13763	7.48052e-11	4.90753	4.92718e-12	7.59821e-10	0.999883	2.04508	2.04532	20.8214	814.3	4.6	17.1	899	51	Catfish	-25.1	90.18	1424.1	80.2341	48.1019	142410	30958.8	0.00564902	July	16	81.6	10.8	58.0886	238.252	129.941	1486.87	NA
165	1	5640.7	Acenapthene	115.357	48.4062	16.3714	11535.7	3.97	10.18	PAH	3.43	154.21	0.05	52.3933	5.13763	7.48052e-11	4.90753	4.92718e-12	7.59821e-10	0.999883	2.04508	2.04532	20.8214	814.3	4.6	17.1	899	51	Catfish	-25.1	90.18	1424.1	80.2341	48.1019	142410	30958.8	0.00564902	August	4	21.2	8.91	66.9212	274.479	112.791	1486.87	NA
166	1	5640.7	Acenapthene	115.357	48.4062	16.3714	11535.7	3.97	10.18	PAH	3.43	154.21	0.05	52.3933	5.13763	7.48052e-11	4.90753	4.92718e-12	7.59821e-10	0.999883	2.04508	2.04532	20.8214	814.3	4.6	17.1	899	51	Catfish	-25.1	90.18	1424.1	80.2341	48.1019	142410	30958.8	0.00564902	August	8	64.6	8.91	42.5221	174.406	177.51	1486.87	NA
167	1	5640.7	Acenapthene	115.357	48.4062	16.3714	11535.7	3.97	10.18	PAH	3.43	154.21	0.05	52.3933	5.13763	7.48052e-11	4.90753	4.92718e-12	7.59821e-10	0.999883	2.04508	2.04532	20.8214	814.3	4.6	17.1	899	51	Catfish	-25.1	90.18	1424.1	80.2341	48.1019	142410	30958.8	0.00564902	August	16	119.8	8.91	46.9939	192.747	160.619	1486.87	NA
168	1	5640.7	Acenapthene	115.357	48.4062	16.3714	11535.7	3.97	10.18	PAH	3.43	154.21	0.05	52.3933	5.13763	7.48052e-11	4.90753	4.92718e-12	7.59821e-10	0.999883	2.04508	2.04532	20.8214	814.3	4.6	17.1	899	51	Catfish	-25.1	90.18	1424.1	80.2341	48.1019	142410	30958.8	0.00564902	April	2	16.6	9.28	37.0117	151.805	203.938	1486.87	NA
169	1	5640.7	Acenapthene	115.357	48.4062	16.3714	11535.7	3.97	10.18	PAH	3.43	154.21	0.05	52.3933	5.13763	7.48052e-11	4.90753	4.92718e-12	7.59821e-10	0.999883	2.04508	2.04532	20.8214	814.3	4.6	17.1	899	51	Catfish	-25.1	90.18	1424.1	80.2341	48.1019	142410	30958.8	0.00564902	May	2	16.3	8.1	45.7665	187.713	164.926	1486.87	NA
170	1	5640.7	Acenapthene	115.357	48.4062	16.3714	11535.7	3.97	10.18	PAH	3.43	154.21	0.05	52.3933	5.13763	7.48052e-11	4.90753	4.92718e-12	7.59821e-10	0.999883	2.04508	2.04532	20.8214	814.3	4.6	17.1	899	51	Catfish	-25.1	90.18	1424.1	80.2341	48.1019	142410	30958.8	0.00564902	June	2	16.4	10.2	37.8518	155.25	199.412	1486.87	NA
171	1	5640.7	Acenapthene	115.357	48.4062	16.3714	11535.7	3.97	10.18	PAH	3.43	154.21	0.05	52.3933	5.13763	7.48052e-11	4.90753	4.92718e-12	7.59821e-10	0.999883	2.04508	2.04532	20.8214	814.3	4.6	17.1	899	51	Catfish	-25.1	90.18	1424.1	80.2341	48.1019	142410	30958.8	0.00564902	August	2	16.2	8.91	63.549	260.648	118.776	1486.87	NA
172	1	5640.7	Acenapthene	115.357	48.4062	16.3714	11535.7	3.97	10.18	PAH	3.43	154.21	0.05	52.3933	5.13763	7.48052e-11	4.90753	4.92718e-12	7.59821e-10	0.999883	2.04508	2.04532	20.8214	520.2	2.9	NA	NA	NA	Wollhandkrabbe	NA	NA	682.66	80.2341	48.1019	68266	23540	0.00557478	April	4	18.3	9.28	149.299	612.356	38.4417	1130.57	2.39849
173	1	5640.7	Acenapthene	115.357	48.4062	16.3714	11535.7	3.97	10.18	PAH	3.43	154.21	0.05	52.3933	5.13763	7.48052e-11	4.90753	4.92718e-12	7.59821e-10	0.999883	2.04508	2.04532	20.8214	520.2	2.9	NA	NA	NA	Wollhandkrabbe	NA	NA	682.66	80.2341	48.1019	68266	23540	0.00557478	April	8	69.7	9.28	37.8374	155.191	151.684	1130.57	2.39849
174	1	5640.7	Acenapthene	115.357	48.4062	16.3714	11535.7	3.97	10.18	PAH	3.43	154.21	0.05	52.3933	5.13763	7.48052e-11	4.90753	4.92718e-12	7.59821e-10	0.999883	2.04508	2.04532	20.8214	520.2	2.9	NA	NA	NA	Wollhandkrabbe	NA	NA	682.66	80.2341	48.1019	68266	23540	0.00557478	April	16	107.7	9.28	37.3225	153.079	153.777	1130.57	2.39849
175	1	5640.7	Acenapthene	115.357	48.4062	16.3714	11535.7	3.97	10.18	PAH	3.43	154.21	0.05	52.3933	5.13763	7.48052e-11	4.90753	4.92718e-12	7.59821e-10	0.999883	2.04508	2.04532	20.8214	520.2	2.9	NA	NA	NA	Wollhandkrabbe	NA	NA	682.66	80.2341	48.1019	68266	23540	0.00557478	May	4	36.3	8.1	54.2158	222.368	105.861	1130.57	2.39849
176	1	5640.7	Acenapthene	115.357	48.4062	16.3714	11535.7	3.97	10.18	PAH	3.43	154.21	0.05	52.3933	5.13763	7.48052e-11	4.90753	4.92718e-12	7.59821e-10	0.999883	2.04508	2.04532	20.8214	520.2	2.9	NA	NA	NA	Wollhandkrabbe	NA	NA	682.66	80.2341	48.1019	68266	23540	0.00557478	May	8	56.7	8.1	66.4866	272.697	86.3229	1130.57	2.39849
177	1	5640.7	Acenapthene	115.357	48.4062	16.3714	11535.7	3.97	10.18	PAH	3.43	154.21	0.05	52.3933	5.13763	7.48052e-11	4.90753	4.92718e-12	7.59821e-10	0.999883	2.04508	2.04532	20.8214	520.2	2.9	NA	NA	NA	Wollhandkrabbe	NA	NA	682.66	80.2341	48.1019	68266	23540	0.00557478	May	16	62.7	8.1	89.5302	367.211	64.1049	1130.57	2.39849
178	1	5640.7	Acenapthene	115.357	48.4062	16.3714	11535.7	3.97	10.18	PAH	3.43	154.21	0.05	52.3933	5.13763	7.48052e-11	4.90753	4.92718e-12	7.59821e-10	0.999883	2.04508	2.04532	20.8214	520.2	2.9	NA	NA	NA	Wollhandkrabbe	NA	NA	682.66	80.2341	48.1019	68266	23540	0.00557478	June	4	33.7	10.2	36.0505	147.862	159.202	1130.57	2.39849
179	1	5640.7	Acenapthene	115.357	48.4062	16.3714	11535.7	3.97	10.18	PAH	3.43	154.21	0.05	52.3933	5.13763	7.48052e-11	4.90753	4.92718e-12	7.59821e-10	0.999883	2.04508	2.04532	20.8214	520.2	2.9	NA	NA	NA	Wollhandkrabbe	NA	NA	682.66	80.2341	48.1019	68266	23540	0.00557478	June	8	67.9	10.2	34.3826	141.021	166.925	1130.57	2.39849
180	1	5640.7	Acenapthene	115.357	48.4062	16.3714	11535.7	3.97	10.18	PAH	3.43	154.21	0.05	52.3933	5.13763	7.48052e-11	4.90753	4.92718e-12	7.59821e-10	0.999883	2.04508	2.04532	20.8214	520.2	2.9	NA	NA	NA	Wollhandkrabbe	NA	NA	682.66	80.2341	48.1019	68266	23540	0.00557478	June	16	126.8	10.2	27.1763	111.464	211.189	1130.57	2.39849
181	1	5640.7	Acenapthene	115.357	48.4062	16.3714	11535.7	3.97	10.18	PAH	3.43	154.21	0.05	52.3933	5.13763	7.48052e-11	4.90753	4.92718e-12	7.59821e-10	0.999883	2.04508	2.04532	20.8214	520.2	2.9	NA	NA	NA	Wollhandkrabbe	NA	NA	682.66	80.2341	48.1019	68266	23540	0.00557478	July	4	13.4	10.8	113.502	465.532	50.5658	1130.57	NA
182	1	5640.7	Acenapthene	115.357	48.4062	16.3714	11535.7	3.97	10.18	PAH	3.43	154.21	0.05	52.3933	5.13763	7.48052e-11	4.90753	4.92718e-12	7.59821e-10	0.999883	2.04508	2.04532	20.8214	520.2	2.9	NA	NA	NA	Wollhandkrabbe	NA	NA	682.66	80.2341	48.1019	68266	23540	0.00557478	July	8	51.1	10.8	43.6593	179.07	131.457	1130.57	NA
183	1	5640.7	Acenapthene	115.357	48.4062	16.3714	11535.7	3.97	10.18	PAH	3.43	154.21	0.05	52.3933	5.13763	7.48052e-11	4.90753	4.92718e-12	7.59821e-10	0.999883	2.04508	2.04532	20.8214	520.2	2.9	NA	NA	NA	Wollhandkrabbe	NA	NA	682.66	80.2341	48.1019	68266	23540	0.00557478	July	16	81.6	10.8	58.0886	238.252	98.803	1130.57	NA
184	1	5640.7	Acenapthene	115.357	48.4062	16.3714	11535.7	3.97	10.18	PAH	3.43	154.21	0.05	52.3933	5.13763	7.48052e-11	4.90753	4.92718e-12	7.59821e-10	0.999883	2.04508	2.04532	20.8214	520.2	2.9	NA	NA	NA	Wollhandkrabbe	NA	NA	682.66	80.2341	48.1019	68266	23540	0.00557478	August	4	21.2	8.91	66.9212	274.479	85.7624	1130.57	NA
185	1	5640.7	Acenapthene	115.357	48.4062	16.3714	11535.7	3.97	10.18	PAH	3.43	154.21	0.05	52.3933	5.13763	7.48052e-11	4.90753	4.92718e-12	7.59821e-10	0.999883	2.04508	2.04532	20.8214	520.2	2.9	NA	NA	NA	Wollhandkrabbe	NA	NA	682.66	80.2341	48.1019	68266	23540	0.00557478	August	8	64.6	8.91	42.5221	174.406	134.973	1130.57	NA
186	1	5640.7	Acenapthene	115.357	48.4062	16.3714	11535.7	3.97	10.18	PAH	3.43	154.21	0.05	52.3933	5.13763	7.48052e-11	4.90753	4.92718e-12	7.59821e-10	0.999883	2.04508	2.04532	20.8214	520.2	2.9	NA	NA	NA	Wollhandkrabbe	NA	NA	682.66	80.2341	48.1019	68266	23540	0.00557478	August	16	119.8	8.91	46.9939	192.747	122.129	1130.57	NA
187	1	5640.7	Acenapthene	115.357	48.4062	16.3714	11535.7	3.97	10.18	PAH	3.43	154.21	0.05	52.3933	5.13763	7.48052e-11	4.90753	4.92718e-12	7.59821e-10	0.999883	2.04508	2.04532	20.8214	520.2	2.9	NA	NA	NA	Wollhandkrabbe	NA	NA	682.66	80.2341	48.1019	68266	23540	0.00557478	April	2	16.6	9.28	37.0117	151.805	155.068	1130.57	NA
188	1	5640.7	Acenapthene	115.357	48.4062	16.3714	11535.7	3.97	10.18	PAH	3.43	154.21	0.05	52.3933	5.13763	7.48052e-11	4.90753	4.92718e-12	7.59821e-10	0.999883	2.04508	2.04532	20.8214	520.2	2.9	NA	NA	NA	Wollhandkrabbe	NA	NA	682.66	80.2341	48.1019	68266	23540	0.00557478	May	2	16.3	8.1	45.7665	187.713	125.405	1130.57	NA
189	1	5640.7	Acenapthene	115.357	48.4062	16.3714	11535.7	3.97	10.18	PAH	3.43	154.21	0.05	52.3933	5.13763	7.48052e-11	4.90753	4.92718e-12	7.59821e-10	0.999883	2.04508	2.04532	20.8214	520.2	2.9	NA	NA	NA	Wollhandkrabbe	NA	NA	682.66	80.2341	48.1019	68266	23540	0.00557478	June	2	16.4	10.2	37.8518	155.25	151.626	1130.57	NA
190	1	5640.7	Acenapthene	115.357	48.4062	16.3714	11535.7	3.97	10.18	PAH	3.43	154.21	0.05	52.3933	5.13763	7.48052e-11	4.90753	4.92718e-12	7.59821e-10	0.999883	2.04508	2.04532	20.8214	520.2	2.9	NA	NA	NA	Wollhandkrabbe	NA	NA	682.66	80.2341	48.1019	68266	23540	0.00557478	August	2	16.2	8.91	63.549	260.648	90.3134	1130.57	NA
191	1	5640.7	Acenapthene	115.357	48.4062	16.3714	11535.7	3.97	10.18	PAH	3.43	154.21	0.05	52.3933	5.13763	7.48052e-11	4.90753	4.92718e-12	7.59821e-10	0.999883	2.04508	2.04532	20.8214	720.4	7.2	NA	NA	NA	Wollhandkrabbe	NA	NA	2768.2	80.2341	48.1019	276820	38447.2	0.00999445	April	4	18.3	9.28	149.299	612.356	62.7856	1846.52	NA
192	1	5640.7	Acenapthene	115.357	48.4062	16.3714	11535.7	3.97	10.18	PAH	3.43	154.21	0.05	52.3933	5.13763	7.48052e-11	4.90753	4.92718e-12	7.59821e-10	0.999883	2.04508	2.04532	20.8214	720.4	7.2	NA	NA	NA	Wollhandkrabbe	NA	NA	2768.2	80.2341	48.1019	276820	38447.2	0.00999445	April	8	69.7	9.28	37.8374	155.191	247.74	1846.52	NA
193	1	5640.7	Acenapthene	115.357	48.4062	16.3714	11535.7	3.97	10.18	PAH	3.43	154.21	0.05	52.3933	5.13763	7.48052e-11	4.90753	4.92718e-12	7.59821e-10	0.999883	2.04508	2.04532	20.8214	720.4	7.2	NA	NA	NA	Wollhandkrabbe	NA	NA	2768.2	80.2341	48.1019	276820	38447.2	0.00999445	April	16	107.7	9.28	37.3225	153.079	251.158	1846.52	NA
194	1	5640.7	Acenapthene	115.357	48.4062	16.3714	11535.7	3.97	10.18	PAH	3.43	154.21	0.05	52.3933	5.13763	7.48052e-11	4.90753	4.92718e-12	7.59821e-10	0.999883	2.04508	2.04532	20.8214	720.4	7.2	NA	NA	NA	Wollhandkrabbe	NA	NA	2768.2	80.2341	48.1019	276820	38447.2	0.00999445	May	4	36.3	8.1	54.2158	222.368	172.899	1846.52	NA
195	1	5640.7	Acenapthene	115.357	48.4062	16.3714	11535.7	3.97	10.18	PAH	3.43	154.21	0.05	52.3933	5.13763	7.48052e-11	4.90753	4.92718e-12	7.59821e-10	0.999883	2.04508	2.04532	20.8214	720.4	7.2	NA	NA	NA	Wollhandkrabbe	NA	NA	2768.2	80.2341	48.1019	276820	38447.2	0.00999445	May	8	56.7	8.1	66.4866	272.697	140.989	1846.52	NA
196	1	5640.7	Acenapthene	115.357	48.4062	16.3714	11535.7	3.97	10.18	PAH	3.43	154.21	0.05	52.3933	5.13763	7.48052e-11	4.90753	4.92718e-12	7.59821e-10	0.999883	2.04508	2.04532	20.8214	720.4	7.2	NA	NA	NA	Wollhandkrabbe	NA	NA	2768.2	80.2341	48.1019	276820	38447.2	0.00999445	May	16	62.7	8.1	89.5302	367.211	104.7	1846.52	NA
197	1	5640.7	Acenapthene	115.357	48.4062	16.3714	11535.7	3.97	10.18	PAH	3.43	154.21	0.05	52.3933	5.13763	7.48052e-11	4.90753	4.92718e-12	7.59821e-10	0.999883	2.04508	2.04532	20.8214	720.4	7.2	NA	NA	NA	Wollhandkrabbe	NA	NA	2768.2	80.2341	48.1019	276820	38447.2	0.00999445	June	4	33.7	10.2	36.0505	147.862	260.02	1846.52	NA
198	1	5640.7	Acenapthene	115.357	48.4062	16.3714	11535.7	3.97	10.18	PAH	3.43	154.21	0.05	52.3933	5.13763	7.48052e-11	4.90753	4.92718e-12	7.59821e-10	0.999883	2.04508	2.04532	20.8214	720.4	7.2	NA	NA	NA	Wollhandkrabbe	NA	NA	2768.2	80.2341	48.1019	276820	38447.2	0.00999445	June	8	67.9	10.2	34.3826	141.021	272.634	1846.52	NA
199	1	5640.7	Acenapthene	115.357	48.4062	16.3714	11535.7	3.97	10.18	PAH	3.43	154.21	0.05	52.3933	5.13763	7.48052e-11	4.90753	4.92718e-12	7.59821e-10	0.999883	2.04508	2.04532	20.8214	720.4	7.2	NA	NA	NA	Wollhandkrabbe	NA	NA	2768.2	80.2341	48.1019	276820	38447.2	0.00999445	June	16	126.8	10.2	27.1763	111.464	344.928	1846.52	2.54289
200	1	5640.7	Acenapthene	115.357	48.4062	16.3714	11535.7	3.97	10.18	PAH	3.43	154.21	0.05	52.3933	5.13763	7.48052e-11	4.90753	4.92718e-12	7.59821e-10	0.999883	2.04508	2.04532	20.8214	720.4	7.2	NA	NA	NA	Wollhandkrabbe	NA	NA	2768.2	80.2341	48.1019	276820	38447.2	0.00999445	July	4	13.4	10.8	113.502	465.532	82.5876	1846.52	2.54289
201	1	5640.7	Acenapthene	115.357	48.4062	16.3714	11535.7	3.97	10.18	PAH	3.43	154.21	0.05	52.3933	5.13763	7.48052e-11	4.90753	4.92718e-12	7.59821e-10	0.999883	2.04508	2.04532	20.8214	720.4	7.2	NA	NA	NA	Wollhandkrabbe	NA	NA	2768.2	80.2341	48.1019	276820	38447.2	0.00999445	July	8	51.1	10.8	43.6593	179.07	214.705	1846.52	2.54289
202	1	5640.7	Acenapthene	115.357	48.4062	16.3714	11535.7	3.97	10.18	PAH	3.43	154.21	0.05	52.3933	5.13763	7.48052e-11	4.90753	4.92718e-12	7.59821e-10	0.999883	2.04508	2.04532	20.8214	720.4	7.2	NA	NA	NA	Wollhandkrabbe	NA	NA	2768.2	80.2341	48.1019	276820	38447.2	0.00999445	July	16	81.6	10.8	58.0886	238.252	161.372	1846.52	2.54289
203	1	5640.7	Acenapthene	115.357	48.4062	16.3714	11535.7	3.97	10.18	PAH	3.43	154.21	0.05	52.3933	5.13763	7.48052e-11	4.90753	4.92718e-12	7.59821e-10	0.999883	2.04508	2.04532	20.8214	720.4	7.2	NA	NA	NA	Wollhandkrabbe	NA	NA	2768.2	80.2341	48.1019	276820	38447.2	0.00999445	August	4	21.2	8.91	66.9212	274.479	140.073	1846.52	2.54289
204	1	5640.7	Acenapthene	115.357	48.4062	16.3714	11535.7	3.97	10.18	PAH	3.43	154.21	0.05	52.3933	5.13763	7.48052e-11	4.90753	4.92718e-12	7.59821e-10	0.999883	2.04508	2.04532	20.8214	720.4	7.2	NA	NA	NA	Wollhandkrabbe	NA	NA	2768.2	80.2341	48.1019	276820	38447.2	0.00999445	August	8	64.6	8.91	42.5221	174.406	220.447	1846.52	2.54289
205	1	5640.7	Acenapthene	115.357	48.4062	16.3714	11535.7	3.97	10.18	PAH	3.43	154.21	0.05	52.3933	5.13763	7.48052e-11	4.90753	4.92718e-12	7.59821e-10	0.999883	2.04508	2.04532	20.8214	720.4	7.2	NA	NA	NA	Wollhandkrabbe	NA	NA	2768.2	80.2341	48.1019	276820	38447.2	0.00999445	August	16	119.8	8.91	46.9939	192.747	199.47	1846.52	2.54289
206	1	5640.7	Acenapthene	115.357	48.4062	16.3714	11535.7	3.97	10.18	PAH	3.43	154.21	0.05	52.3933	5.13763	7.48052e-11	4.90753	4.92718e-12	7.59821e-10	0.999883	2.04508	2.04532	20.8214	720.4	7.2	NA	NA	NA	Wollhandkrabbe	NA	NA	2768.2	80.2341	48.1019	276820	38447.2	0.00999445	April	2	16.6	9.28	37.0117	151.805	253.268	1846.52	2.54289
207	1	5640.7	Acenapthene	115.357	48.4062	16.3714	11535.7	3.97	10.18	PAH	3.43	154.21	0.05	52.3933	5.13763	7.48052e-11	4.90753	4.92718e-12	7.59821e-10	0.999883	2.04508	2.04532	20.8214	720.4	7.2	NA	NA	NA	Wollhandkrabbe	NA	NA	2768.2	80.2341	48.1019	276820	38447.2	0.00999445	May	2	16.3	8.1	45.7665	187.713	204.819	1846.52	2.54289
208	1	5640.7	Acenapthene	115.357	48.4062	16.3714	11535.7	3.97	10.18	PAH	3.43	154.21	0.05	52.3933	5.13763	7.48052e-11	4.90753	4.92718e-12	7.59821e-10	0.999883	2.04508	2.04532	20.8214	720.4	7.2	NA	NA	NA	Wollhandkrabbe	NA	NA	2768.2	80.2341	48.1019	276820	38447.2	0.00999445	June	2	16.4	10.2	37.8518	155.25	247.646	1846.52	2.63676
209	1	5640.7	Acenapthene	115.357	48.4062	16.3714	11535.7	3.97	10.18	PAH	3.43	154.21	0.05	52.3933	5.13763	7.48052e-11	4.90753	4.92718e-12	7.59821e-10	0.999883	2.04508	2.04532	20.8214	720.4	7.2	NA	NA	NA	Wollhandkrabbe	NA	NA	2768.2	80.2341	48.1019	276820	38447.2	0.00999445	August	2	16.2	8.91	63.549	260.648	147.506	1846.52	2.63676
210	2	5706.5	Acenapthene	114.109	48.4062	16.3714	11410.9	3.97	10.18	PAH	3.43	154.21	0.05	58.2525	4.56607	7.39959e-11	5.45635	4.81768e-12	7.42934e-10	0.999952	1.99963	1.99973	20.3572	606.2	4.1	17.6	165.6	23	Perch	-25.2	105.91	1896.6	80.2341	48.1019	189660	46258.4	0.00676344	April	4	18.3	9.28	149.299	612.356	75.5417	2272.33	2.63676
211	2	5706.5	Acenapthene	114.109	48.4062	16.3714	11410.9	3.97	10.18	PAH	3.43	154.21	0.05	58.2525	4.56607	7.39959e-11	5.45635	4.81768e-12	7.42934e-10	0.999952	1.99963	1.99973	20.3572	606.2	4.1	17.6	165.6	23	Perch	-25.2	105.91	1896.6	80.2341	48.1019	189660	46258.4	0.00676344	April	8	69.7	9.28	37.8374	155.191	298.074	2272.33	2.63676
212	2	5706.5	Acenapthene	114.109	48.4062	16.3714	11410.9	3.97	10.18	PAH	3.43	154.21	0.05	58.2525	4.56607	7.39959e-11	5.45635	4.81768e-12	7.42934e-10	0.999952	1.99963	1.99973	20.3572	606.2	4.1	17.6	165.6	23	Perch	-25.2	105.91	1896.6	80.2341	48.1019	189660	46258.4	0.00676344	April	16	107.7	9.28	37.3225	153.079	302.186	2272.33	2.63676
213	2	5706.5	Acenapthene	114.109	48.4062	16.3714	11410.9	3.97	10.18	PAH	3.43	154.21	0.05	58.2525	4.56607	7.39959e-11	5.45635	4.81768e-12	7.42934e-10	0.999952	1.99963	1.99973	20.3572	606.2	4.1	17.6	165.6	23	Perch	-25.2	105.91	1896.6	80.2341	48.1019	189660	46258.4	0.00676344	May	4	36.3	8.1	54.2158	222.368	208.027	2272.33	2.63676
214	2	5706.5	Acenapthene	114.109	48.4062	16.3714	11410.9	3.97	10.18	PAH	3.43	154.21	0.05	58.2525	4.56607	7.39959e-11	5.45635	4.81768e-12	7.42934e-10	0.999952	1.99963	1.99973	20.3572	606.2	4.1	17.6	165.6	23	Perch	-25.2	105.91	1896.6	80.2341	48.1019	189660	46258.4	0.00676344	May	8	56.7	8.1	66.4866	272.697	169.633	2272.33	2.63676
215	2	5706.5	Acenapthene	114.109	48.4062	16.3714	11410.9	3.97	10.18	PAH	3.43	154.21	0.05	58.2525	4.56607	7.39959e-11	5.45635	4.81768e-12	7.42934e-10	0.999952	1.99963	1.99973	20.3572	606.2	4.1	17.6	165.6	23	Perch	-25.2	105.91	1896.6	80.2341	48.1019	189660	46258.4	0.00676344	May	16	62.7	8.1	89.5302	367.211	125.972	2272.33	2.63676
216	2	5706.5	Acenapthene	114.109	48.4062	16.3714	11410.9	3.97	10.18	PAH	3.43	154.21	0.05	58.2525	4.56607	7.39959e-11	5.45635	4.81768e-12	7.42934e-10	0.999952	1.99963	1.99973	20.3572	606.2	4.1	17.6	165.6	23	Perch	-25.2	105.91	1896.6	80.2341	48.1019	189660	46258.4	0.00676344	June	4	33.7	10.2	36.0505	147.862	312.848	2272.33	2.63676
217	2	5706.5	Acenapthene	114.109	48.4062	16.3714	11410.9	3.97	10.18	PAH	3.43	154.21	0.05	58.2525	4.56607	7.39959e-11	5.45635	4.81768e-12	7.42934e-10	0.999952	1.99963	1.99973	20.3572	606.2	4.1	17.6	165.6	23	Perch	-25.2	105.91	1896.6	80.2341	48.1019	189660	46258.4	0.00676344	June	8	67.9	10.2	34.3826	141.021	328.024	2272.33	2.77613
218	2	5706.5	Acenapthene	114.109	48.4062	16.3714	11410.9	3.97	10.18	PAH	3.43	154.21	0.05	58.2525	4.56607	7.39959e-11	5.45635	4.81768e-12	7.42934e-10	0.999952	1.99963	1.99973	20.3572	606.2	4.1	17.6	165.6	23	Perch	-25.2	105.91	1896.6	80.2341	48.1019	189660	46258.4	0.00676344	June	16	126.8	10.2	27.1763	111.464	415.007	2272.33	2.77613
219	2	5706.5	Acenapthene	114.109	48.4062	16.3714	11410.9	3.97	10.18	PAH	3.43	154.21	0.05	58.2525	4.56607	7.39959e-11	5.45635	4.81768e-12	7.42934e-10	0.999952	1.99963	1.99973	20.3572	606.2	4.1	17.6	165.6	23	Perch	-25.2	105.91	1896.6	80.2341	48.1019	189660	46258.4	0.00676344	July	4	13.4	10.8	113.502	465.532	99.3668	2272.33	2.77613
220	2	5706.5	Acenapthene	114.109	48.4062	16.3714	11410.9	3.97	10.18	PAH	3.43	154.21	0.05	58.2525	4.56607	7.39959e-11	5.45635	4.81768e-12	7.42934e-10	0.999952	1.99963	1.99973	20.3572	606.2	4.1	17.6	165.6	23	Perch	-25.2	105.91	1896.6	80.2341	48.1019	189660	46258.4	0.00676344	July	8	51.1	10.8	43.6593	179.07	258.326	2272.33	2.77613
221	2	5706.5	Acenapthene	114.109	48.4062	16.3714	11410.9	3.97	10.18	PAH	3.43	154.21	0.05	58.2525	4.56607	7.39959e-11	5.45635	4.81768e-12	7.42934e-10	0.999952	1.99963	1.99973	20.3572	606.2	4.1	17.6	165.6	23	Perch	-25.2	105.91	1896.6	80.2341	48.1019	189660	46258.4	0.00676344	July	16	81.6	10.8	58.0886	238.252	194.158	2272.33	2.77613
222	2	5706.5	Acenapthene	114.109	48.4062	16.3714	11410.9	3.97	10.18	PAH	3.43	154.21	0.05	58.2525	4.56607	7.39959e-11	5.45635	4.81768e-12	7.42934e-10	0.999952	1.99963	1.99973	20.3572	606.2	4.1	17.6	165.6	23	Perch	-25.2	105.91	1896.6	80.2341	48.1019	189660	46258.4	0.00676344	August	4	21.2	8.91	66.9212	274.479	168.532	2272.33	2.77613
223	2	5706.5	Acenapthene	114.109	48.4062	16.3714	11410.9	3.97	10.18	PAH	3.43	154.21	0.05	58.2525	4.56607	7.39959e-11	5.45635	4.81768e-12	7.42934e-10	0.999952	1.99963	1.99973	20.3572	606.2	4.1	17.6	165.6	23	Perch	-25.2	105.91	1896.6	80.2341	48.1019	189660	46258.4	0.00676344	August	8	64.6	8.91	42.5221	174.406	265.235	2272.33	2.77613
224	2	5706.5	Acenapthene	114.109	48.4062	16.3714	11410.9	3.97	10.18	PAH	3.43	154.21	0.05	58.2525	4.56607	7.39959e-11	5.45635	4.81768e-12	7.42934e-10	0.999952	1.99963	1.99973	20.3572	606.2	4.1	17.6	165.6	23	Perch	-25.2	105.91	1896.6	80.2341	48.1019	189660	46258.4	0.00676344	August	16	119.8	8.91	46.9939	192.747	239.996	2272.33	2.77613
225	2	5706.5	Acenapthene	114.109	48.4062	16.3714	11410.9	3.97	10.18	PAH	3.43	154.21	0.05	58.2525	4.56607	7.39959e-11	5.45635	4.81768e-12	7.42934e-10	0.999952	1.99963	1.99973	20.3572	606.2	4.1	17.6	165.6	23	Perch	-25.2	105.91	1896.6	80.2341	48.1019	189660	46258.4	0.00676344	April	2	16.6	9.28	37.0117	151.805	304.724	2272.33	2.77613
226	2	5706.5	Acenapthene	114.109	48.4062	16.3714	11410.9	3.97	10.18	PAH	3.43	154.21	0.05	58.2525	4.56607	7.39959e-11	5.45635	4.81768e-12	7.42934e-10	0.999952	1.99963	1.99973	20.3572	606.2	4.1	17.6	165.6	23	Perch	-25.2	105.91	1896.6	80.2341	48.1019	189660	46258.4	0.00676344	May	2	16.3	8.1	45.7665	187.713	246.432	2272.33	2.66501
227	2	5706.5	Acenapthene	114.109	48.4062	16.3714	11410.9	3.97	10.18	PAH	3.43	154.21	0.05	58.2525	4.56607	7.39959e-11	5.45635	4.81768e-12	7.42934e-10	0.999952	1.99963	1.99973	20.3572	606.2	4.1	17.6	165.6	23	Perch	-25.2	105.91	1896.6	80.2341	48.1019	189660	46258.4	0.00676344	June	2	16.4	10.2	37.8518	155.25	297.96	2272.33	2.66501
228	2	5706.5	Acenapthene	114.109	48.4062	16.3714	11410.9	3.97	10.18	PAH	3.43	154.21	0.05	58.2525	4.56607	7.39959e-11	5.45635	4.81768e-12	7.42934e-10	0.999952	1.99963	1.99973	20.3572	606.2	4.1	17.6	165.6	23	Perch	-25.2	105.91	1896.6	80.2341	48.1019	189660	46258.4	0.00676344	August	2	16.2	8.91	63.549	260.648	177.475	2272.33	2.66501
229	2	5706.5	Acenapthene	114.109	48.4062	16.3714	11410.9	3.97	10.18	PAH	3.43	154.21	0.05	58.2525	4.56607	7.39959e-11	5.45635	4.81768e-12	7.42934e-10	0.999952	1.99963	1.99973	20.3572	656.2	10.1	17.7	934	50	Chub	-26.4	60.21	324.01	80.2341	48.1019	32401	3208.02	0.0153916	April	4	18.3	9.28	149.299	612.356	5.23882	157.586	2.66501
230	2	5706.5	Acenapthene	114.109	48.4062	16.3714	11410.9	3.97	10.18	PAH	3.43	154.21	0.05	58.2525	4.56607	7.39959e-11	5.45635	4.81768e-12	7.42934e-10	0.999952	1.99963	1.99973	20.3572	656.2	10.1	17.7	934	50	Chub	-26.4	60.21	324.01	80.2341	48.1019	32401	3208.02	0.0153916	April	8	69.7	9.28	37.8374	155.191	20.6714	157.586	2.66501
231	2	5706.5	Acenapthene	114.109	48.4062	16.3714	11410.9	3.97	10.18	PAH	3.43	154.21	0.05	58.2525	4.56607	7.39959e-11	5.45635	4.81768e-12	7.42934e-10	0.999952	1.99963	1.99973	20.3572	656.2	10.1	17.7	934	50	Chub	-26.4	60.21	324.01	80.2341	48.1019	32401	3208.02	0.0153916	April	16	107.7	9.28	37.3225	153.079	20.9566	157.586	2.66501
232	2	5706.5	Acenapthene	114.109	48.4062	16.3714	11410.9	3.97	10.18	PAH	3.43	154.21	0.05	58.2525	4.56607	7.39959e-11	5.45635	4.81768e-12	7.42934e-10	0.999952	1.99963	1.99973	20.3572	656.2	10.1	17.7	934	50	Chub	-26.4	60.21	324.01	80.2341	48.1019	32401	3208.02	0.0153916	May	4	36.3	8.1	54.2158	222.368	14.4267	157.586	2.66501
233	2	5706.5	Acenapthene	114.109	48.4062	16.3714	11410.9	3.97	10.18	PAH	3.43	154.21	0.05	58.2525	4.56607	7.39959e-11	5.45635	4.81768e-12	7.42934e-10	0.999952	1.99963	1.99973	20.3572	656.2	10.1	17.7	934	50	Chub	-26.4	60.21	324.01	80.2341	48.1019	32401	3208.02	0.0153916	May	8	56.7	8.1	66.4866	272.697	11.7641	157.586	2.66501
234	2	5706.5	Acenapthene	114.109	48.4062	16.3714	11410.9	3.97	10.18	PAH	3.43	154.21	0.05	58.2525	4.56607	7.39959e-11	5.45635	4.81768e-12	7.42934e-10	0.999952	1.99963	1.99973	20.3572	656.2	10.1	17.7	934	50	Chub	-26.4	60.21	324.01	80.2341	48.1019	32401	3208.02	0.0153916	May	16	62.7	8.1	89.5302	367.211	8.73619	157.586	2.66501
235	2	5706.5	Acenapthene	114.109	48.4062	16.3714	11410.9	3.97	10.18	PAH	3.43	154.21	0.05	58.2525	4.56607	7.39959e-11	5.45635	4.81768e-12	7.42934e-10	0.999952	1.99963	1.99973	20.3572	656.2	10.1	17.7	934	50	Chub	-26.4	60.21	324.01	80.2341	48.1019	32401	3208.02	0.0153916	June	4	33.7	10.2	36.0505	147.862	21.696	157.586	2.70381
236	2	5706.5	Acenapthene	114.109	48.4062	16.3714	11410.9	3.97	10.18	PAH	3.43	154.21	0.05	58.2525	4.56607	7.39959e-11	5.45635	4.81768e-12	7.42934e-10	0.999952	1.99963	1.99973	20.3572	656.2	10.1	17.7	934	50	Chub	-26.4	60.21	324.01	80.2341	48.1019	32401	3208.02	0.0153916	June	8	67.9	10.2	34.3826	141.021	22.7485	157.586	2.70381
237	2	5706.5	Acenapthene	114.109	48.4062	16.3714	11410.9	3.97	10.18	PAH	3.43	154.21	0.05	58.2525	4.56607	7.39959e-11	5.45635	4.81768e-12	7.42934e-10	0.999952	1.99963	1.99973	20.3572	656.2	10.1	17.7	934	50	Chub	-26.4	60.21	324.01	80.2341	48.1019	32401	3208.02	0.0153916	June	16	126.8	10.2	27.1763	111.464	28.7807	157.586	2.70381
238	2	5706.5	Acenapthene	114.109	48.4062	16.3714	11410.9	3.97	10.18	PAH	3.43	154.21	0.05	58.2525	4.56607	7.39959e-11	5.45635	4.81768e-12	7.42934e-10	0.999952	1.99963	1.99973	20.3572	656.2	10.1	17.7	934	50	Chub	-26.4	60.21	324.01	80.2341	48.1019	32401	3208.02	0.0153916	July	4	13.4	10.8	113.502	465.532	6.89109	157.586	2.70381
239	2	5706.5	Acenapthene	114.109	48.4062	16.3714	11410.9	3.97	10.18	PAH	3.43	154.21	0.05	58.2525	4.56607	7.39959e-11	5.45635	4.81768e-12	7.42934e-10	0.999952	1.99963	1.99973	20.3572	656.2	10.1	17.7	934	50	Chub	-26.4	60.21	324.01	80.2341	48.1019	32401	3208.02	0.0153916	July	8	51.1	10.8	43.6593	179.07	17.9149	157.586	2.70381
240	2	5706.5	Acenapthene	114.109	48.4062	16.3714	11410.9	3.97	10.18	PAH	3.43	154.21	0.05	58.2525	4.56607	7.39959e-11	5.45635	4.81768e-12	7.42934e-10	0.999952	1.99963	1.99973	20.3572	656.2	10.1	17.7	934	50	Chub	-26.4	60.21	324.01	80.2341	48.1019	32401	3208.02	0.0153916	July	16	81.6	10.8	58.0886	238.252	13.4648	157.586	2.70381
241	2	5706.5	Acenapthene	114.109	48.4062	16.3714	11410.9	3.97	10.18	PAH	3.43	154.21	0.05	58.2525	4.56607	7.39959e-11	5.45635	4.81768e-12	7.42934e-10	0.999952	1.99963	1.99973	20.3572	656.2	10.1	17.7	934	50	Chub	-26.4	60.21	324.01	80.2341	48.1019	32401	3208.02	0.0153916	August	4	21.2	8.91	66.9212	274.479	11.6877	157.586	2.70381
242	2	5706.5	Acenapthene	114.109	48.4062	16.3714	11410.9	3.97	10.18	PAH	3.43	154.21	0.05	58.2525	4.56607	7.39959e-11	5.45635	4.81768e-12	7.42934e-10	0.999952	1.99963	1.99973	20.3572	656.2	10.1	17.7	934	50	Chub	-26.4	60.21	324.01	80.2341	48.1019	32401	3208.02	0.0153916	August	8	64.6	8.91	42.5221	174.406	18.394	157.586	2.70381
243	2	5706.5	Acenapthene	114.109	48.4062	16.3714	11410.9	3.97	10.18	PAH	3.43	154.21	0.05	58.2525	4.56607	7.39959e-11	5.45635	4.81768e-12	7.42934e-10	0.999952	1.99963	1.99973	20.3572	656.2	10.1	17.7	934	50	Chub	-26.4	60.21	324.01	80.2341	48.1019	32401	3208.02	0.0153916	August	16	119.8	8.91	46.9939	192.747	16.6437	157.586	2.70381
244	2	5706.5	Acenapthene	114.109	48.4062	16.3714	11410.9	3.97	10.18	PAH	3.43	154.21	0.05	58.2525	4.56607	7.39959e-11	5.45635	4.81768e-12	7.42934e-10	0.999952	1.99963	1.99973	20.3572	656.2	10.1	17.7	934	50	Chub	-26.4	60.21	324.01	80.2341	48.1019	32401	3208.02	0.0153916	April	2	16.6	9.28	37.0117	151.805	21.1326	157.586	2.81516
245	2	5706.5	Acenapthene	114.109	48.4062	16.3714	11410.9	3.97	10.18	PAH	3.43	154.21	0.05	58.2525	4.56607	7.39959e-11	5.45635	4.81768e-12	7.42934e-10	0.999952	1.99963	1.99973	20.3572	656.2	10.1	17.7	934	50	Chub	-26.4	60.21	324.01	80.2341	48.1019	32401	3208.02	0.0153916	May	2	16.3	8.1	45.7665	187.713	17.0901	157.586	2.81516
246	2	5706.5	Acenapthene	114.109	48.4062	16.3714	11410.9	3.97	10.18	PAH	3.43	154.21	0.05	58.2525	4.56607	7.39959e-11	5.45635	4.81768e-12	7.42934e-10	0.999952	1.99963	1.99973	20.3572	656.2	10.1	17.7	934	50	Chub	-26.4	60.21	324.01	80.2341	48.1019	32401	3208.02	0.0153916	June	2	16.4	10.2	37.8518	155.25	20.6636	157.586	2.81516
247	2	5706.5	Acenapthene	114.109	48.4062	16.3714	11410.9	3.97	10.18	PAH	3.43	154.21	0.05	58.2525	4.56607	7.39959e-11	5.45635	4.81768e-12	7.42934e-10	0.999952	1.99963	1.99973	20.3572	656.2	10.1	17.7	934	50	Chub	-26.4	60.21	324.01	80.2341	48.1019	32401	3208.02	0.0153916	August	2	16.2	8.91	63.549	260.648	12.3079	157.586	2.81516
248	2	5706.5	Acenapthene	114.109	48.4062	16.3714	11410.9	3.97	10.18	PAH	3.43	154.21	0.05	58.2525	4.56607	7.39959e-11	5.45635	4.81768e-12	7.42934e-10	0.999952	1.99963	1.99973	20.3572	683.6	5.3	18.4	128	33	Pike	-25.4	59.5	690.145	80.2341	48.1019	69014.5	13021.6	0.00775307	April	4	18.3	9.28	149.299	612.356	21.2648	639.655	2.81516
249	2	5706.5	Acenapthene	114.109	48.4062	16.3714	11410.9	3.97	10.18	PAH	3.43	154.21	0.05	58.2525	4.56607	7.39959e-11	5.45635	4.81768e-12	7.42934e-10	0.999952	1.99963	1.99973	20.3572	683.6	5.3	18.4	128	33	Pike	-25.4	59.5	690.145	80.2341	48.1019	69014.5	13021.6	0.00775307	April	8	69.7	9.28	37.8374	155.191	83.9068	639.655	2.81516
250	2	5706.5	Acenapthene	114.109	48.4062	16.3714	11410.9	3.97	10.18	PAH	3.43	154.21	0.05	58.2525	4.56607	7.39959e-11	5.45635	4.81768e-12	7.42934e-10	0.999952	1.99963	1.99973	20.3572	683.6	5.3	18.4	128	33	Pike	-25.4	59.5	690.145	80.2341	48.1019	69014.5	13021.6	0.00775307	April	16	107.7	9.28	37.3225	153.079	85.0645	639.655	2.81516
251	2	5706.5	Acenapthene	114.109	48.4062	16.3714	11410.9	3.97	10.18	PAH	3.43	154.21	0.05	58.2525	4.56607	7.39959e-11	5.45635	4.81768e-12	7.42934e-10	0.999952	1.99963	1.99973	20.3572	683.6	5.3	18.4	128	33	Pike	-25.4	59.5	690.145	80.2341	48.1019	69014.5	13021.6	0.00775307	May	4	36.3	8.1	54.2158	222.368	58.5589	639.655	2.81516
252	2	5706.5	Acenapthene	114.109	48.4062	16.3714	11410.9	3.97	10.18	PAH	3.43	154.21	0.05	58.2525	4.56607	7.39959e-11	5.45635	4.81768e-12	7.42934e-10	0.999952	1.99963	1.99973	20.3572	683.6	5.3	18.4	128	33	Pike	-25.4	59.5	690.145	80.2341	48.1019	69014.5	13021.6	0.00775307	May	8	56.7	8.1	66.4866	272.697	47.7512	639.655	2.81516
253	2	5706.5	Acenapthene	114.109	48.4062	16.3714	11410.9	3.97	10.18	PAH	3.43	154.21	0.05	58.2525	4.56607	7.39959e-11	5.45635	4.81768e-12	7.42934e-10	0.999952	1.99963	1.99973	20.3572	683.6	5.3	18.4	128	33	Pike	-25.4	59.5	690.145	80.2341	48.1019	69014.5	13021.6	0.00775307	May	16	62.7	8.1	89.5302	367.211	35.4608	639.655	2.671
254	2	5706.5	Acenapthene	114.109	48.4062	16.3714	11410.9	3.97	10.18	PAH	3.43	154.21	0.05	58.2525	4.56607	7.39959e-11	5.45635	4.81768e-12	7.42934e-10	0.999952	1.99963	1.99973	20.3572	683.6	5.3	18.4	128	33	Pike	-25.4	59.5	690.145	80.2341	48.1019	69014.5	13021.6	0.00775307	June	4	33.7	10.2	36.0505	147.862	88.0658	639.655	2.671
255	2	5706.5	Acenapthene	114.109	48.4062	16.3714	11410.9	3.97	10.18	PAH	3.43	154.21	0.05	58.2525	4.56607	7.39959e-11	5.45635	4.81768e-12	7.42934e-10	0.999952	1.99963	1.99973	20.3572	683.6	5.3	18.4	128	33	Pike	-25.4	59.5	690.145	80.2341	48.1019	69014.5	13021.6	0.00775307	June	8	67.9	10.2	34.3826	141.021	92.3379	639.655	2.671
256	2	5706.5	Acenapthene	114.109	48.4062	16.3714	11410.9	3.97	10.18	PAH	3.43	154.21	0.05	58.2525	4.56607	7.39959e-11	5.45635	4.81768e-12	7.42934e-10	0.999952	1.99963	1.99973	20.3572	683.6	5.3	18.4	128	33	Pike	-25.4	59.5	690.145	80.2341	48.1019	69014.5	13021.6	0.00775307	June	16	126.8	10.2	27.1763	111.464	116.823	639.655	2.671
257	2	5706.5	Acenapthene	114.109	48.4062	16.3714	11410.9	3.97	10.18	PAH	3.43	154.21	0.05	58.2525	4.56607	7.39959e-11	5.45635	4.81768e-12	7.42934e-10	0.999952	1.99963	1.99973	20.3572	683.6	5.3	18.4	128	33	Pike	-25.4	59.5	690.145	80.2341	48.1019	69014.5	13021.6	0.00775307	July	4	13.4	10.8	113.502	465.532	27.9715	639.655	2.671
258	2	5706.5	Acenapthene	114.109	48.4062	16.3714	11410.9	3.97	10.18	PAH	3.43	154.21	0.05	58.2525	4.56607	7.39959e-11	5.45635	4.81768e-12	7.42934e-10	0.999952	1.99963	1.99973	20.3572	683.6	5.3	18.4	128	33	Pike	-25.4	59.5	690.145	80.2341	48.1019	69014.5	13021.6	0.00775307	July	8	51.1	10.8	43.6593	179.07	72.718	639.655	2.671
259	2	5706.5	Acenapthene	114.109	48.4062	16.3714	11410.9	3.97	10.18	PAH	3.43	154.21	0.05	58.2525	4.56607	7.39959e-11	5.45635	4.81768e-12	7.42934e-10	0.999952	1.99963	1.99973	20.3572	683.6	5.3	18.4	128	33	Pike	-25.4	59.5	690.145	80.2341	48.1019	69014.5	13021.6	0.00775307	July	16	81.6	10.8	58.0886	238.252	54.6548	639.655	2.671
260	2	5706.5	Acenapthene	114.109	48.4062	16.3714	11410.9	3.97	10.18	PAH	3.43	154.21	0.05	58.2525	4.56607	7.39959e-11	5.45635	4.81768e-12	7.42934e-10	0.999952	1.99963	1.99973	20.3572	683.6	5.3	18.4	128	33	Pike	-25.4	59.5	690.145	80.2341	48.1019	69014.5	13021.6	0.00775307	August	4	21.2	8.91	66.9212	274.479	47.4411	639.655	2.671
261	2	5706.5	Acenapthene	114.109	48.4062	16.3714	11410.9	3.97	10.18	PAH	3.43	154.21	0.05	58.2525	4.56607	7.39959e-11	5.45635	4.81768e-12	7.42934e-10	0.999952	1.99963	1.99973	20.3572	683.6	5.3	18.4	128	33	Pike	-25.4	59.5	690.145	80.2341	48.1019	69014.5	13021.6	0.00775307	August	8	64.6	8.91	42.5221	174.406	74.6627	639.655	2.671
262	2	5706.5	Acenapthene	114.109	48.4062	16.3714	11410.9	3.97	10.18	PAH	3.43	154.21	0.05	58.2525	4.56607	7.39959e-11	5.45635	4.81768e-12	7.42934e-10	0.999952	1.99963	1.99973	20.3572	683.6	5.3	18.4	128	33	Pike	-25.4	59.5	690.145	80.2341	48.1019	69014.5	13021.6	0.00775307	August	16	119.8	8.91	46.9939	192.747	67.5581	639.655	NA
263	2	5706.5	Acenapthene	114.109	48.4062	16.3714	11410.9	3.97	10.18	PAH	3.43	154.21	0.05	58.2525	4.56607	7.39959e-11	5.45635	4.81768e-12	7.42934e-10	0.999952	1.99963	1.99973	20.3572	683.6	5.3	18.4	128	33	Pike	-25.4	59.5	690.145	80.2341	48.1019	69014.5	13021.6	0.00775307	April	2	16.6	9.28	37.0117	151.805	85.7788	639.655	NA
264	2	5706.5	Acenapthene	114.109	48.4062	16.3714	11410.9	3.97	10.18	PAH	3.43	154.21	0.05	58.2525	4.56607	7.39959e-11	5.45635	4.81768e-12	7.42934e-10	0.999952	1.99963	1.99973	20.3572	683.6	5.3	18.4	128	33	Pike	-25.4	59.5	690.145	80.2341	48.1019	69014.5	13021.6	0.00775307	May	2	16.3	8.1	45.7665	187.713	69.3699	639.655	NA
265	2	5706.5	Acenapthene	114.109	48.4062	16.3714	11410.9	3.97	10.18	PAH	3.43	154.21	0.05	58.2525	4.56607	7.39959e-11	5.45635	4.81768e-12	7.42934e-10	0.999952	1.99963	1.99973	20.3572	683.6	5.3	18.4	128	33	Pike	-25.4	59.5	690.145	80.2341	48.1019	69014.5	13021.6	0.00775307	June	2	16.4	10.2	37.8518	155.25	83.8749	639.655	NA
266	2	5706.5	Acenapthene	114.109	48.4062	16.3714	11410.9	3.97	10.18	PAH	3.43	154.21	0.05	58.2525	4.56607	7.39959e-11	5.45635	4.81768e-12	7.42934e-10	0.999952	1.99963	1.99973	20.3572	683.6	5.3	18.4	128	33	Pike	-25.4	59.5	690.145	80.2341	48.1019	69014.5	13021.6	0.00775307	August	2	16.2	8.91	63.549	260.648	49.9586	639.655	NA
267	2	5706.5	Acenapthene	114.109	48.4062	16.3714	11410.9	3.97	10.18	PAH	3.43	154.21	0.05	58.2525	4.56607	7.39959e-11	5.45635	4.81768e-12	7.42934e-10	0.999952	1.99963	1.99973	20.3572	894.8	6.3	18	126	31	Pike	-25.4	71.05	648.708	80.2341	48.1019	64870.8	10297	0.00704068	April	4	18.3	9.28	149.299	612.356	16.8153	505.813	NA
268	2	5706.5	Acenapthene	114.109	48.4062	16.3714	11410.9	3.97	10.18	PAH	3.43	154.21	0.05	58.2525	4.56607	7.39959e-11	5.45635	4.81768e-12	7.42934e-10	0.999952	1.99963	1.99973	20.3572	894.8	6.3	18	126	31	Pike	-25.4	71.05	648.708	80.2341	48.1019	64870.8	10297	0.00704068	April	8	69.7	9.28	37.8374	155.191	66.35	505.813	NA
269	2	5706.5	Acenapthene	114.109	48.4062	16.3714	11410.9	3.97	10.18	PAH	3.43	154.21	0.05	58.2525	4.56607	7.39959e-11	5.45635	4.81768e-12	7.42934e-10	0.999952	1.99963	1.99973	20.3572	894.8	6.3	18	126	31	Pike	-25.4	71.05	648.708	80.2341	48.1019	64870.8	10297	0.00704068	April	16	107.7	9.28	37.3225	153.079	67.2655	505.813	NA
270	2	5706.5	Acenapthene	114.109	48.4062	16.3714	11410.9	3.97	10.18	PAH	3.43	154.21	0.05	58.2525	4.56607	7.39959e-11	5.45635	4.81768e-12	7.42934e-10	0.999952	1.99963	1.99973	20.3572	894.8	6.3	18	126	31	Pike	-25.4	71.05	648.708	80.2341	48.1019	64870.8	10297	0.00704068	May	4	36.3	8.1	54.2158	222.368	46.3059	505.813	NA
271	2	5706.5	Acenapthene	114.109	48.4062	16.3714	11410.9	3.97	10.18	PAH	3.43	154.21	0.05	58.2525	4.56607	7.39959e-11	5.45635	4.81768e-12	7.42934e-10	0.999952	1.99963	1.99973	20.3572	894.8	6.3	18	126	31	Pike	-25.4	71.05	648.708	80.2341	48.1019	64870.8	10297	0.00704068	May	8	56.7	8.1	66.4866	272.697	37.7597	505.813	2.39849
272	2	5706.5	Acenapthene	114.109	48.4062	16.3714	11410.9	3.97	10.18	PAH	3.43	154.21	0.05	58.2525	4.56607	7.39959e-11	5.45635	4.81768e-12	7.42934e-10	0.999952	1.99963	1.99973	20.3572	894.8	6.3	18	126	31	Pike	-25.4	71.05	648.708	80.2341	48.1019	64870.8	10297	0.00704068	May	16	62.7	8.1	89.5302	367.211	28.041	505.813	2.39849
273	2	5706.5	Acenapthene	114.109	48.4062	16.3714	11410.9	3.97	10.18	PAH	3.43	154.21	0.05	58.2525	4.56607	7.39959e-11	5.45635	4.81768e-12	7.42934e-10	0.999952	1.99963	1.99973	20.3572	894.8	6.3	18	126	31	Pike	-25.4	71.05	648.708	80.2341	48.1019	64870.8	10297	0.00704068	June	4	33.7	10.2	36.0505	147.862	69.6388	505.813	2.39849
274	2	5706.5	Acenapthene	114.109	48.4062	16.3714	11410.9	3.97	10.18	PAH	3.43	154.21	0.05	58.2525	4.56607	7.39959e-11	5.45635	4.81768e-12	7.42934e-10	0.999952	1.99963	1.99973	20.3572	894.8	6.3	18	126	31	Pike	-25.4	71.05	648.708	80.2341	48.1019	64870.8	10297	0.00704068	June	8	67.9	10.2	34.3826	141.021	73.017	505.813	2.39849
275	2	5706.5	Acenapthene	114.109	48.4062	16.3714	11410.9	3.97	10.18	PAH	3.43	154.21	0.05	58.2525	4.56607	7.39959e-11	5.45635	4.81768e-12	7.42934e-10	0.999952	1.99963	1.99973	20.3572	894.8	6.3	18	126	31	Pike	-25.4	71.05	648.708	80.2341	48.1019	64870.8	10297	0.00704068	June	16	126.8	10.2	27.1763	111.464	92.3789	505.813	2.39849
276	2	5706.5	Acenapthene	114.109	48.4062	16.3714	11410.9	3.97	10.18	PAH	3.43	154.21	0.05	58.2525	4.56607	7.39959e-11	5.45635	4.81768e-12	7.42934e-10	0.999952	1.99963	1.99973	20.3572	894.8	6.3	18	126	31	Pike	-25.4	71.05	648.708	80.2341	48.1019	64870.8	10297	0.00704068	July	4	13.4	10.8	113.502	465.532	22.1187	505.813	2.39849
277	2	5706.5	Acenapthene	114.109	48.4062	16.3714	11410.9	3.97	10.18	PAH	3.43	154.21	0.05	58.2525	4.56607	7.39959e-11	5.45635	4.81768e-12	7.42934e-10	0.999952	1.99963	1.99973	20.3572	894.8	6.3	18	126	31	Pike	-25.4	71.05	648.708	80.2341	48.1019	64870.8	10297	0.00704068	July	8	51.1	10.8	43.6593	179.07	57.5024	505.813	2.39849
278	2	5706.5	Acenapthene	114.109	48.4062	16.3714	11410.9	3.97	10.18	PAH	3.43	154.21	0.05	58.2525	4.56607	7.39959e-11	5.45635	4.81768e-12	7.42934e-10	0.999952	1.99963	1.99973	20.3572	894.8	6.3	18	126	31	Pike	-25.4	71.05	648.708	80.2341	48.1019	64870.8	10297	0.00704068	July	16	81.6	10.8	58.0886	238.252	43.2187	505.813	2.39849
279	2	5706.5	Acenapthene	114.109	48.4062	16.3714	11410.9	3.97	10.18	PAH	3.43	154.21	0.05	58.2525	4.56607	7.39959e-11	5.45635	4.81768e-12	7.42934e-10	0.999952	1.99963	1.99973	20.3572	894.8	6.3	18	126	31	Pike	-25.4	71.05	648.708	80.2341	48.1019	64870.8	10297	0.00704068	August	4	21.2	8.91	66.9212	274.479	37.5145	505.813	2.39849
280	2	5706.5	Acenapthene	114.109	48.4062	16.3714	11410.9	3.97	10.18	PAH	3.43	154.21	0.05	58.2525	4.56607	7.39959e-11	5.45635	4.81768e-12	7.42934e-10	0.999952	1.99963	1.99973	20.3572	894.8	6.3	18	126	31	Pike	-25.4	71.05	648.708	80.2341	48.1019	64870.8	10297	0.00704068	August	8	64.6	8.91	42.5221	174.406	59.0402	505.813	NA
281	2	5706.5	Acenapthene	114.109	48.4062	16.3714	11410.9	3.97	10.18	PAH	3.43	154.21	0.05	58.2525	4.56607	7.39959e-11	5.45635	4.81768e-12	7.42934e-10	0.999952	1.99963	1.99973	20.3572	894.8	6.3	18	126	31	Pike	-25.4	71.05	648.708	80.2341	48.1019	64870.8	10297	0.00704068	August	16	119.8	8.91	46.9939	192.747	53.4222	505.813	NA
282	2	5706.5	Acenapthene	114.109	48.4062	16.3714	11410.9	3.97	10.18	PAH	3.43	154.21	0.05	58.2525	4.56607	7.39959e-11	5.45635	4.81768e-12	7.42934e-10	0.999952	1.99963	1.99973	20.3572	894.8	6.3	18	126	31	Pike	-25.4	71.05	648.708	80.2341	48.1019	64870.8	10297	0.00704068	April	2	16.6	9.28	37.0117	151.805	67.8303	505.813	NA
283	2	5706.5	Acenapthene	114.109	48.4062	16.3714	11410.9	3.97	10.18	PAH	3.43	154.21	0.05	58.2525	4.56607	7.39959e-11	5.45635	4.81768e-12	7.42934e-10	0.999952	1.99963	1.99973	20.3572	894.8	6.3	18	126	31	Pike	-25.4	71.05	648.708	80.2341	48.1019	64870.8	10297	0.00704068	May	2	16.3	8.1	45.7665	187.713	54.8549	505.813	NA
284	2	5706.5	Acenapthene	114.109	48.4062	16.3714	11410.9	3.97	10.18	PAH	3.43	154.21	0.05	58.2525	4.56607	7.39959e-11	5.45635	4.81768e-12	7.42934e-10	0.999952	1.99963	1.99973	20.3572	894.8	6.3	18	126	31	Pike	-25.4	71.05	648.708	80.2341	48.1019	64870.8	10297	0.00704068	June	2	16.4	10.2	37.8518	155.25	66.3248	505.813	NA
285	2	5706.5	Acenapthene	114.109	48.4062	16.3714	11410.9	3.97	10.18	PAH	3.43	154.21	0.05	58.2525	4.56607	7.39959e-11	5.45635	4.81768e-12	7.42934e-10	0.999952	1.99963	1.99973	20.3572	894.8	6.3	18	126	31	Pike	-25.4	71.05	648.708	80.2341	48.1019	64870.8	10297	0.00704068	August	2	16.2	8.91	63.549	260.648	39.5052	505.813	NA
286	2	5706.5	Acenapthene	114.109	48.4062	16.3714	11410.9	3.97	10.18	PAH	3.43	154.21	0.05	58.2525	4.56607	7.39959e-11	5.45635	4.81768e-12	7.42934e-10	0.999952	1.99963	1.99973	20.3572	555.5	4.1	18.1	88	30	Pike	-25.6	54.92	1876.93	80.2341	48.1019	187693	45778.9	0.00738074	April	4	18.3	9.28	149.299	612.356	74.7586	2248.78	NA
287	2	5706.5	Acenapthene	114.109	48.4062	16.3714	11410.9	3.97	10.18	PAH	3.43	154.21	0.05	58.2525	4.56607	7.39959e-11	5.45635	4.81768e-12	7.42934e-10	0.999952	1.99963	1.99973	20.3572	555.5	4.1	18.1	88	30	Pike	-25.6	54.92	1876.93	80.2341	48.1019	187693	45778.9	0.00738074	April	8	69.7	9.28	37.8374	155.191	294.983	2248.78	NA
288	2	5706.5	Acenapthene	114.109	48.4062	16.3714	11410.9	3.97	10.18	PAH	3.43	154.21	0.05	58.2525	4.56607	7.39959e-11	5.45635	4.81768e-12	7.42934e-10	0.999952	1.99963	1.99973	20.3572	555.5	4.1	18.1	88	30	Pike	-25.6	54.92	1876.93	80.2341	48.1019	187693	45778.9	0.00738074	April	16	107.7	9.28	37.3225	153.079	299.053	2248.78	NA
289	2	5706.5	Acenapthene	114.109	48.4062	16.3714	11410.9	3.97	10.18	PAH	3.43	154.21	0.05	58.2525	4.56607	7.39959e-11	5.45635	4.81768e-12	7.42934e-10	0.999952	1.99963	1.99973	20.3572	555.5	4.1	18.1	88	30	Pike	-25.6	54.92	1876.93	80.2341	48.1019	187693	45778.9	0.00738074	May	4	36.3	8.1	54.2158	222.368	205.87	2248.78	NA
290	2	5706.5	Acenapthene	114.109	48.4062	16.3714	11410.9	3.97	10.18	PAH	3.43	154.21	0.05	58.2525	4.56607	7.39959e-11	5.45635	4.81768e-12	7.42934e-10	0.999952	1.99963	1.99973	20.3572	555.5	4.1	18.1	88	30	Pike	-25.6	54.92	1876.93	80.2341	48.1019	187693	45778.9	0.00738074	May	8	56.7	8.1	66.4866	272.697	167.874	2248.78	NA
291	2	5706.5	Acenapthene	114.109	48.4062	16.3714	11410.9	3.97	10.18	PAH	3.43	154.21	0.05	58.2525	4.56607	7.39959e-11	5.45635	4.81768e-12	7.42934e-10	0.999952	1.99963	1.99973	20.3572	555.5	4.1	18.1	88	30	Pike	-25.6	54.92	1876.93	80.2341	48.1019	187693	45778.9	0.00738074	May	16	62.7	8.1	89.5302	367.211	124.666	2248.78	NA
292	2	5706.5	Acenapthene	114.109	48.4062	16.3714	11410.9	3.97	10.18	PAH	3.43	154.21	0.05	58.2525	4.56607	7.39959e-11	5.45635	4.81768e-12	7.42934e-10	0.999952	1.99963	1.99973	20.3572	555.5	4.1	18.1	88	30	Pike	-25.6	54.92	1876.93	80.2341	48.1019	187693	45778.9	0.00738074	June	4	33.7	10.2	36.0505	147.862	309.605	2248.78	NA
293	2	5706.5	Acenapthene	114.109	48.4062	16.3714	11410.9	3.97	10.18	PAH	3.43	154.21	0.05	58.2525	4.56607	7.39959e-11	5.45635	4.81768e-12	7.42934e-10	0.999952	1.99963	1.99973	20.3572	555.5	4.1	18.1	88	30	Pike	-25.6	54.92	1876.93	80.2341	48.1019	187693	45778.9	0.00738074	June	8	67.9	10.2	34.3826	141.021	324.624	2248.78	NA
294	2	5706.5	Acenapthene	114.109	48.4062	16.3714	11410.9	3.97	10.18	PAH	3.43	154.21	0.05	58.2525	4.56607	7.39959e-11	5.45635	4.81768e-12	7.42934e-10	0.999952	1.99963	1.99973	20.3572	555.5	4.1	18.1	88	30	Pike	-25.6	54.92	1876.93	80.2341	48.1019	187693	45778.9	0.00738074	June	16	126.8	10.2	27.1763	111.464	410.704	2248.78	NA
295	2	5706.5	Acenapthene	114.109	48.4062	16.3714	11410.9	3.97	10.18	PAH	3.43	154.21	0.05	58.2525	4.56607	7.39959e-11	5.45635	4.81768e-12	7.42934e-10	0.999952	1.99963	1.99973	20.3572	555.5	4.1	18.1	88	30	Pike	-25.6	54.92	1876.93	80.2341	48.1019	187693	45778.9	0.00738074	July	4	13.4	10.8	113.502	465.532	98.3367	2248.78	NA
296	2	5706.5	Acenapthene	114.109	48.4062	16.3714	11410.9	3.97	10.18	PAH	3.43	154.21	0.05	58.2525	4.56607	7.39959e-11	5.45635	4.81768e-12	7.42934e-10	0.999952	1.99963	1.99973	20.3572	555.5	4.1	18.1	88	30	Pike	-25.6	54.92	1876.93	80.2341	48.1019	187693	45778.9	0.00738074	July	8	51.1	10.8	43.6593	179.07	255.648	2248.78	NA
297	2	5706.5	Acenapthene	114.109	48.4062	16.3714	11410.9	3.97	10.18	PAH	3.43	154.21	0.05	58.2525	4.56607	7.39959e-11	5.45635	4.81768e-12	7.42934e-10	0.999952	1.99963	1.99973	20.3572	555.5	4.1	18.1	88	30	Pike	-25.6	54.92	1876.93	80.2341	48.1019	187693	45778.9	0.00738074	July	16	81.6	10.8	58.0886	238.252	192.145	2248.78	NA
298	2	5706.5	Acenapthene	114.109	48.4062	16.3714	11410.9	3.97	10.18	PAH	3.43	154.21	0.05	58.2525	4.56607	7.39959e-11	5.45635	4.81768e-12	7.42934e-10	0.999952	1.99963	1.99973	20.3572	555.5	4.1	18.1	88	30	Pike	-25.6	54.92	1876.93	80.2341	48.1019	187693	45778.9	0.00738074	August	4	21.2	8.91	66.9212	274.479	166.784	2248.78	2.54289
299	2	5706.5	Acenapthene	114.109	48.4062	16.3714	11410.9	3.97	10.18	PAH	3.43	154.21	0.05	58.2525	4.56607	7.39959e-11	5.45635	4.81768e-12	7.42934e-10	0.999952	1.99963	1.99973	20.3572	555.5	4.1	18.1	88	30	Pike	-25.6	54.92	1876.93	80.2341	48.1019	187693	45778.9	0.00738074	August	8	64.6	8.91	42.5221	174.406	262.485	2248.78	2.54289
300	2	5706.5	Acenapthene	114.109	48.4062	16.3714	11410.9	3.97	10.18	PAH	3.43	154.21	0.05	58.2525	4.56607	7.39959e-11	5.45635	4.81768e-12	7.42934e-10	0.999952	1.99963	1.99973	20.3572	555.5	4.1	18.1	88	30	Pike	-25.6	54.92	1876.93	80.2341	48.1019	187693	45778.9	0.00738074	August	16	119.8	8.91	46.9939	192.747	237.508	2248.78	2.54289
301	2	5706.5	Acenapthene	114.109	48.4062	16.3714	11410.9	3.97	10.18	PAH	3.43	154.21	0.05	58.2525	4.56607	7.39959e-11	5.45635	4.81768e-12	7.42934e-10	0.999952	1.99963	1.99973	20.3572	555.5	4.1	18.1	88	30	Pike	-25.6	54.92	1876.93	80.2341	48.1019	187693	45778.9	0.00738074	April	2	16.6	9.28	37.0117	151.805	301.565	2248.78	2.54289
302	2	5706.5	Acenapthene	114.109	48.4062	16.3714	11410.9	3.97	10.18	PAH	3.43	154.21	0.05	58.2525	4.56607	7.39959e-11	5.45635	4.81768e-12	7.42934e-10	0.999952	1.99963	1.99973	20.3572	555.5	4.1	18.1	88	30	Pike	-25.6	54.92	1876.93	80.2341	48.1019	187693	45778.9	0.00738074	May	2	16.3	8.1	45.7665	187.713	243.877	2248.78	2.54289
303	2	5706.5	Acenapthene	114.109	48.4062	16.3714	11410.9	3.97	10.18	PAH	3.43	154.21	0.05	58.2525	4.56607	7.39959e-11	5.45635	4.81768e-12	7.42934e-10	0.999952	1.99963	1.99973	20.3572	555.5	4.1	18.1	88	30	Pike	-25.6	54.92	1876.93	80.2341	48.1019	187693	45778.9	0.00738074	June	2	16.4	10.2	37.8518	155.25	294.871	2248.78	2.54289
304	2	5706.5	Acenapthene	114.109	48.4062	16.3714	11410.9	3.97	10.18	PAH	3.43	154.21	0.05	58.2525	4.56607	7.39959e-11	5.45635	4.81768e-12	7.42934e-10	0.999952	1.99963	1.99973	20.3572	555.5	4.1	18.1	88	30	Pike	-25.6	54.92	1876.93	80.2341	48.1019	187693	45778.9	0.00738074	August	2	16.2	8.91	63.549	260.648	175.635	2248.78	2.54289
305	2	5706.5	Acenapthene	114.109	48.4062	16.3714	11410.9	3.97	10.18	PAH	3.43	154.21	0.05	58.2525	4.56607	7.39959e-11	5.45635	4.81768e-12	7.42934e-10	0.999952	1.99963	1.99973	20.3572	511.4	3.3	18.6	158	32	Pike	-25.1	80.77	1195.9	80.2341	48.1019	119590	36239.3	0.00645287	April	4	18.3	9.28	149.299	612.356	59.1801	1780.17	2.54289
306	2	5706.5	Acenapthene	114.109	48.4062	16.3714	11410.9	3.97	10.18	PAH	3.43	154.21	0.05	58.2525	4.56607	7.39959e-11	5.45635	4.81768e-12	7.42934e-10	0.999952	1.99963	1.99973	20.3572	511.4	3.3	18.6	158	32	Pike	-25.1	80.77	1195.9	80.2341	48.1019	119590	36239.3	0.00645287	April	8	69.7	9.28	37.8374	155.191	233.514	1780.17	2.54289
307	2	5706.5	Acenapthene	114.109	48.4062	16.3714	11410.9	3.97	10.18	PAH	3.43	154.21	0.05	58.2525	4.56607	7.39959e-11	5.45635	4.81768e-12	7.42934e-10	0.999952	1.99963	1.99973	20.3572	511.4	3.3	18.6	158	32	Pike	-25.1	80.77	1195.9	80.2341	48.1019	119590	36239.3	0.00645287	April	16	107.7	9.28	37.3225	153.079	236.736	1780.17	2.63676
308	2	5706.5	Acenapthene	114.109	48.4062	16.3714	11410.9	3.97	10.18	PAH	3.43	154.21	0.05	58.2525	4.56607	7.39959e-11	5.45635	4.81768e-12	7.42934e-10	0.999952	1.99963	1.99973	20.3572	511.4	3.3	18.6	158	32	Pike	-25.1	80.77	1195.9	80.2341	48.1019	119590	36239.3	0.00645287	May	4	36.3	8.1	54.2158	222.368	162.97	1780.17	2.63676
309	2	5706.5	Acenapthene	114.109	48.4062	16.3714	11410.9	3.97	10.18	PAH	3.43	154.21	0.05	58.2525	4.56607	7.39959e-11	5.45635	4.81768e-12	7.42934e-10	0.999952	1.99963	1.99973	20.3572	511.4	3.3	18.6	158	32	Pike	-25.1	80.77	1195.9	80.2341	48.1019	119590	36239.3	0.00645287	May	8	56.7	8.1	66.4866	272.697	132.892	1780.17	2.63676
310	2	5706.5	Acenapthene	114.109	48.4062	16.3714	11410.9	3.97	10.18	PAH	3.43	154.21	0.05	58.2525	4.56607	7.39959e-11	5.45635	4.81768e-12	7.42934e-10	0.999952	1.99963	1.99973	20.3572	511.4	3.3	18.6	158	32	Pike	-25.1	80.77	1195.9	80.2341	48.1019	119590	36239.3	0.00645287	May	16	62.7	8.1	89.5302	367.211	98.688	1780.17	2.63676
311	2	5706.5	Acenapthene	114.109	48.4062	16.3714	11410.9	3.97	10.18	PAH	3.43	154.21	0.05	58.2525	4.56607	7.39959e-11	5.45635	4.81768e-12	7.42934e-10	0.999952	1.99963	1.99973	20.3572	511.4	3.3	18.6	158	32	Pike	-25.1	80.77	1195.9	80.2341	48.1019	119590	36239.3	0.00645287	June	4	33.7	10.2	36.0505	147.862	245.088	1780.17	2.63676
312	2	5706.5	Acenapthene	114.109	48.4062	16.3714	11410.9	3.97	10.18	PAH	3.43	154.21	0.05	58.2525	4.56607	7.39959e-11	5.45635	4.81768e-12	7.42934e-10	0.999952	1.99963	1.99973	20.3572	511.4	3.3	18.6	158	32	Pike	-25.1	80.77	1195.9	80.2341	48.1019	119590	36239.3	0.00645287	June	8	67.9	10.2	34.3826	141.021	256.978	1780.17	2.63676
313	2	5706.5	Acenapthene	114.109	48.4062	16.3714	11410.9	3.97	10.18	PAH	3.43	154.21	0.05	58.2525	4.56607	7.39959e-11	5.45635	4.81768e-12	7.42934e-10	0.999952	1.99963	1.99973	20.3572	511.4	3.3	18.6	158	32	Pike	-25.1	80.77	1195.9	80.2341	48.1019	119590	36239.3	0.00645287	June	16	126.8	10.2	27.1763	111.464	325.121	1780.17	2.63676
314	2	5706.5	Acenapthene	114.109	48.4062	16.3714	11410.9	3.97	10.18	PAH	3.43	154.21	0.05	58.2525	4.56607	7.39959e-11	5.45635	4.81768e-12	7.42934e-10	0.999952	1.99963	1.99973	20.3572	511.4	3.3	18.6	158	32	Pike	-25.1	80.77	1195.9	80.2341	48.1019	119590	36239.3	0.00645287	July	4	13.4	10.8	113.502	465.532	77.845	1780.17	2.63676
315	2	5706.5	Acenapthene	114.109	48.4062	16.3714	11410.9	3.97	10.18	PAH	3.43	154.21	0.05	58.2525	4.56607	7.39959e-11	5.45635	4.81768e-12	7.42934e-10	0.999952	1.99963	1.99973	20.3572	511.4	3.3	18.6	158	32	Pike	-25.1	80.77	1195.9	80.2341	48.1019	119590	36239.3	0.00645287	July	8	51.1	10.8	43.6593	179.07	202.375	1780.17	2.63676
316	2	5706.5	Acenapthene	114.109	48.4062	16.3714	11410.9	3.97	10.18	PAH	3.43	154.21	0.05	58.2525	4.56607	7.39959e-11	5.45635	4.81768e-12	7.42934e-10	0.999952	1.99963	1.99973	20.3572	511.4	3.3	18.6	158	32	Pike	-25.1	80.77	1195.9	80.2341	48.1019	119590	36239.3	0.00645287	July	16	81.6	10.8	58.0886	238.252	152.105	1780.17	2.77613
317	2	5706.5	Acenapthene	114.109	48.4062	16.3714	11410.9	3.97	10.18	PAH	3.43	154.21	0.05	58.2525	4.56607	7.39959e-11	5.45635	4.81768e-12	7.42934e-10	0.999952	1.99963	1.99973	20.3572	511.4	3.3	18.6	158	32	Pike	-25.1	80.77	1195.9	80.2341	48.1019	119590	36239.3	0.00645287	August	4	21.2	8.91	66.9212	274.479	132.029	1780.17	2.77613
318	2	5706.5	Acenapthene	114.109	48.4062	16.3714	11410.9	3.97	10.18	PAH	3.43	154.21	0.05	58.2525	4.56607	7.39959e-11	5.45635	4.81768e-12	7.42934e-10	0.999952	1.99963	1.99973	20.3572	511.4	3.3	18.6	158	32	Pike	-25.1	80.77	1195.9	80.2341	48.1019	119590	36239.3	0.00645287	August	8	64.6	8.91	42.5221	174.406	207.787	1780.17	2.77613
319	2	5706.5	Acenapthene	114.109	48.4062	16.3714	11410.9	3.97	10.18	PAH	3.43	154.21	0.05	58.2525	4.56607	7.39959e-11	5.45635	4.81768e-12	7.42934e-10	0.999952	1.99963	1.99973	20.3572	511.4	3.3	18.6	158	32	Pike	-25.1	80.77	1195.9	80.2341	48.1019	119590	36239.3	0.00645287	August	16	119.8	8.91	46.9939	192.747	188.015	1780.17	2.77613
320	2	5706.5	Acenapthene	114.109	48.4062	16.3714	11410.9	3.97	10.18	PAH	3.43	154.21	0.05	58.2525	4.56607	7.39959e-11	5.45635	4.81768e-12	7.42934e-10	0.999952	1.99963	1.99973	20.3572	511.4	3.3	18.6	158	32	Pike	-25.1	80.77	1195.9	80.2341	48.1019	119590	36239.3	0.00645287	April	2	16.6	9.28	37.0117	151.805	238.724	1780.17	2.77613
321	2	5706.5	Acenapthene	114.109	48.4062	16.3714	11410.9	3.97	10.18	PAH	3.43	154.21	0.05	58.2525	4.56607	7.39959e-11	5.45635	4.81768e-12	7.42934e-10	0.999952	1.99963	1.99973	20.3572	511.4	3.3	18.6	158	32	Pike	-25.1	80.77	1195.9	80.2341	48.1019	119590	36239.3	0.00645287	May	2	16.3	8.1	45.7665	187.713	193.057	1780.17	2.77613
322	2	5706.5	Acenapthene	114.109	48.4062	16.3714	11410.9	3.97	10.18	PAH	3.43	154.21	0.05	58.2525	4.56607	7.39959e-11	5.45635	4.81768e-12	7.42934e-10	0.999952	1.99963	1.99973	20.3572	511.4	3.3	18.6	158	32	Pike	-25.1	80.77	1195.9	80.2341	48.1019	119590	36239.3	0.00645287	June	2	16.4	10.2	37.8518	155.25	233.425	1780.17	2.77613
323	2	5706.5	Acenapthene	114.109	48.4062	16.3714	11410.9	3.97	10.18	PAH	3.43	154.21	0.05	58.2525	4.56607	7.39959e-11	5.45635	4.81768e-12	7.42934e-10	0.999952	1.99963	1.99973	20.3572	511.4	3.3	18.6	158	32	Pike	-25.1	80.77	1195.9	80.2341	48.1019	119590	36239.3	0.00645287	August	2	16.2	8.91	63.549	260.648	139.035	1780.17	2.77613
324	2	5706.5	Acenapthene	114.109	48.4062	16.3714	11410.9	3.97	10.18	PAH	3.43	154.21	0.05	58.2525	4.56607	7.39959e-11	5.45635	4.81768e-12	7.42934e-10	0.999952	1.99963	1.99973	20.3572	506.1	3	18.2	NA	NA	Pike	-24.5	NA	1919.26	80.2341	48.1019	191926	63975.4	0.00592768	April	4	18.3	9.28	149.299	612.356	104.474	3142.64	2.77613
325	2	5706.5	Acenapthene	114.109	48.4062	16.3714	11410.9	3.97	10.18	PAH	3.43	154.21	0.05	58.2525	4.56607	7.39959e-11	5.45635	4.81768e-12	7.42934e-10	0.999952	1.99963	1.99973	20.3572	506.1	3	18.2	NA	NA	Pike	-24.5	NA	1919.26	80.2341	48.1019	191926	63975.4	0.00592768	April	8	69.7	9.28	37.8374	155.191	412.236	3142.64	2.66501
326	2	5706.5	Acenapthene	114.109	48.4062	16.3714	11410.9	3.97	10.18	PAH	3.43	154.21	0.05	58.2525	4.56607	7.39959e-11	5.45635	4.81768e-12	7.42934e-10	0.999952	1.99963	1.99973	20.3572	506.1	3	18.2	NA	NA	Pike	-24.5	NA	1919.26	80.2341	48.1019	191926	63975.4	0.00592768	April	16	107.7	9.28	37.3225	153.079	417.923	3142.64	2.66501
327	2	5706.5	Acenapthene	114.109	48.4062	16.3714	11410.9	3.97	10.18	PAH	3.43	154.21	0.05	58.2525	4.56607	7.39959e-11	5.45635	4.81768e-12	7.42934e-10	0.999952	1.99963	1.99973	20.3572	506.1	3	18.2	NA	NA	Pike	-24.5	NA	1919.26	80.2341	48.1019	191926	63975.4	0.00592768	May	4	36.3	8.1	54.2158	222.368	287.701	3142.64	2.66501
328	2	5706.5	Acenapthene	114.109	48.4062	16.3714	11410.9	3.97	10.18	PAH	3.43	154.21	0.05	58.2525	4.56607	7.39959e-11	5.45635	4.81768e-12	7.42934e-10	0.999952	1.99963	1.99973	20.3572	506.1	3	18.2	NA	NA	Pike	-24.5	NA	1919.26	80.2341	48.1019	191926	63975.4	0.00592768	May	8	56.7	8.1	66.4866	272.697	234.602	3142.64	2.66501
329	2	5706.5	Acenapthene	114.109	48.4062	16.3714	11410.9	3.97	10.18	PAH	3.43	154.21	0.05	58.2525	4.56607	7.39959e-11	5.45635	4.81768e-12	7.42934e-10	0.999952	1.99963	1.99973	20.3572	506.1	3	18.2	NA	NA	Pike	-24.5	NA	1919.26	80.2341	48.1019	191926	63975.4	0.00592768	May	16	62.7	8.1	89.5302	367.211	174.22	3142.64	2.66501
330	2	5706.5	Acenapthene	114.109	48.4062	16.3714	11410.9	3.97	10.18	PAH	3.43	154.21	0.05	58.2525	4.56607	7.39959e-11	5.45635	4.81768e-12	7.42934e-10	0.999952	1.99963	1.99973	20.3572	506.1	3	18.2	NA	NA	Pike	-24.5	NA	1919.26	80.2341	48.1019	191926	63975.4	0.00592768	June	4	33.7	10.2	36.0505	147.862	432.669	3142.64	2.66501
331	2	5706.5	Acenapthene	114.109	48.4062	16.3714	11410.9	3.97	10.18	PAH	3.43	154.21	0.05	58.2525	4.56607	7.39959e-11	5.45635	4.81768e-12	7.42934e-10	0.999952	1.99963	1.99973	20.3572	506.1	3	18.2	NA	NA	Pike	-24.5	NA	1919.26	80.2341	48.1019	191926	63975.4	0.00592768	June	8	67.9	10.2	34.3826	141.021	453.658	3142.64	2.66501
332	2	5706.5	Acenapthene	114.109	48.4062	16.3714	11410.9	3.97	10.18	PAH	3.43	154.21	0.05	58.2525	4.56607	7.39959e-11	5.45635	4.81768e-12	7.42934e-10	0.999952	1.99963	1.99973	20.3572	506.1	3	18.2	NA	NA	Pike	-24.5	NA	1919.26	80.2341	48.1019	191926	63975.4	0.00592768	June	16	126.8	10.2	27.1763	111.464	573.954	3142.64	2.66501
333	2	5706.5	Acenapthene	114.109	48.4062	16.3714	11410.9	3.97	10.18	PAH	3.43	154.21	0.05	58.2525	4.56607	7.39959e-11	5.45635	4.81768e-12	7.42934e-10	0.999952	1.99963	1.99973	20.3572	506.1	3	18.2	NA	NA	Pike	-24.5	NA	1919.26	80.2341	48.1019	191926	63975.4	0.00592768	July	4	13.4	10.8	113.502	465.532	137.424	3142.64	2.66501
334	2	5706.5	Acenapthene	114.109	48.4062	16.3714	11410.9	3.97	10.18	PAH	3.43	154.21	0.05	58.2525	4.56607	7.39959e-11	5.45635	4.81768e-12	7.42934e-10	0.999952	1.99963	1.99973	20.3572	506.1	3	18.2	NA	NA	Pike	-24.5	NA	1919.26	80.2341	48.1019	191926	63975.4	0.00592768	July	8	51.1	10.8	43.6593	179.07	357.265	3142.64	2.70381
335	2	5706.5	Acenapthene	114.109	48.4062	16.3714	11410.9	3.97	10.18	PAH	3.43	154.21	0.05	58.2525	4.56607	7.39959e-11	5.45635	4.81768e-12	7.42934e-10	0.999952	1.99963	1.99973	20.3572	506.1	3	18.2	NA	NA	Pike	-24.5	NA	1919.26	80.2341	48.1019	191926	63975.4	0.00592768	July	16	81.6	10.8	58.0886	238.252	268.52	3142.64	2.70381
336	2	5706.5	Acenapthene	114.109	48.4062	16.3714	11410.9	3.97	10.18	PAH	3.43	154.21	0.05	58.2525	4.56607	7.39959e-11	5.45635	4.81768e-12	7.42934e-10	0.999952	1.99963	1.99973	20.3572	506.1	3	18.2	NA	NA	Pike	-24.5	NA	1919.26	80.2341	48.1019	191926	63975.4	0.00592768	August	4	21.2	8.91	66.9212	274.479	233.079	3142.64	2.70381
337	2	5706.5	Acenapthene	114.109	48.4062	16.3714	11410.9	3.97	10.18	PAH	3.43	154.21	0.05	58.2525	4.56607	7.39959e-11	5.45635	4.81768e-12	7.42934e-10	0.999952	1.99963	1.99973	20.3572	506.1	3	18.2	NA	NA	Pike	-24.5	NA	1919.26	80.2341	48.1019	191926	63975.4	0.00592768	August	8	64.6	8.91	42.5221	174.406	366.819	3142.64	2.70381
338	2	5706.5	Acenapthene	114.109	48.4062	16.3714	11410.9	3.97	10.18	PAH	3.43	154.21	0.05	58.2525	4.56607	7.39959e-11	5.45635	4.81768e-12	7.42934e-10	0.999952	1.99963	1.99973	20.3572	506.1	3	18.2	NA	NA	Pike	-24.5	NA	1919.26	80.2341	48.1019	191926	63975.4	0.00592768	August	16	119.8	8.91	46.9939	192.747	331.914	3142.64	2.70381
339	2	5706.5	Acenapthene	114.109	48.4062	16.3714	11410.9	3.97	10.18	PAH	3.43	154.21	0.05	58.2525	4.56607	7.39959e-11	5.45635	4.81768e-12	7.42934e-10	0.999952	1.99963	1.99973	20.3572	506.1	3	18.2	NA	NA	Pike	-24.5	NA	1919.26	80.2341	48.1019	191926	63975.4	0.00592768	April	2	16.6	9.28	37.0117	151.805	421.433	3142.64	2.70381
340	2	5706.5	Acenapthene	114.109	48.4062	16.3714	11410.9	3.97	10.18	PAH	3.43	154.21	0.05	58.2525	4.56607	7.39959e-11	5.45635	4.81768e-12	7.42934e-10	0.999952	1.99963	1.99973	20.3572	506.1	3	18.2	NA	NA	Pike	-24.5	NA	1919.26	80.2341	48.1019	191926	63975.4	0.00592768	May	2	16.3	8.1	45.7665	187.713	340.816	3142.64	2.70381
341	2	5706.5	Acenapthene	114.109	48.4062	16.3714	11410.9	3.97	10.18	PAH	3.43	154.21	0.05	58.2525	4.56607	7.39959e-11	5.45635	4.81768e-12	7.42934e-10	0.999952	1.99963	1.99973	20.3572	506.1	3	18.2	NA	NA	Pike	-24.5	NA	1919.26	80.2341	48.1019	191926	63975.4	0.00592768	June	2	16.4	10.2	37.8518	155.25	412.079	3142.64	2.70381
342	2	5706.5	Acenapthene	114.109	48.4062	16.3714	11410.9	3.97	10.18	PAH	3.43	154.21	0.05	58.2525	4.56607	7.39959e-11	5.45635	4.81768e-12	7.42934e-10	0.999952	1.99963	1.99973	20.3572	506.1	3	18.2	NA	NA	Pike	-24.5	NA	1919.26	80.2341	48.1019	191926	63975.4	0.00592768	August	2	16.2	8.91	63.549	260.648	245.447	3142.64	2.70381
343	2	5706.5	Acenapthene	114.109	48.4062	16.3714	11410.9	3.97	10.18	PAH	3.43	154.21	0.05	58.2525	4.56607	7.39959e-11	5.45635	4.81768e-12	7.42934e-10	0.999952	1.99963	1.99973	20.3572	450.8	12.2	NA	NA	NA	Otter	NA	NA	163.845	80.2341	48.1019	16384.5	1342.99	0.027063	April	4	18.3	9.28	149.299	612.356	2.19316	65.9713	2.81516
344	2	5706.5	Acenapthene	114.109	48.4062	16.3714	11410.9	3.97	10.18	PAH	3.43	154.21	0.05	58.2525	4.56607	7.39959e-11	5.45635	4.81768e-12	7.42934e-10	0.999952	1.99963	1.99973	20.3572	450.8	12.2	NA	NA	NA	Otter	NA	NA	163.845	80.2341	48.1019	16384.5	1342.99	0.027063	April	8	69.7	9.28	37.8374	155.191	8.65379	65.9713	2.81516
345	2	5706.5	Acenapthene	114.109	48.4062	16.3714	11410.9	3.97	10.18	PAH	3.43	154.21	0.05	58.2525	4.56607	7.39959e-11	5.45635	4.81768e-12	7.42934e-10	0.999952	1.99963	1.99973	20.3572	450.8	12.2	NA	NA	NA	Otter	NA	NA	163.845	80.2341	48.1019	16384.5	1342.99	0.027063	April	16	107.7	9.28	37.3225	153.079	8.77319	65.9713	2.81516
346	2	5706.5	Acenapthene	114.109	48.4062	16.3714	11410.9	3.97	10.18	PAH	3.43	154.21	0.05	58.2525	4.56607	7.39959e-11	5.45635	4.81768e-12	7.42934e-10	0.999952	1.99963	1.99973	20.3572	450.8	12.2	NA	NA	NA	Otter	NA	NA	163.845	80.2341	48.1019	16384.5	1342.99	0.027063	May	4	36.3	8.1	54.2158	222.368	6.03951	65.9713	2.81516
347	2	5706.5	Acenapthene	114.109	48.4062	16.3714	11410.9	3.97	10.18	PAH	3.43	154.21	0.05	58.2525	4.56607	7.39959e-11	5.45635	4.81768e-12	7.42934e-10	0.999952	1.99963	1.99973	20.3572	450.8	12.2	NA	NA	NA	Otter	NA	NA	163.845	80.2341	48.1019	16384.5	1342.99	0.027063	May	8	56.7	8.1	66.4866	272.697	4.92485	65.9713	2.81516
348	2	5706.5	Acenapthene	114.109	48.4062	16.3714	11410.9	3.97	10.18	PAH	3.43	154.21	0.05	58.2525	4.56607	7.39959e-11	5.45635	4.81768e-12	7.42934e-10	0.999952	1.99963	1.99973	20.3572	450.8	12.2	NA	NA	NA	Otter	NA	NA	163.845	80.2341	48.1019	16384.5	1342.99	0.027063	May	16	62.7	8.1	89.5302	367.211	3.65728	65.9713	2.81516
349	2	5706.5	Acenapthene	114.109	48.4062	16.3714	11410.9	3.97	10.18	PAH	3.43	154.21	0.05	58.2525	4.56607	7.39959e-11	5.45635	4.81768e-12	7.42934e-10	0.999952	1.99963	1.99973	20.3572	450.8	12.2	NA	NA	NA	Otter	NA	NA	163.845	80.2341	48.1019	16384.5	1342.99	0.027063	June	4	33.7	10.2	36.0505	147.862	9.08274	65.9713	2.81516
350	2	5706.5	Acenapthene	114.109	48.4062	16.3714	11410.9	3.97	10.18	PAH	3.43	154.21	0.05	58.2525	4.56607	7.39959e-11	5.45635	4.81768e-12	7.42934e-10	0.999952	1.99963	1.99973	20.3572	450.8	12.2	NA	NA	NA	Otter	NA	NA	163.845	80.2341	48.1019	16384.5	1342.99	0.027063	June	8	67.9	10.2	34.3826	141.021	9.52334	65.9713	2.81516
351	2	5706.5	Acenapthene	114.109	48.4062	16.3714	11410.9	3.97	10.18	PAH	3.43	154.21	0.05	58.2525	4.56607	7.39959e-11	5.45635	4.81768e-12	7.42934e-10	0.999952	1.99963	1.99973	20.3572	450.8	12.2	NA	NA	NA	Otter	NA	NA	163.845	80.2341	48.1019	16384.5	1342.99	0.027063	June	16	126.8	10.2	27.1763	111.464	12.0486	65.9713	2.81516
352	2	5706.5	Acenapthene	114.109	48.4062	16.3714	11410.9	3.97	10.18	PAH	3.43	154.21	0.05	58.2525	4.56607	7.39959e-11	5.45635	4.81768e-12	7.42934e-10	0.999952	1.99963	1.99973	20.3572	450.8	12.2	NA	NA	NA	Otter	NA	NA	163.845	80.2341	48.1019	16384.5	1342.99	0.027063	July	4	13.4	10.8	113.502	465.532	2.88486	65.9713	2.671
353	2	5706.5	Acenapthene	114.109	48.4062	16.3714	11410.9	3.97	10.18	PAH	3.43	154.21	0.05	58.2525	4.56607	7.39959e-11	5.45635	4.81768e-12	7.42934e-10	0.999952	1.99963	1.99973	20.3572	450.8	12.2	NA	NA	NA	Otter	NA	NA	163.845	80.2341	48.1019	16384.5	1342.99	0.027063	July	8	51.1	10.8	43.6593	179.07	7.49982	65.9713	2.671
354	2	5706.5	Acenapthene	114.109	48.4062	16.3714	11410.9	3.97	10.18	PAH	3.43	154.21	0.05	58.2525	4.56607	7.39959e-11	5.45635	4.81768e-12	7.42934e-10	0.999952	1.99963	1.99973	20.3572	450.8	12.2	NA	NA	NA	Otter	NA	NA	163.845	80.2341	48.1019	16384.5	1342.99	0.027063	July	16	81.6	10.8	58.0886	238.252	5.63686	65.9713	2.671
355	2	5706.5	Acenapthene	114.109	48.4062	16.3714	11410.9	3.97	10.18	PAH	3.43	154.21	0.05	58.2525	4.56607	7.39959e-11	5.45635	4.81768e-12	7.42934e-10	0.999952	1.99963	1.99973	20.3572	450.8	12.2	NA	NA	NA	Otter	NA	NA	163.845	80.2341	48.1019	16384.5	1342.99	0.027063	August	4	21.2	8.91	66.9212	274.479	4.89288	65.9713	2.671
356	2	5706.5	Acenapthene	114.109	48.4062	16.3714	11410.9	3.97	10.18	PAH	3.43	154.21	0.05	58.2525	4.56607	7.39959e-11	5.45635	4.81768e-12	7.42934e-10	0.999952	1.99963	1.99973	20.3572	450.8	12.2	NA	NA	NA	Otter	NA	NA	163.845	80.2341	48.1019	16384.5	1342.99	0.027063	August	8	64.6	8.91	42.5221	174.406	7.70039	65.9713	2.671
357	2	5706.5	Acenapthene	114.109	48.4062	16.3714	11410.9	3.97	10.18	PAH	3.43	154.21	0.05	58.2525	4.56607	7.39959e-11	5.45635	4.81768e-12	7.42934e-10	0.999952	1.99963	1.99973	20.3572	450.8	12.2	NA	NA	NA	Otter	NA	NA	163.845	80.2341	48.1019	16384.5	1342.99	0.027063	August	16	119.8	8.91	46.9939	192.747	6.96766	65.9713	2.671
358	2	5706.5	Acenapthene	114.109	48.4062	16.3714	11410.9	3.97	10.18	PAH	3.43	154.21	0.05	58.2525	4.56607	7.39959e-11	5.45635	4.81768e-12	7.42934e-10	0.999952	1.99963	1.99973	20.3572	450.8	12.2	NA	NA	NA	Otter	NA	NA	163.845	80.2341	48.1019	16384.5	1342.99	0.027063	April	2	16.6	9.28	37.0117	151.805	8.84686	65.9713	2.671
359	2	5706.5	Acenapthene	114.109	48.4062	16.3714	11410.9	3.97	10.18	PAH	3.43	154.21	0.05	58.2525	4.56607	7.39959e-11	5.45635	4.81768e-12	7.42934e-10	0.999952	1.99963	1.99973	20.3572	450.8	12.2	NA	NA	NA	Otter	NA	NA	163.845	80.2341	48.1019	16384.5	1342.99	0.027063	May	2	16.3	8.1	45.7665	187.713	7.15452	65.9713	2.671
360	2	5706.5	Acenapthene	114.109	48.4062	16.3714	11410.9	3.97	10.18	PAH	3.43	154.21	0.05	58.2525	4.56607	7.39959e-11	5.45635	4.81768e-12	7.42934e-10	0.999952	1.99963	1.99973	20.3572	450.8	12.2	NA	NA	NA	Otter	NA	NA	163.845	80.2341	48.1019	16384.5	1342.99	0.027063	June	2	16.4	10.2	37.8518	155.25	8.6505	65.9713	2.671
361	2	5706.5	Acenapthene	114.109	48.4062	16.3714	11410.9	3.97	10.18	PAH	3.43	154.21	0.05	58.2525	4.56607	7.39959e-11	5.45635	4.81768e-12	7.42934e-10	0.999952	1.99963	1.99973	20.3572	450.8	12.2	NA	NA	NA	Otter	NA	NA	163.845	80.2341	48.1019	16384.5	1342.99	0.027063	August	2	16.2	8.91	63.549	260.648	5.15251	65.9713	NA
362	2	5706.5	Acenapthene	114.109	48.4062	16.3714	11410.9	3.97	10.18	PAH	3.43	154.21	0.05	58.2525	4.56607	7.39959e-11	5.45635	4.81768e-12	7.42934e-10	0.999952	1.99963	1.99973	20.3572	814.3	4.6	17.1	899	51	Catfish	-25.1	90.18	1424.1	80.2341	48.1019	142410	30958.8	0.00564902	April	4	18.3	9.28	149.299	612.356	50.5568	1520.77	NA
363	2	5706.5	Acenapthene	114.109	48.4062	16.3714	11410.9	3.97	10.18	PAH	3.43	154.21	0.05	58.2525	4.56607	7.39959e-11	5.45635	4.81768e-12	7.42934e-10	0.999952	1.99963	1.99973	20.3572	814.3	4.6	17.1	899	51	Catfish	-25.1	90.18	1424.1	80.2341	48.1019	142410	30958.8	0.00564902	April	8	69.7	9.28	37.8374	155.191	199.488	1520.77	NA
364	2	5706.5	Acenapthene	114.109	48.4062	16.3714	11410.9	3.97	10.18	PAH	3.43	154.21	0.05	58.2525	4.56607	7.39959e-11	5.45635	4.81768e-12	7.42934e-10	0.999952	1.99963	1.99973	20.3572	814.3	4.6	17.1	899	51	Catfish	-25.1	90.18	1424.1	80.2341	48.1019	142410	30958.8	0.00564902	April	16	107.7	9.28	37.3225	153.079	202.24	1520.77	NA
365	2	5706.5	Acenapthene	114.109	48.4062	16.3714	11410.9	3.97	10.18	PAH	3.43	154.21	0.05	58.2525	4.56607	7.39959e-11	5.45635	4.81768e-12	7.42934e-10	0.999952	1.99963	1.99973	20.3572	814.3	4.6	17.1	899	51	Catfish	-25.1	90.18	1424.1	80.2341	48.1019	142410	30958.8	0.00564902	May	4	36.3	8.1	54.2158	222.368	139.223	1520.77	NA
366	2	5706.5	Acenapthene	114.109	48.4062	16.3714	11410.9	3.97	10.18	PAH	3.43	154.21	0.05	58.2525	4.56607	7.39959e-11	5.45635	4.81768e-12	7.42934e-10	0.999952	1.99963	1.99973	20.3572	814.3	4.6	17.1	899	51	Catfish	-25.1	90.18	1424.1	80.2341	48.1019	142410	30958.8	0.00564902	May	8	56.7	8.1	66.4866	272.697	113.528	1520.77	NA
367	2	5706.5	Acenapthene	114.109	48.4062	16.3714	11410.9	3.97	10.18	PAH	3.43	154.21	0.05	58.2525	4.56607	7.39959e-11	5.45635	4.81768e-12	7.42934e-10	0.999952	1.99963	1.99973	20.3572	814.3	4.6	17.1	899	51	Catfish	-25.1	90.18	1424.1	80.2341	48.1019	142410	30958.8	0.00564902	May	16	62.7	8.1	89.5302	367.211	84.3078	1520.77	NA
368	2	5706.5	Acenapthene	114.109	48.4062	16.3714	11410.9	3.97	10.18	PAH	3.43	154.21	0.05	58.2525	4.56607	7.39959e-11	5.45635	4.81768e-12	7.42934e-10	0.999952	1.99963	1.99973	20.3572	814.3	4.6	17.1	899	51	Catfish	-25.1	90.18	1424.1	80.2341	48.1019	142410	30958.8	0.00564902	June	4	33.7	10.2	36.0505	147.862	209.376	1520.77	NA
369	2	5706.5	Acenapthene	114.109	48.4062	16.3714	11410.9	3.97	10.18	PAH	3.43	154.21	0.05	58.2525	4.56607	7.39959e-11	5.45635	4.81768e-12	7.42934e-10	0.999952	1.99963	1.99973	20.3572	814.3	4.6	17.1	899	51	Catfish	-25.1	90.18	1424.1	80.2341	48.1019	142410	30958.8	0.00564902	June	8	67.9	10.2	34.3826	141.021	219.532	1520.77	NA
370	2	5706.5	Acenapthene	114.109	48.4062	16.3714	11410.9	3.97	10.18	PAH	3.43	154.21	0.05	58.2525	4.56607	7.39959e-11	5.45635	4.81768e-12	7.42934e-10	0.999952	1.99963	1.99973	20.3572	814.3	4.6	17.1	899	51	Catfish	-25.1	90.18	1424.1	80.2341	48.1019	142410	30958.8	0.00564902	June	16	126.8	10.2	27.1763	111.464	277.746	1520.77	2.39849
371	2	5706.5	Acenapthene	114.109	48.4062	16.3714	11410.9	3.97	10.18	PAH	3.43	154.21	0.05	58.2525	4.56607	7.39959e-11	5.45635	4.81768e-12	7.42934e-10	0.999952	1.99963	1.99973	20.3572	814.3	4.6	17.1	899	51	Catfish	-25.1	90.18	1424.1	80.2341	48.1019	142410	30958.8	0.00564902	July	4	13.4	10.8	113.502	465.532	66.5019	1520.77	2.39849
372	2	5706.5	Acenapthene	114.109	48.4062	16.3714	11410.9	3.97	10.18	PAH	3.43	154.21	0.05	58.2525	4.56607	7.39959e-11	5.45635	4.81768e-12	7.42934e-10	0.999952	1.99963	1.99973	20.3572	814.3	4.6	17.1	899	51	Catfish	-25.1	90.18	1424.1	80.2341	48.1019	142410	30958.8	0.00564902	July	8	51.1	10.8	43.6593	179.07	172.886	1520.77	2.39849
373	2	5706.5	Acenapthene	114.109	48.4062	16.3714	11410.9	3.97	10.18	PAH	3.43	154.21	0.05	58.2525	4.56607	7.39959e-11	5.45635	4.81768e-12	7.42934e-10	0.999952	1.99963	1.99973	20.3572	814.3	4.6	17.1	899	51	Catfish	-25.1	90.18	1424.1	80.2341	48.1019	142410	30958.8	0.00564902	July	16	81.6	10.8	58.0886	238.252	129.941	1520.77	2.39849
374	2	5706.5	Acenapthene	114.109	48.4062	16.3714	11410.9	3.97	10.18	PAH	3.43	154.21	0.05	58.2525	4.56607	7.39959e-11	5.45635	4.81768e-12	7.42934e-10	0.999952	1.99963	1.99973	20.3572	814.3	4.6	17.1	899	51	Catfish	-25.1	90.18	1424.1	80.2341	48.1019	142410	30958.8	0.00564902	August	4	21.2	8.91	66.9212	274.479	112.791	1520.77	2.39849
375	2	5706.5	Acenapthene	114.109	48.4062	16.3714	11410.9	3.97	10.18	PAH	3.43	154.21	0.05	58.2525	4.56607	7.39959e-11	5.45635	4.81768e-12	7.42934e-10	0.999952	1.99963	1.99973	20.3572	814.3	4.6	17.1	899	51	Catfish	-25.1	90.18	1424.1	80.2341	48.1019	142410	30958.8	0.00564902	August	8	64.6	8.91	42.5221	174.406	177.51	1520.77	2.39849
376	2	5706.5	Acenapthene	114.109	48.4062	16.3714	11410.9	3.97	10.18	PAH	3.43	154.21	0.05	58.2525	4.56607	7.39959e-11	5.45635	4.81768e-12	7.42934e-10	0.999952	1.99963	1.99973	20.3572	814.3	4.6	17.1	899	51	Catfish	-25.1	90.18	1424.1	80.2341	48.1019	142410	30958.8	0.00564902	August	16	119.8	8.91	46.9939	192.747	160.619	1520.77	2.39849
377	2	5706.5	Acenapthene	114.109	48.4062	16.3714	11410.9	3.97	10.18	PAH	3.43	154.21	0.05	58.2525	4.56607	7.39959e-11	5.45635	4.81768e-12	7.42934e-10	0.999952	1.99963	1.99973	20.3572	814.3	4.6	17.1	899	51	Catfish	-25.1	90.18	1424.1	80.2341	48.1019	142410	30958.8	0.00564902	April	2	16.6	9.28	37.0117	151.805	203.938	1520.77	2.39849
378	2	5706.5	Acenapthene	114.109	48.4062	16.3714	11410.9	3.97	10.18	PAH	3.43	154.21	0.05	58.2525	4.56607	7.39959e-11	5.45635	4.81768e-12	7.42934e-10	0.999952	1.99963	1.99973	20.3572	814.3	4.6	17.1	899	51	Catfish	-25.1	90.18	1424.1	80.2341	48.1019	142410	30958.8	0.00564902	May	2	16.3	8.1	45.7665	187.713	164.926	1520.77	2.39849
379	2	5706.5	Acenapthene	114.109	48.4062	16.3714	11410.9	3.97	10.18	PAH	3.43	154.21	0.05	58.2525	4.56607	7.39959e-11	5.45635	4.81768e-12	7.42934e-10	0.999952	1.99963	1.99973	20.3572	814.3	4.6	17.1	899	51	Catfish	-25.1	90.18	1424.1	80.2341	48.1019	142410	30958.8	0.00564902	June	2	16.4	10.2	37.8518	155.25	199.412	1520.77	NA
380	2	5706.5	Acenapthene	114.109	48.4062	16.3714	11410.9	3.97	10.18	PAH	3.43	154.21	0.05	58.2525	4.56607	7.39959e-11	5.45635	4.81768e-12	7.42934e-10	0.999952	1.99963	1.99973	20.3572	814.3	4.6	17.1	899	51	Catfish	-25.1	90.18	1424.1	80.2341	48.1019	142410	30958.8	0.00564902	August	2	16.2	8.91	63.549	260.648	118.776	1520.77	NA
381	2	5706.5	Acenapthene	114.109	48.4062	16.3714	11410.9	3.97	10.18	PAH	3.43	154.21	0.05	58.2525	4.56607	7.39959e-11	5.45635	4.81768e-12	7.42934e-10	0.999952	1.99963	1.99973	20.3572	520.2	2.9	NA	NA	NA	Wollhandkrabbe	NA	NA	682.66	80.2341	48.1019	68266	23540	0.00557478	April	4	18.3	9.28	149.299	612.356	38.4417	1156.35	NA
382	2	5706.5	Acenapthene	114.109	48.4062	16.3714	11410.9	3.97	10.18	PAH	3.43	154.21	0.05	58.2525	4.56607	7.39959e-11	5.45635	4.81768e-12	7.42934e-10	0.999952	1.99963	1.99973	20.3572	520.2	2.9	NA	NA	NA	Wollhandkrabbe	NA	NA	682.66	80.2341	48.1019	68266	23540	0.00557478	April	8	69.7	9.28	37.8374	155.191	151.684	1156.35	NA
383	2	5706.5	Acenapthene	114.109	48.4062	16.3714	11410.9	3.97	10.18	PAH	3.43	154.21	0.05	58.2525	4.56607	7.39959e-11	5.45635	4.81768e-12	7.42934e-10	0.999952	1.99963	1.99973	20.3572	520.2	2.9	NA	NA	NA	Wollhandkrabbe	NA	NA	682.66	80.2341	48.1019	68266	23540	0.00557478	April	16	107.7	9.28	37.3225	153.079	153.777	1156.35	NA
384	2	5706.5	Acenapthene	114.109	48.4062	16.3714	11410.9	3.97	10.18	PAH	3.43	154.21	0.05	58.2525	4.56607	7.39959e-11	5.45635	4.81768e-12	7.42934e-10	0.999952	1.99963	1.99973	20.3572	520.2	2.9	NA	NA	NA	Wollhandkrabbe	NA	NA	682.66	80.2341	48.1019	68266	23540	0.00557478	May	4	36.3	8.1	54.2158	222.368	105.861	1156.35	NA
385	2	5706.5	Acenapthene	114.109	48.4062	16.3714	11410.9	3.97	10.18	PAH	3.43	154.21	0.05	58.2525	4.56607	7.39959e-11	5.45635	4.81768e-12	7.42934e-10	0.999952	1.99963	1.99973	20.3572	520.2	2.9	NA	NA	NA	Wollhandkrabbe	NA	NA	682.66	80.2341	48.1019	68266	23540	0.00557478	May	8	56.7	8.1	66.4866	272.697	86.3229	1156.35	NA
386	2	5706.5	Acenapthene	114.109	48.4062	16.3714	11410.9	3.97	10.18	PAH	3.43	154.21	0.05	58.2525	4.56607	7.39959e-11	5.45635	4.81768e-12	7.42934e-10	0.999952	1.99963	1.99973	20.3572	520.2	2.9	NA	NA	NA	Wollhandkrabbe	NA	NA	682.66	80.2341	48.1019	68266	23540	0.00557478	May	16	62.7	8.1	89.5302	367.211	64.1049	1156.35	NA
387	2	5706.5	Acenapthene	114.109	48.4062	16.3714	11410.9	3.97	10.18	PAH	3.43	154.21	0.05	58.2525	4.56607	7.39959e-11	5.45635	4.81768e-12	7.42934e-10	0.999952	1.99963	1.99973	20.3572	520.2	2.9	NA	NA	NA	Wollhandkrabbe	NA	NA	682.66	80.2341	48.1019	68266	23540	0.00557478	June	4	33.7	10.2	36.0505	147.862	159.202	1156.35	NA
388	2	5706.5	Acenapthene	114.109	48.4062	16.3714	11410.9	3.97	10.18	PAH	3.43	154.21	0.05	58.2525	4.56607	7.39959e-11	5.45635	4.81768e-12	7.42934e-10	0.999952	1.99963	1.99973	20.3572	520.2	2.9	NA	NA	NA	Wollhandkrabbe	NA	NA	682.66	80.2341	48.1019	68266	23540	0.00557478	June	8	67.9	10.2	34.3826	141.021	166.925	1156.35	NA
389	2	5706.5	Acenapthene	114.109	48.4062	16.3714	11410.9	3.97	10.18	PAH	3.43	154.21	0.05	58.2525	4.56607	7.39959e-11	5.45635	4.81768e-12	7.42934e-10	0.999952	1.99963	1.99973	20.3572	520.2	2.9	NA	NA	NA	Wollhandkrabbe	NA	NA	682.66	80.2341	48.1019	68266	23540	0.00557478	June	16	126.8	10.2	27.1763	111.464	211.189	1156.35	NA
390	2	5706.5	Acenapthene	114.109	48.4062	16.3714	11410.9	3.97	10.18	PAH	3.43	154.21	0.05	58.2525	4.56607	7.39959e-11	5.45635	4.81768e-12	7.42934e-10	0.999952	1.99963	1.99973	20.3572	520.2	2.9	NA	NA	NA	Wollhandkrabbe	NA	NA	682.66	80.2341	48.1019	68266	23540	0.00557478	July	4	13.4	10.8	113.502	465.532	50.5658	1156.35	NA
391	2	5706.5	Acenapthene	114.109	48.4062	16.3714	11410.9	3.97	10.18	PAH	3.43	154.21	0.05	58.2525	4.56607	7.39959e-11	5.45635	4.81768e-12	7.42934e-10	0.999952	1.99963	1.99973	20.3572	520.2	2.9	NA	NA	NA	Wollhandkrabbe	NA	NA	682.66	80.2341	48.1019	68266	23540	0.00557478	July	8	51.1	10.8	43.6593	179.07	131.457	1156.35	NA
392	2	5706.5	Acenapthene	114.109	48.4062	16.3714	11410.9	3.97	10.18	PAH	3.43	154.21	0.05	58.2525	4.56607	7.39959e-11	5.45635	4.81768e-12	7.42934e-10	0.999952	1.99963	1.99973	20.3572	520.2	2.9	NA	NA	NA	Wollhandkrabbe	NA	NA	682.66	80.2341	48.1019	68266	23540	0.00557478	July	16	81.6	10.8	58.0886	238.252	98.803	1156.35	NA
393	2	5706.5	Acenapthene	114.109	48.4062	16.3714	11410.9	3.97	10.18	PAH	3.43	154.21	0.05	58.2525	4.56607	7.39959e-11	5.45635	4.81768e-12	7.42934e-10	0.999952	1.99963	1.99973	20.3572	520.2	2.9	NA	NA	NA	Wollhandkrabbe	NA	NA	682.66	80.2341	48.1019	68266	23540	0.00557478	August	4	21.2	8.91	66.9212	274.479	85.7624	1156.35	NA
394	2	5706.5	Acenapthene	114.109	48.4062	16.3714	11410.9	3.97	10.18	PAH	3.43	154.21	0.05	58.2525	4.56607	7.39959e-11	5.45635	4.81768e-12	7.42934e-10	0.999952	1.99963	1.99973	20.3572	520.2	2.9	NA	NA	NA	Wollhandkrabbe	NA	NA	682.66	80.2341	48.1019	68266	23540	0.00557478	August	8	64.6	8.91	42.5221	174.406	134.973	1156.35	NA
395	2	5706.5	Acenapthene	114.109	48.4062	16.3714	11410.9	3.97	10.18	PAH	3.43	154.21	0.05	58.2525	4.56607	7.39959e-11	5.45635	4.81768e-12	7.42934e-10	0.999952	1.99963	1.99973	20.3572	520.2	2.9	NA	NA	NA	Wollhandkrabbe	NA	NA	682.66	80.2341	48.1019	68266	23540	0.00557478	August	16	119.8	8.91	46.9939	192.747	122.129	1156.35	NA
396	2	5706.5	Acenapthene	114.109	48.4062	16.3714	11410.9	3.97	10.18	PAH	3.43	154.21	0.05	58.2525	4.56607	7.39959e-11	5.45635	4.81768e-12	7.42934e-10	0.999952	1.99963	1.99973	20.3572	520.2	2.9	NA	NA	NA	Wollhandkrabbe	NA	NA	682.66	80.2341	48.1019	68266	23540	0.00557478	April	2	16.6	9.28	37.0117	151.805	155.068	1156.35	NA
397	2	5706.5	Acenapthene	114.109	48.4062	16.3714	11410.9	3.97	10.18	PAH	3.43	154.21	0.05	58.2525	4.56607	7.39959e-11	5.45635	4.81768e-12	7.42934e-10	0.999952	1.99963	1.99973	20.3572	520.2	2.9	NA	NA	NA	Wollhandkrabbe	NA	NA	682.66	80.2341	48.1019	68266	23540	0.00557478	May	2	16.3	8.1	45.7665	187.713	125.405	1156.35	2.33024
398	2	5706.5	Acenapthene	114.109	48.4062	16.3714	11410.9	3.97	10.18	PAH	3.43	154.21	0.05	58.2525	4.56607	7.39959e-11	5.45635	4.81768e-12	7.42934e-10	0.999952	1.99963	1.99973	20.3572	520.2	2.9	NA	NA	NA	Wollhandkrabbe	NA	NA	682.66	80.2341	48.1019	68266	23540	0.00557478	June	2	16.4	10.2	37.8518	155.25	151.626	1156.35	2.33024
399	2	5706.5	Acenapthene	114.109	48.4062	16.3714	11410.9	3.97	10.18	PAH	3.43	154.21	0.05	58.2525	4.56607	7.39959e-11	5.45635	4.81768e-12	7.42934e-10	0.999952	1.99963	1.99973	20.3572	520.2	2.9	NA	NA	NA	Wollhandkrabbe	NA	NA	682.66	80.2341	48.1019	68266	23540	0.00557478	August	2	16.2	8.91	63.549	260.648	90.3134	1156.35	2.30295
400	2	5706.5	Acenapthene	114.109	48.4062	16.3714	11410.9	3.97	10.18	PAH	3.43	154.21	0.05	58.2525	4.56607	7.39959e-11	5.45635	4.81768e-12	7.42934e-10	0.999952	1.99963	1.99973	20.3572	720.4	7.2	NA	NA	NA	Wollhandkrabbe	NA	NA	2768.2	80.2341	48.1019	276820	38447.2	0.00999445	April	4	18.3	9.28	149.299	612.356	62.7856	1888.62	2.30295
401	2	5706.5	Acenapthene	114.109	48.4062	16.3714	11410.9	3.97	10.18	PAH	3.43	154.21	0.05	58.2525	4.56607	7.39959e-11	5.45635	4.81768e-12	7.42934e-10	0.999952	1.99963	1.99973	20.3572	720.4	7.2	NA	NA	NA	Wollhandkrabbe	NA	NA	2768.2	80.2341	48.1019	276820	38447.2	0.00999445	April	8	69.7	9.28	37.8374	155.191	247.74	1888.62	2.15879
402	2	5706.5	Acenapthene	114.109	48.4062	16.3714	11410.9	3.97	10.18	PAH	3.43	154.21	0.05	58.2525	4.56607	7.39959e-11	5.45635	4.81768e-12	7.42934e-10	0.999952	1.99963	1.99973	20.3572	720.4	7.2	NA	NA	NA	Wollhandkrabbe	NA	NA	2768.2	80.2341	48.1019	276820	38447.2	0.00999445	April	16	107.7	9.28	37.3225	153.079	251.158	1888.62	2.15879
403	2	5706.5	Acenapthene	114.109	48.4062	16.3714	11410.9	3.97	10.18	PAH	3.43	154.21	0.05	58.2525	4.56607	7.39959e-11	5.45635	4.81768e-12	7.42934e-10	0.999952	1.99963	1.99973	20.3572	720.4	7.2	NA	NA	NA	Wollhandkrabbe	NA	NA	2768.2	80.2341	48.1019	276820	38447.2	0.00999445	May	4	36.3	8.1	54.2158	222.368	172.899	1888.62	2.40807
404	2	5706.5	Acenapthene	114.109	48.4062	16.3714	11410.9	3.97	10.18	PAH	3.43	154.21	0.05	58.2525	4.56607	7.39959e-11	5.45635	4.81768e-12	7.42934e-10	0.999952	1.99963	1.99973	20.3572	720.4	7.2	NA	NA	NA	Wollhandkrabbe	NA	NA	2768.2	80.2341	48.1019	276820	38447.2	0.00999445	May	8	56.7	8.1	66.4866	272.697	140.989	1888.62	2.40807
405	2	5706.5	Acenapthene	114.109	48.4062	16.3714	11410.9	3.97	10.18	PAH	3.43	154.21	0.05	58.2525	4.56607	7.39959e-11	5.45635	4.81768e-12	7.42934e-10	0.999952	1.99963	1.99973	20.3572	720.4	7.2	NA	NA	NA	Wollhandkrabbe	NA	NA	2768.2	80.2341	48.1019	276820	38447.2	0.00999445	May	16	62.7	8.1	89.5302	367.211	104.7	1888.62	2.29145
406	2	5706.5	Acenapthene	114.109	48.4062	16.3714	11410.9	3.97	10.18	PAH	3.43	154.21	0.05	58.2525	4.56607	7.39959e-11	5.45635	4.81768e-12	7.42934e-10	0.999952	1.99963	1.99973	20.3572	720.4	7.2	NA	NA	NA	Wollhandkrabbe	NA	NA	2768.2	80.2341	48.1019	276820	38447.2	0.00999445	June	4	33.7	10.2	36.0505	147.862	260.02	1888.62	2.29145
407	2	5706.5	Acenapthene	114.109	48.4062	16.3714	11410.9	3.97	10.18	PAH	3.43	154.21	0.05	58.2525	4.56607	7.39959e-11	5.45635	4.81768e-12	7.42934e-10	0.999952	1.99963	1.99973	20.3572	720.4	7.2	NA	NA	NA	Wollhandkrabbe	NA	NA	2768.2	80.2341	48.1019	276820	38447.2	0.00999445	June	8	67.9	10.2	34.3826	141.021	272.634	1888.62	2.48637
408	2	5706.5	Acenapthene	114.109	48.4062	16.3714	11410.9	3.97	10.18	PAH	3.43	154.21	0.05	58.2525	4.56607	7.39959e-11	5.45635	4.81768e-12	7.42934e-10	0.999952	1.99963	1.99973	20.3572	720.4	7.2	NA	NA	NA	Wollhandkrabbe	NA	NA	2768.2	80.2341	48.1019	276820	38447.2	0.00999445	June	16	126.8	10.2	27.1763	111.464	344.928	1888.62	2.48637
409	2	5706.5	Acenapthene	114.109	48.4062	16.3714	11410.9	3.97	10.18	PAH	3.43	154.21	0.05	58.2525	4.56607	7.39959e-11	5.45635	4.81768e-12	7.42934e-10	0.999952	1.99963	1.99973	20.3572	720.4	7.2	NA	NA	NA	Wollhandkrabbe	NA	NA	2768.2	80.2341	48.1019	276820	38447.2	0.00999445	July	4	13.4	10.8	113.502	465.532	82.5876	1888.62	2.54289
410	2	5706.5	Acenapthene	114.109	48.4062	16.3714	11410.9	3.97	10.18	PAH	3.43	154.21	0.05	58.2525	4.56607	7.39959e-11	5.45635	4.81768e-12	7.42934e-10	0.999952	1.99963	1.99973	20.3572	720.4	7.2	NA	NA	NA	Wollhandkrabbe	NA	NA	2768.2	80.2341	48.1019	276820	38447.2	0.00999445	July	8	51.1	10.8	43.6593	179.07	214.705	1888.62	2.54289
411	2	5706.5	Acenapthene	114.109	48.4062	16.3714	11410.9	3.97	10.18	PAH	3.43	154.21	0.05	58.2525	4.56607	7.39959e-11	5.45635	4.81768e-12	7.42934e-10	0.999952	1.99963	1.99973	20.3572	720.4	7.2	NA	NA	NA	Wollhandkrabbe	NA	NA	2768.2	80.2341	48.1019	276820	38447.2	0.00999445	July	16	81.6	10.8	58.0886	238.252	161.372	1888.62	2.56492
412	2	5706.5	Acenapthene	114.109	48.4062	16.3714	11410.9	3.97	10.18	PAH	3.43	154.21	0.05	58.2525	4.56607	7.39959e-11	5.45635	4.81768e-12	7.42934e-10	0.999952	1.99963	1.99973	20.3572	720.4	7.2	NA	NA	NA	Wollhandkrabbe	NA	NA	2768.2	80.2341	48.1019	276820	38447.2	0.00999445	August	4	21.2	8.91	66.9212	274.479	140.073	1888.62	2.56492
413	2	5706.5	Acenapthene	114.109	48.4062	16.3714	11410.9	3.97	10.18	PAH	3.43	154.21	0.05	58.2525	4.56607	7.39959e-11	5.45635	4.81768e-12	7.42934e-10	0.999952	1.99963	1.99973	20.3572	720.4	7.2	NA	NA	NA	Wollhandkrabbe	NA	NA	2768.2	80.2341	48.1019	276820	38447.2	0.00999445	August	8	64.6	8.91	42.5221	174.406	220.447	1888.62	2.60347
414	2	5706.5	Acenapthene	114.109	48.4062	16.3714	11410.9	3.97	10.18	PAH	3.43	154.21	0.05	58.2525	4.56607	7.39959e-11	5.45635	4.81768e-12	7.42934e-10	0.999952	1.99963	1.99973	20.3572	720.4	7.2	NA	NA	NA	Wollhandkrabbe	NA	NA	2768.2	80.2341	48.1019	276820	38447.2	0.00999445	August	16	119.8	8.91	46.9939	192.747	199.47	1888.62	2.60347
415	2	5706.5	Acenapthene	114.109	48.4062	16.3714	11410.9	3.97	10.18	PAH	3.43	154.21	0.05	58.2525	4.56607	7.39959e-11	5.45635	4.81768e-12	7.42934e-10	0.999952	1.99963	1.99973	20.3572	720.4	7.2	NA	NA	NA	Wollhandkrabbe	NA	NA	2768.2	80.2341	48.1019	276820	38447.2	0.00999445	April	2	16.6	9.28	37.0117	151.805	253.268	1888.62	2.15879
416	2	5706.5	Acenapthene	114.109	48.4062	16.3714	11410.9	3.97	10.18	PAH	3.43	154.21	0.05	58.2525	4.56607	7.39959e-11	5.45635	4.81768e-12	7.42934e-10	0.999952	1.99963	1.99973	20.3572	720.4	7.2	NA	NA	NA	Wollhandkrabbe	NA	NA	2768.2	80.2341	48.1019	276820	38447.2	0.00999445	May	2	16.3	8.1	45.7665	187.713	204.819	1888.62	2.15879
417	2	5706.5	Acenapthene	114.109	48.4062	16.3714	11410.9	3.97	10.18	PAH	3.43	154.21	0.05	58.2525	4.56607	7.39959e-11	5.45635	4.81768e-12	7.42934e-10	0.999952	1.99963	1.99973	20.3572	720.4	7.2	NA	NA	NA	Wollhandkrabbe	NA	NA	2768.2	80.2341	48.1019	276820	38447.2	0.00999445	June	2	16.4	10.2	37.8518	155.25	247.646	1888.62	2.63676
418	2	5706.5	Acenapthene	114.109	48.4062	16.3714	11410.9	3.97	10.18	PAH	3.43	154.21	0.05	58.2525	4.56607	7.39959e-11	5.45635	4.81768e-12	7.42934e-10	0.999952	1.99963	1.99973	20.3572	720.4	7.2	NA	NA	NA	Wollhandkrabbe	NA	NA	2768.2	80.2341	48.1019	276820	38447.2	0.00999445	August	2	16.2	8.91	63.549	260.648	147.506	1888.62	2.63676
419	3	5988.7	Acenapthene	111.944	48.4062	16.3714	11194.4	3.97	10.18	PAH	3.43	154.21	0.05	54.5181	2.9573	7.2592e-11	5.10655	4.50356e-12	6.94495e-10	0.99986	1.86926	1.86952	19.0317	606.2	4.1	17.6	165.6	23	Perch	-25.2	105.91	1896.6	80.2341	48.1019	189660	46258.4	0.00676344	April	4	18.3	9.28	149.299	612.356	75.5417	2430.6	2.60347
420	3	5988.7	Acenapthene	111.944	48.4062	16.3714	11194.4	3.97	10.18	PAH	3.43	154.21	0.05	54.5181	2.9573	7.2592e-11	5.10655	4.50356e-12	6.94495e-10	0.99986	1.86926	1.86952	19.0317	606.2	4.1	17.6	165.6	23	Perch	-25.2	105.91	1896.6	80.2341	48.1019	189660	46258.4	0.00676344	April	8	69.7	9.28	37.8374	155.191	298.074	2430.6	2.60347
421	3	5988.7	Acenapthene	111.944	48.4062	16.3714	11194.4	3.97	10.18	PAH	3.43	154.21	0.05	54.5181	2.9573	7.2592e-11	5.10655	4.50356e-12	6.94495e-10	0.99986	1.86926	1.86952	19.0317	606.2	4.1	17.6	165.6	23	Perch	-25.2	105.91	1896.6	80.2341	48.1019	189660	46258.4	0.00676344	April	16	107.7	9.28	37.3225	153.079	302.186	2430.6	2.44255
422	3	5988.7	Acenapthene	111.944	48.4062	16.3714	11194.4	3.97	10.18	PAH	3.43	154.21	0.05	54.5181	2.9573	7.2592e-11	5.10655	4.50356e-12	6.94495e-10	0.99986	1.86926	1.86952	19.0317	606.2	4.1	17.6	165.6	23	Perch	-25.2	105.91	1896.6	80.2341	48.1019	189660	46258.4	0.00676344	May	4	36.3	8.1	54.2158	222.368	208.027	2430.6	2.44255
423	3	5988.7	Acenapthene	111.944	48.4062	16.3714	11194.4	3.97	10.18	PAH	3.43	154.21	0.05	54.5181	2.9573	7.2592e-11	5.10655	4.50356e-12	6.94495e-10	0.99986	1.86926	1.86952	19.0317	606.2	4.1	17.6	165.6	23	Perch	-25.2	105.91	1896.6	80.2341	48.1019	189660	46258.4	0.00676344	May	8	56.7	8.1	66.4866	272.697	169.633	2430.6	2.53068
424	3	5988.7	Acenapthene	111.944	48.4062	16.3714	11194.4	3.97	10.18	PAH	3.43	154.21	0.05	54.5181	2.9573	7.2592e-11	5.10655	4.50356e-12	6.94495e-10	0.99986	1.86926	1.86952	19.0317	606.2	4.1	17.6	165.6	23	Perch	-25.2	105.91	1896.6	80.2341	48.1019	189660	46258.4	0.00676344	May	16	62.7	8.1	89.5302	367.211	125.972	2430.6	2.53068
425	3	5988.7	Acenapthene	111.944	48.4062	16.3714	11194.4	3.97	10.18	PAH	3.43	154.21	0.05	54.5181	2.9573	7.2592e-11	5.10655	4.50356e-12	6.94495e-10	0.99986	1.86926	1.86952	19.0317	606.2	4.1	17.6	165.6	23	Perch	-25.2	105.91	1896.6	80.2341	48.1019	189660	46258.4	0.00676344	June	4	33.7	10.2	36.0505	147.862	312.848	2430.6	1.77565
426	3	5988.7	Acenapthene	111.944	48.4062	16.3714	11194.4	3.97	10.18	PAH	3.43	154.21	0.05	54.5181	2.9573	7.2592e-11	5.10655	4.50356e-12	6.94495e-10	0.99986	1.86926	1.86952	19.0317	606.2	4.1	17.6	165.6	23	Perch	-25.2	105.91	1896.6	80.2341	48.1019	189660	46258.4	0.00676344	June	8	67.9	10.2	34.3826	141.021	328.024	2430.6	1.77565
427	3	5988.7	Acenapthene	111.944	48.4062	16.3714	11194.4	3.97	10.18	PAH	3.43	154.21	0.05	54.5181	2.9573	7.2592e-11	5.10655	4.50356e-12	6.94495e-10	0.99986	1.86926	1.86952	19.0317	606.2	4.1	17.6	165.6	23	Perch	-25.2	105.91	1896.6	80.2341	48.1019	189660	46258.4	0.00676344	June	16	126.8	10.2	27.1763	111.464	415.007	2430.6	2.77613
428	3	5988.7	Acenapthene	111.944	48.4062	16.3714	11194.4	3.97	10.18	PAH	3.43	154.21	0.05	54.5181	2.9573	7.2592e-11	5.10655	4.50356e-12	6.94495e-10	0.99986	1.86926	1.86952	19.0317	606.2	4.1	17.6	165.6	23	Perch	-25.2	105.91	1896.6	80.2341	48.1019	189660	46258.4	0.00676344	July	4	13.4	10.8	113.502	465.532	99.3668	2430.6	2.77613
429	3	5988.7	Acenapthene	111.944	48.4062	16.3714	11194.4	3.97	10.18	PAH	3.43	154.21	0.05	54.5181	2.9573	7.2592e-11	5.10655	4.50356e-12	6.94495e-10	0.99986	1.86926	1.86952	19.0317	606.2	4.1	17.6	165.6	23	Perch	-25.2	105.91	1896.6	80.2341	48.1019	189660	46258.4	0.00676344	July	8	51.1	10.8	43.6593	179.07	258.326	2430.6	2.66501
430	3	5988.7	Acenapthene	111.944	48.4062	16.3714	11194.4	3.97	10.18	PAH	3.43	154.21	0.05	54.5181	2.9573	7.2592e-11	5.10655	4.50356e-12	6.94495e-10	0.99986	1.86926	1.86952	19.0317	606.2	4.1	17.6	165.6	23	Perch	-25.2	105.91	1896.6	80.2341	48.1019	189660	46258.4	0.00676344	July	16	81.6	10.8	58.0886	238.252	194.158	2430.6	2.66501
431	3	5988.7	Acenapthene	111.944	48.4062	16.3714	11194.4	3.97	10.18	PAH	3.43	154.21	0.05	54.5181	2.9573	7.2592e-11	5.10655	4.50356e-12	6.94495e-10	0.99986	1.86926	1.86952	19.0317	606.2	4.1	17.6	165.6	23	Perch	-25.2	105.91	1896.6	80.2341	48.1019	189660	46258.4	0.00676344	August	4	21.2	8.91	66.9212	274.479	168.532	2430.6	2.70381
432	3	5988.7	Acenapthene	111.944	48.4062	16.3714	11194.4	3.97	10.18	PAH	3.43	154.21	0.05	54.5181	2.9573	7.2592e-11	5.10655	4.50356e-12	6.94495e-10	0.99986	1.86926	1.86952	19.0317	606.2	4.1	17.6	165.6	23	Perch	-25.2	105.91	1896.6	80.2341	48.1019	189660	46258.4	0.00676344	August	8	64.6	8.91	42.5221	174.406	265.235	2430.6	2.70381
433	3	5988.7	Acenapthene	111.944	48.4062	16.3714	11194.4	3.97	10.18	PAH	3.43	154.21	0.05	54.5181	2.9573	7.2592e-11	5.10655	4.50356e-12	6.94495e-10	0.99986	1.86926	1.86952	19.0317	606.2	4.1	17.6	165.6	23	Perch	-25.2	105.91	1896.6	80.2341	48.1019	189660	46258.4	0.00676344	August	16	119.8	8.91	46.9939	192.747	239.996	2430.6	2.81516
434	3	5988.7	Acenapthene	111.944	48.4062	16.3714	11194.4	3.97	10.18	PAH	3.43	154.21	0.05	54.5181	2.9573	7.2592e-11	5.10655	4.50356e-12	6.94495e-10	0.99986	1.86926	1.86952	19.0317	606.2	4.1	17.6	165.6	23	Perch	-25.2	105.91	1896.6	80.2341	48.1019	189660	46258.4	0.00676344	April	2	16.6	9.28	37.0117	151.805	304.724	2430.6	2.81516
435	3	5988.7	Acenapthene	111.944	48.4062	16.3714	11194.4	3.97	10.18	PAH	3.43	154.21	0.05	54.5181	2.9573	7.2592e-11	5.10655	4.50356e-12	6.94495e-10	0.99986	1.86926	1.86952	19.0317	606.2	4.1	17.6	165.6	23	Perch	-25.2	105.91	1896.6	80.2341	48.1019	189660	46258.4	0.00676344	May	2	16.3	8.1	45.7665	187.713	246.432	2430.6	2.671
436	3	5988.7	Acenapthene	111.944	48.4062	16.3714	11194.4	3.97	10.18	PAH	3.43	154.21	0.05	54.5181	2.9573	7.2592e-11	5.10655	4.50356e-12	6.94495e-10	0.99986	1.86926	1.86952	19.0317	606.2	4.1	17.6	165.6	23	Perch	-25.2	105.91	1896.6	80.2341	48.1019	189660	46258.4	0.00676344	June	2	16.4	10.2	37.8518	155.25	297.96	2430.6	2.671
437	3	5988.7	Acenapthene	111.944	48.4062	16.3714	11194.4	3.97	10.18	PAH	3.43	154.21	0.05	54.5181	2.9573	7.2592e-11	5.10655	4.50356e-12	6.94495e-10	0.99986	1.86926	1.86952	19.0317	606.2	4.1	17.6	165.6	23	Perch	-25.2	105.91	1896.6	80.2341	48.1019	189660	46258.4	0.00676344	August	2	16.2	8.91	63.549	260.648	177.475	2430.6	NA
438	3	5988.7	Acenapthene	111.944	48.4062	16.3714	11194.4	3.97	10.18	PAH	3.43	154.21	0.05	54.5181	2.9573	7.2592e-11	5.10655	4.50356e-12	6.94495e-10	0.99986	1.86926	1.86952	19.0317	656.2	10.1	17.7	934	50	Chub	-26.4	60.21	324.01	80.2341	48.1019	32401	3208.02	0.0153916	April	4	18.3	9.28	149.299	612.356	5.23882	168.562	NA
439	3	5988.7	Acenapthene	111.944	48.4062	16.3714	11194.4	3.97	10.18	PAH	3.43	154.21	0.05	54.5181	2.9573	7.2592e-11	5.10655	4.50356e-12	6.94495e-10	0.99986	1.86926	1.86952	19.0317	656.2	10.1	17.7	934	50	Chub	-26.4	60.21	324.01	80.2341	48.1019	32401	3208.02	0.0153916	April	8	69.7	9.28	37.8374	155.191	20.6714	168.562	NA
440	3	5988.7	Acenapthene	111.944	48.4062	16.3714	11194.4	3.97	10.18	PAH	3.43	154.21	0.05	54.5181	2.9573	7.2592e-11	5.10655	4.50356e-12	6.94495e-10	0.99986	1.86926	1.86952	19.0317	656.2	10.1	17.7	934	50	Chub	-26.4	60.21	324.01	80.2341	48.1019	32401	3208.02	0.0153916	April	16	107.7	9.28	37.3225	153.079	20.9566	168.562	NA
441	3	5988.7	Acenapthene	111.944	48.4062	16.3714	11194.4	3.97	10.18	PAH	3.43	154.21	0.05	54.5181	2.9573	7.2592e-11	5.10655	4.50356e-12	6.94495e-10	0.99986	1.86926	1.86952	19.0317	656.2	10.1	17.7	934	50	Chub	-26.4	60.21	324.01	80.2341	48.1019	32401	3208.02	0.0153916	May	4	36.3	8.1	54.2158	222.368	14.4267	168.562	2.64825
442	3	5988.7	Acenapthene	111.944	48.4062	16.3714	11194.4	3.97	10.18	PAH	3.43	154.21	0.05	54.5181	2.9573	7.2592e-11	5.10655	4.50356e-12	6.94495e-10	0.99986	1.86926	1.86952	19.0317	656.2	10.1	17.7	934	50	Chub	-26.4	60.21	324.01	80.2341	48.1019	32401	3208.02	0.0153916	May	8	56.7	8.1	66.4866	272.697	11.7641	168.562	2.64825
443	3	5988.7	Acenapthene	111.944	48.4062	16.3714	11194.4	3.97	10.18	PAH	3.43	154.21	0.05	54.5181	2.9573	7.2592e-11	5.10655	4.50356e-12	6.94495e-10	0.99986	1.86926	1.86952	19.0317	656.2	10.1	17.7	934	50	Chub	-26.4	60.21	324.01	80.2341	48.1019	32401	3208.02	0.0153916	May	16	62.7	8.1	89.5302	367.211	8.73619	168.562	2.33024
444	3	5988.7	Acenapthene	111.944	48.4062	16.3714	11194.4	3.97	10.18	PAH	3.43	154.21	0.05	54.5181	2.9573	7.2592e-11	5.10655	4.50356e-12	6.94495e-10	0.99986	1.86926	1.86952	19.0317	656.2	10.1	17.7	934	50	Chub	-26.4	60.21	324.01	80.2341	48.1019	32401	3208.02	0.0153916	June	4	33.7	10.2	36.0505	147.862	21.696	168.562	2.33024
445	3	5988.7	Acenapthene	111.944	48.4062	16.3714	11194.4	3.97	10.18	PAH	3.43	154.21	0.05	54.5181	2.9573	7.2592e-11	5.10655	4.50356e-12	6.94495e-10	0.99986	1.86926	1.86952	19.0317	656.2	10.1	17.7	934	50	Chub	-26.4	60.21	324.01	80.2341	48.1019	32401	3208.02	0.0153916	June	8	67.9	10.2	34.3826	141.021	22.7485	168.562	2.30295
446	3	5988.7	Acenapthene	111.944	48.4062	16.3714	11194.4	3.97	10.18	PAH	3.43	154.21	0.05	54.5181	2.9573	7.2592e-11	5.10655	4.50356e-12	6.94495e-10	0.99986	1.86926	1.86952	19.0317	656.2	10.1	17.7	934	50	Chub	-26.4	60.21	324.01	80.2341	48.1019	32401	3208.02	0.0153916	June	16	126.8	10.2	27.1763	111.464	28.7807	168.562	2.30295
447	3	5988.7	Acenapthene	111.944	48.4062	16.3714	11194.4	3.97	10.18	PAH	3.43	154.21	0.05	54.5181	2.9573	7.2592e-11	5.10655	4.50356e-12	6.94495e-10	0.99986	1.86926	1.86952	19.0317	656.2	10.1	17.7	934	50	Chub	-26.4	60.21	324.01	80.2341	48.1019	32401	3208.02	0.0153916	July	4	13.4	10.8	113.502	465.532	6.89109	168.562	2.15879
448	3	5988.7	Acenapthene	111.944	48.4062	16.3714	11194.4	3.97	10.18	PAH	3.43	154.21	0.05	54.5181	2.9573	7.2592e-11	5.10655	4.50356e-12	6.94495e-10	0.99986	1.86926	1.86952	19.0317	656.2	10.1	17.7	934	50	Chub	-26.4	60.21	324.01	80.2341	48.1019	32401	3208.02	0.0153916	July	8	51.1	10.8	43.6593	179.07	17.9149	168.562	2.15879
449	3	5988.7	Acenapthene	111.944	48.4062	16.3714	11194.4	3.97	10.18	PAH	3.43	154.21	0.05	54.5181	2.9573	7.2592e-11	5.10655	4.50356e-12	6.94495e-10	0.99986	1.86926	1.86952	19.0317	656.2	10.1	17.7	934	50	Chub	-26.4	60.21	324.01	80.2341	48.1019	32401	3208.02	0.0153916	July	16	81.6	10.8	58.0886	238.252	13.4648	168.562	2.40807
450	3	5988.7	Acenapthene	111.944	48.4062	16.3714	11194.4	3.97	10.18	PAH	3.43	154.21	0.05	54.5181	2.9573	7.2592e-11	5.10655	4.50356e-12	6.94495e-10	0.99986	1.86926	1.86952	19.0317	656.2	10.1	17.7	934	50	Chub	-26.4	60.21	324.01	80.2341	48.1019	32401	3208.02	0.0153916	August	4	21.2	8.91	66.9212	274.479	11.6877	168.562	2.40807
451	3	5988.7	Acenapthene	111.944	48.4062	16.3714	11194.4	3.97	10.18	PAH	3.43	154.21	0.05	54.5181	2.9573	7.2592e-11	5.10655	4.50356e-12	6.94495e-10	0.99986	1.86926	1.86952	19.0317	656.2	10.1	17.7	934	50	Chub	-26.4	60.21	324.01	80.2341	48.1019	32401	3208.02	0.0153916	August	8	64.6	8.91	42.5221	174.406	18.394	168.562	2.29145
452	3	5988.7	Acenapthene	111.944	48.4062	16.3714	11194.4	3.97	10.18	PAH	3.43	154.21	0.05	54.5181	2.9573	7.2592e-11	5.10655	4.50356e-12	6.94495e-10	0.99986	1.86926	1.86952	19.0317	656.2	10.1	17.7	934	50	Chub	-26.4	60.21	324.01	80.2341	48.1019	32401	3208.02	0.0153916	August	16	119.8	8.91	46.9939	192.747	16.6437	168.562	2.29145
453	3	5988.7	Acenapthene	111.944	48.4062	16.3714	11194.4	3.97	10.18	PAH	3.43	154.21	0.05	54.5181	2.9573	7.2592e-11	5.10655	4.50356e-12	6.94495e-10	0.99986	1.86926	1.86952	19.0317	656.2	10.1	17.7	934	50	Chub	-26.4	60.21	324.01	80.2341	48.1019	32401	3208.02	0.0153916	April	2	16.6	9.28	37.0117	151.805	21.1326	168.562	2.48637
454	3	5988.7	Acenapthene	111.944	48.4062	16.3714	11194.4	3.97	10.18	PAH	3.43	154.21	0.05	54.5181	2.9573	7.2592e-11	5.10655	4.50356e-12	6.94495e-10	0.99986	1.86926	1.86952	19.0317	656.2	10.1	17.7	934	50	Chub	-26.4	60.21	324.01	80.2341	48.1019	32401	3208.02	0.0153916	May	2	16.3	8.1	45.7665	187.713	17.0901	168.562	2.48637
455	3	5988.7	Acenapthene	111.944	48.4062	16.3714	11194.4	3.97	10.18	PAH	3.43	154.21	0.05	54.5181	2.9573	7.2592e-11	5.10655	4.50356e-12	6.94495e-10	0.99986	1.86926	1.86952	19.0317	656.2	10.1	17.7	934	50	Chub	-26.4	60.21	324.01	80.2341	48.1019	32401	3208.02	0.0153916	June	2	16.4	10.2	37.8518	155.25	20.6636	168.562	2.54289
456	3	5988.7	Acenapthene	111.944	48.4062	16.3714	11194.4	3.97	10.18	PAH	3.43	154.21	0.05	54.5181	2.9573	7.2592e-11	5.10655	4.50356e-12	6.94495e-10	0.99986	1.86926	1.86952	19.0317	656.2	10.1	17.7	934	50	Chub	-26.4	60.21	324.01	80.2341	48.1019	32401	3208.02	0.0153916	August	2	16.2	8.91	63.549	260.648	12.3079	168.562	2.54289
457	3	5988.7	Acenapthene	111.944	48.4062	16.3714	11194.4	3.97	10.18	PAH	3.43	154.21	0.05	54.5181	2.9573	7.2592e-11	5.10655	4.50356e-12	6.94495e-10	0.99986	1.86926	1.86952	19.0317	683.6	5.3	18.4	128	33	Pike	-25.4	59.5	690.145	80.2341	48.1019	69014.5	13021.6	0.00775307	April	4	18.3	9.28	149.299	612.356	21.2648	684.206	2.56492
458	3	5988.7	Acenapthene	111.944	48.4062	16.3714	11194.4	3.97	10.18	PAH	3.43	154.21	0.05	54.5181	2.9573	7.2592e-11	5.10655	4.50356e-12	6.94495e-10	0.99986	1.86926	1.86952	19.0317	683.6	5.3	18.4	128	33	Pike	-25.4	59.5	690.145	80.2341	48.1019	69014.5	13021.6	0.00775307	April	8	69.7	9.28	37.8374	155.191	83.9068	684.206	2.56492
459	3	5988.7	Acenapthene	111.944	48.4062	16.3714	11194.4	3.97	10.18	PAH	3.43	154.21	0.05	54.5181	2.9573	7.2592e-11	5.10655	4.50356e-12	6.94495e-10	0.99986	1.86926	1.86952	19.0317	683.6	5.3	18.4	128	33	Pike	-25.4	59.5	690.145	80.2341	48.1019	69014.5	13021.6	0.00775307	April	16	107.7	9.28	37.3225	153.079	85.0645	684.206	2.60347
460	3	5988.7	Acenapthene	111.944	48.4062	16.3714	11194.4	3.97	10.18	PAH	3.43	154.21	0.05	54.5181	2.9573	7.2592e-11	5.10655	4.50356e-12	6.94495e-10	0.99986	1.86926	1.86952	19.0317	683.6	5.3	18.4	128	33	Pike	-25.4	59.5	690.145	80.2341	48.1019	69014.5	13021.6	0.00775307	May	4	36.3	8.1	54.2158	222.368	58.5589	684.206	2.60347
461	3	5988.7	Acenapthene	111.944	48.4062	16.3714	11194.4	3.97	10.18	PAH	3.43	154.21	0.05	54.5181	2.9573	7.2592e-11	5.10655	4.50356e-12	6.94495e-10	0.99986	1.86926	1.86952	19.0317	683.6	5.3	18.4	128	33	Pike	-25.4	59.5	690.145	80.2341	48.1019	69014.5	13021.6	0.00775307	May	8	56.7	8.1	66.4866	272.697	47.7512	684.206	2.15879
462	3	5988.7	Acenapthene	111.944	48.4062	16.3714	11194.4	3.97	10.18	PAH	3.43	154.21	0.05	54.5181	2.9573	7.2592e-11	5.10655	4.50356e-12	6.94495e-10	0.99986	1.86926	1.86952	19.0317	683.6	5.3	18.4	128	33	Pike	-25.4	59.5	690.145	80.2341	48.1019	69014.5	13021.6	0.00775307	May	16	62.7	8.1	89.5302	367.211	35.4608	684.206	2.15879
463	3	5988.7	Acenapthene	111.944	48.4062	16.3714	11194.4	3.97	10.18	PAH	3.43	154.21	0.05	54.5181	2.9573	7.2592e-11	5.10655	4.50356e-12	6.94495e-10	0.99986	1.86926	1.86952	19.0317	683.6	5.3	18.4	128	33	Pike	-25.4	59.5	690.145	80.2341	48.1019	69014.5	13021.6	0.00775307	June	4	33.7	10.2	36.0505	147.862	88.0658	684.206	2.63676
464	3	5988.7	Acenapthene	111.944	48.4062	16.3714	11194.4	3.97	10.18	PAH	3.43	154.21	0.05	54.5181	2.9573	7.2592e-11	5.10655	4.50356e-12	6.94495e-10	0.99986	1.86926	1.86952	19.0317	683.6	5.3	18.4	128	33	Pike	-25.4	59.5	690.145	80.2341	48.1019	69014.5	13021.6	0.00775307	June	8	67.9	10.2	34.3826	141.021	92.3379	684.206	2.63676
465	3	5988.7	Acenapthene	111.944	48.4062	16.3714	11194.4	3.97	10.18	PAH	3.43	154.21	0.05	54.5181	2.9573	7.2592e-11	5.10655	4.50356e-12	6.94495e-10	0.99986	1.86926	1.86952	19.0317	683.6	5.3	18.4	128	33	Pike	-25.4	59.5	690.145	80.2341	48.1019	69014.5	13021.6	0.00775307	June	16	126.8	10.2	27.1763	111.464	116.823	684.206	2.60347
466	3	5988.7	Acenapthene	111.944	48.4062	16.3714	11194.4	3.97	10.18	PAH	3.43	154.21	0.05	54.5181	2.9573	7.2592e-11	5.10655	4.50356e-12	6.94495e-10	0.99986	1.86926	1.86952	19.0317	683.6	5.3	18.4	128	33	Pike	-25.4	59.5	690.145	80.2341	48.1019	69014.5	13021.6	0.00775307	July	4	13.4	10.8	113.502	465.532	27.9715	684.206	2.60347
467	3	5988.7	Acenapthene	111.944	48.4062	16.3714	11194.4	3.97	10.18	PAH	3.43	154.21	0.05	54.5181	2.9573	7.2592e-11	5.10655	4.50356e-12	6.94495e-10	0.99986	1.86926	1.86952	19.0317	683.6	5.3	18.4	128	33	Pike	-25.4	59.5	690.145	80.2341	48.1019	69014.5	13021.6	0.00775307	July	8	51.1	10.8	43.6593	179.07	72.718	684.206	2.44255
468	3	5988.7	Acenapthene	111.944	48.4062	16.3714	11194.4	3.97	10.18	PAH	3.43	154.21	0.05	54.5181	2.9573	7.2592e-11	5.10655	4.50356e-12	6.94495e-10	0.99986	1.86926	1.86952	19.0317	683.6	5.3	18.4	128	33	Pike	-25.4	59.5	690.145	80.2341	48.1019	69014.5	13021.6	0.00775307	July	16	81.6	10.8	58.0886	238.252	54.6548	684.206	2.44255
469	3	5988.7	Acenapthene	111.944	48.4062	16.3714	11194.4	3.97	10.18	PAH	3.43	154.21	0.05	54.5181	2.9573	7.2592e-11	5.10655	4.50356e-12	6.94495e-10	0.99986	1.86926	1.86952	19.0317	683.6	5.3	18.4	128	33	Pike	-25.4	59.5	690.145	80.2341	48.1019	69014.5	13021.6	0.00775307	August	4	21.2	8.91	66.9212	274.479	47.4411	684.206	2.53068
470	3	5988.7	Acenapthene	111.944	48.4062	16.3714	11194.4	3.97	10.18	PAH	3.43	154.21	0.05	54.5181	2.9573	7.2592e-11	5.10655	4.50356e-12	6.94495e-10	0.99986	1.86926	1.86952	19.0317	683.6	5.3	18.4	128	33	Pike	-25.4	59.5	690.145	80.2341	48.1019	69014.5	13021.6	0.00775307	August	8	64.6	8.91	42.5221	174.406	74.6627	684.206	2.53068
471	3	5988.7	Acenapthene	111.944	48.4062	16.3714	11194.4	3.97	10.18	PAH	3.43	154.21	0.05	54.5181	2.9573	7.2592e-11	5.10655	4.50356e-12	6.94495e-10	0.99986	1.86926	1.86952	19.0317	683.6	5.3	18.4	128	33	Pike	-25.4	59.5	690.145	80.2341	48.1019	69014.5	13021.6	0.00775307	August	16	119.8	8.91	46.9939	192.747	67.5581	684.206	1.77565
472	3	5988.7	Acenapthene	111.944	48.4062	16.3714	11194.4	3.97	10.18	PAH	3.43	154.21	0.05	54.5181	2.9573	7.2592e-11	5.10655	4.50356e-12	6.94495e-10	0.99986	1.86926	1.86952	19.0317	683.6	5.3	18.4	128	33	Pike	-25.4	59.5	690.145	80.2341	48.1019	69014.5	13021.6	0.00775307	April	2	16.6	9.28	37.0117	151.805	85.7788	684.206	1.77565
473	3	5988.7	Acenapthene	111.944	48.4062	16.3714	11194.4	3.97	10.18	PAH	3.43	154.21	0.05	54.5181	2.9573	7.2592e-11	5.10655	4.50356e-12	6.94495e-10	0.99986	1.86926	1.86952	19.0317	683.6	5.3	18.4	128	33	Pike	-25.4	59.5	690.145	80.2341	48.1019	69014.5	13021.6	0.00775307	May	2	16.3	8.1	45.7665	187.713	69.3699	684.206	2.77613
474	3	5988.7	Acenapthene	111.944	48.4062	16.3714	11194.4	3.97	10.18	PAH	3.43	154.21	0.05	54.5181	2.9573	7.2592e-11	5.10655	4.50356e-12	6.94495e-10	0.99986	1.86926	1.86952	19.0317	683.6	5.3	18.4	128	33	Pike	-25.4	59.5	690.145	80.2341	48.1019	69014.5	13021.6	0.00775307	June	2	16.4	10.2	37.8518	155.25	83.8749	684.206	2.77613
475	3	5988.7	Acenapthene	111.944	48.4062	16.3714	11194.4	3.97	10.18	PAH	3.43	154.21	0.05	54.5181	2.9573	7.2592e-11	5.10655	4.50356e-12	6.94495e-10	0.99986	1.86926	1.86952	19.0317	683.6	5.3	18.4	128	33	Pike	-25.4	59.5	690.145	80.2341	48.1019	69014.5	13021.6	0.00775307	August	2	16.2	8.91	63.549	260.648	49.9586	684.206	2.66501
476	3	5988.7	Acenapthene	111.944	48.4062	16.3714	11194.4	3.97	10.18	PAH	3.43	154.21	0.05	54.5181	2.9573	7.2592e-11	5.10655	4.50356e-12	6.94495e-10	0.99986	1.86926	1.86952	19.0317	894.8	6.3	18	126	31	Pike	-25.4	71.05	648.708	80.2341	48.1019	64870.8	10297	0.00704068	April	4	18.3	9.28	149.299	612.356	16.8153	541.042	2.66501
477	3	5988.7	Acenapthene	111.944	48.4062	16.3714	11194.4	3.97	10.18	PAH	3.43	154.21	0.05	54.5181	2.9573	7.2592e-11	5.10655	4.50356e-12	6.94495e-10	0.99986	1.86926	1.86952	19.0317	894.8	6.3	18	126	31	Pike	-25.4	71.05	648.708	80.2341	48.1019	64870.8	10297	0.00704068	April	8	69.7	9.28	37.8374	155.191	66.35	541.042	2.70381
478	3	5988.7	Acenapthene	111.944	48.4062	16.3714	11194.4	3.97	10.18	PAH	3.43	154.21	0.05	54.5181	2.9573	7.2592e-11	5.10655	4.50356e-12	6.94495e-10	0.99986	1.86926	1.86952	19.0317	894.8	6.3	18	126	31	Pike	-25.4	71.05	648.708	80.2341	48.1019	64870.8	10297	0.00704068	April	16	107.7	9.28	37.3225	153.079	67.2655	541.042	2.70381
479	3	5988.7	Acenapthene	111.944	48.4062	16.3714	11194.4	3.97	10.18	PAH	3.43	154.21	0.05	54.5181	2.9573	7.2592e-11	5.10655	4.50356e-12	6.94495e-10	0.99986	1.86926	1.86952	19.0317	894.8	6.3	18	126	31	Pike	-25.4	71.05	648.708	80.2341	48.1019	64870.8	10297	0.00704068	May	4	36.3	8.1	54.2158	222.368	46.3059	541.042	2.81516
480	3	5988.7	Acenapthene	111.944	48.4062	16.3714	11194.4	3.97	10.18	PAH	3.43	154.21	0.05	54.5181	2.9573	7.2592e-11	5.10655	4.50356e-12	6.94495e-10	0.99986	1.86926	1.86952	19.0317	894.8	6.3	18	126	31	Pike	-25.4	71.05	648.708	80.2341	48.1019	64870.8	10297	0.00704068	May	8	56.7	8.1	66.4866	272.697	37.7597	541.042	2.81516
481	3	5988.7	Acenapthene	111.944	48.4062	16.3714	11194.4	3.97	10.18	PAH	3.43	154.21	0.05	54.5181	2.9573	7.2592e-11	5.10655	4.50356e-12	6.94495e-10	0.99986	1.86926	1.86952	19.0317	894.8	6.3	18	126	31	Pike	-25.4	71.05	648.708	80.2341	48.1019	64870.8	10297	0.00704068	May	16	62.7	8.1	89.5302	367.211	28.041	541.042	2.671
482	3	5988.7	Acenapthene	111.944	48.4062	16.3714	11194.4	3.97	10.18	PAH	3.43	154.21	0.05	54.5181	2.9573	7.2592e-11	5.10655	4.50356e-12	6.94495e-10	0.99986	1.86926	1.86952	19.0317	894.8	6.3	18	126	31	Pike	-25.4	71.05	648.708	80.2341	48.1019	64870.8	10297	0.00704068	June	4	33.7	10.2	36.0505	147.862	69.6388	541.042	2.671
483	3	5988.7	Acenapthene	111.944	48.4062	16.3714	11194.4	3.97	10.18	PAH	3.43	154.21	0.05	54.5181	2.9573	7.2592e-11	5.10655	4.50356e-12	6.94495e-10	0.99986	1.86926	1.86952	19.0317	894.8	6.3	18	126	31	Pike	-25.4	71.05	648.708	80.2341	48.1019	64870.8	10297	0.00704068	June	8	67.9	10.2	34.3826	141.021	73.017	541.042	NA
484	3	5988.7	Acenapthene	111.944	48.4062	16.3714	11194.4	3.97	10.18	PAH	3.43	154.21	0.05	54.5181	2.9573	7.2592e-11	5.10655	4.50356e-12	6.94495e-10	0.99986	1.86926	1.86952	19.0317	894.8	6.3	18	126	31	Pike	-25.4	71.05	648.708	80.2341	48.1019	64870.8	10297	0.00704068	June	16	126.8	10.2	27.1763	111.464	92.3789	541.042	NA
485	3	5988.7	Acenapthene	111.944	48.4062	16.3714	11194.4	3.97	10.18	PAH	3.43	154.21	0.05	54.5181	2.9573	7.2592e-11	5.10655	4.50356e-12	6.94495e-10	0.99986	1.86926	1.86952	19.0317	894.8	6.3	18	126	31	Pike	-25.4	71.05	648.708	80.2341	48.1019	64870.8	10297	0.00704068	July	4	13.4	10.8	113.502	465.532	22.1187	541.042	NA
486	3	5988.7	Acenapthene	111.944	48.4062	16.3714	11194.4	3.97	10.18	PAH	3.43	154.21	0.05	54.5181	2.9573	7.2592e-11	5.10655	4.50356e-12	6.94495e-10	0.99986	1.86926	1.86952	19.0317	894.8	6.3	18	126	31	Pike	-25.4	71.05	648.708	80.2341	48.1019	64870.8	10297	0.00704068	July	8	51.1	10.8	43.6593	179.07	57.5024	541.042	NA
487	3	5988.7	Acenapthene	111.944	48.4062	16.3714	11194.4	3.97	10.18	PAH	3.43	154.21	0.05	54.5181	2.9573	7.2592e-11	5.10655	4.50356e-12	6.94495e-10	0.99986	1.86926	1.86952	19.0317	894.8	6.3	18	126	31	Pike	-25.4	71.05	648.708	80.2341	48.1019	64870.8	10297	0.00704068	July	16	81.6	10.8	58.0886	238.252	43.2187	541.042	2.64825
488	3	5988.7	Acenapthene	111.944	48.4062	16.3714	11194.4	3.97	10.18	PAH	3.43	154.21	0.05	54.5181	2.9573	7.2592e-11	5.10655	4.50356e-12	6.94495e-10	0.99986	1.86926	1.86952	19.0317	894.8	6.3	18	126	31	Pike	-25.4	71.05	648.708	80.2341	48.1019	64870.8	10297	0.00704068	August	4	21.2	8.91	66.9212	274.479	37.5145	541.042	2.64825
489	3	5988.7	Acenapthene	111.944	48.4062	16.3714	11194.4	3.97	10.18	PAH	3.43	154.21	0.05	54.5181	2.9573	7.2592e-11	5.10655	4.50356e-12	6.94495e-10	0.99986	1.86926	1.86952	19.0317	894.8	6.3	18	126	31	Pike	-25.4	71.05	648.708	80.2341	48.1019	64870.8	10297	0.00704068	August	8	64.6	8.91	42.5221	174.406	59.0402	541.042	2.33024
490	3	5988.7	Acenapthene	111.944	48.4062	16.3714	11194.4	3.97	10.18	PAH	3.43	154.21	0.05	54.5181	2.9573	7.2592e-11	5.10655	4.50356e-12	6.94495e-10	0.99986	1.86926	1.86952	19.0317	894.8	6.3	18	126	31	Pike	-25.4	71.05	648.708	80.2341	48.1019	64870.8	10297	0.00704068	August	16	119.8	8.91	46.9939	192.747	53.4222	541.042	2.33024
491	3	5988.7	Acenapthene	111.944	48.4062	16.3714	11194.4	3.97	10.18	PAH	3.43	154.21	0.05	54.5181	2.9573	7.2592e-11	5.10655	4.50356e-12	6.94495e-10	0.99986	1.86926	1.86952	19.0317	894.8	6.3	18	126	31	Pike	-25.4	71.05	648.708	80.2341	48.1019	64870.8	10297	0.00704068	April	2	16.6	9.28	37.0117	151.805	67.8303	541.042	2.30295
492	3	5988.7	Acenapthene	111.944	48.4062	16.3714	11194.4	3.97	10.18	PAH	3.43	154.21	0.05	54.5181	2.9573	7.2592e-11	5.10655	4.50356e-12	6.94495e-10	0.99986	1.86926	1.86952	19.0317	894.8	6.3	18	126	31	Pike	-25.4	71.05	648.708	80.2341	48.1019	64870.8	10297	0.00704068	May	2	16.3	8.1	45.7665	187.713	54.8549	541.042	2.30295
493	3	5988.7	Acenapthene	111.944	48.4062	16.3714	11194.4	3.97	10.18	PAH	3.43	154.21	0.05	54.5181	2.9573	7.2592e-11	5.10655	4.50356e-12	6.94495e-10	0.99986	1.86926	1.86952	19.0317	894.8	6.3	18	126	31	Pike	-25.4	71.05	648.708	80.2341	48.1019	64870.8	10297	0.00704068	June	2	16.4	10.2	37.8518	155.25	66.3248	541.042	2.15879
494	3	5988.7	Acenapthene	111.944	48.4062	16.3714	11194.4	3.97	10.18	PAH	3.43	154.21	0.05	54.5181	2.9573	7.2592e-11	5.10655	4.50356e-12	6.94495e-10	0.99986	1.86926	1.86952	19.0317	894.8	6.3	18	126	31	Pike	-25.4	71.05	648.708	80.2341	48.1019	64870.8	10297	0.00704068	August	2	16.2	8.91	63.549	260.648	39.5052	541.042	2.15879
495	3	5988.7	Acenapthene	111.944	48.4062	16.3714	11194.4	3.97	10.18	PAH	3.43	154.21	0.05	54.5181	2.9573	7.2592e-11	5.10655	4.50356e-12	6.94495e-10	0.99986	1.86926	1.86952	19.0317	555.5	4.1	18.1	88	30	Pike	-25.6	54.92	1876.93	80.2341	48.1019	187693	45778.9	0.00738074	April	4	18.3	9.28	149.299	612.356	74.7586	2405.4	2.40807
496	3	5988.7	Acenapthene	111.944	48.4062	16.3714	11194.4	3.97	10.18	PAH	3.43	154.21	0.05	54.5181	2.9573	7.2592e-11	5.10655	4.50356e-12	6.94495e-10	0.99986	1.86926	1.86952	19.0317	555.5	4.1	18.1	88	30	Pike	-25.6	54.92	1876.93	80.2341	48.1019	187693	45778.9	0.00738074	April	8	69.7	9.28	37.8374	155.191	294.983	2405.4	2.40807
497	3	5988.7	Acenapthene	111.944	48.4062	16.3714	11194.4	3.97	10.18	PAH	3.43	154.21	0.05	54.5181	2.9573	7.2592e-11	5.10655	4.50356e-12	6.94495e-10	0.99986	1.86926	1.86952	19.0317	555.5	4.1	18.1	88	30	Pike	-25.6	54.92	1876.93	80.2341	48.1019	187693	45778.9	0.00738074	April	16	107.7	9.28	37.3225	153.079	299.053	2405.4	2.29145
498	3	5988.7	Acenapthene	111.944	48.4062	16.3714	11194.4	3.97	10.18	PAH	3.43	154.21	0.05	54.5181	2.9573	7.2592e-11	5.10655	4.50356e-12	6.94495e-10	0.99986	1.86926	1.86952	19.0317	555.5	4.1	18.1	88	30	Pike	-25.6	54.92	1876.93	80.2341	48.1019	187693	45778.9	0.00738074	May	4	36.3	8.1	54.2158	222.368	205.87	2405.4	2.29145
499	3	5988.7	Acenapthene	111.944	48.4062	16.3714	11194.4	3.97	10.18	PAH	3.43	154.21	0.05	54.5181	2.9573	7.2592e-11	5.10655	4.50356e-12	6.94495e-10	0.99986	1.86926	1.86952	19.0317	555.5	4.1	18.1	88	30	Pike	-25.6	54.92	1876.93	80.2341	48.1019	187693	45778.9	0.00738074	May	8	56.7	8.1	66.4866	272.697	167.874	2405.4	2.48637
500	3	5988.7	Acenapthene	111.944	48.4062	16.3714	11194.4	3.97	10.18	PAH	3.43	154.21	0.05	54.5181	2.9573	7.2592e-11	5.10655	4.50356e-12	6.94495e-10	0.99986	1.86926	1.86952	19.0317	555.5	4.1	18.1	88	30	Pike	-25.6	54.92	1876.93	80.2341	48.1019	187693	45778.9	0.00738074	May	16	62.7	8.1	89.5302	367.211	124.666	2405.4	2.48637
501	3	5988.7	Acenapthene	111.944	48.4062	16.3714	11194.4	3.97	10.18	PAH	3.43	154.21	0.05	54.5181	2.9573	7.2592e-11	5.10655	4.50356e-12	6.94495e-10	0.99986	1.86926	1.86952	19.0317	555.5	4.1	18.1	88	30	Pike	-25.6	54.92	1876.93	80.2341	48.1019	187693	45778.9	0.00738074	June	4	33.7	10.2	36.0505	147.862	309.605	2405.4	2.54289
502	3	5988.7	Acenapthene	111.944	48.4062	16.3714	11194.4	3.97	10.18	PAH	3.43	154.21	0.05	54.5181	2.9573	7.2592e-11	5.10655	4.50356e-12	6.94495e-10	0.99986	1.86926	1.86952	19.0317	555.5	4.1	18.1	88	30	Pike	-25.6	54.92	1876.93	80.2341	48.1019	187693	45778.9	0.00738074	June	8	67.9	10.2	34.3826	141.021	324.624	2405.4	2.54289
503	3	5988.7	Acenapthene	111.944	48.4062	16.3714	11194.4	3.97	10.18	PAH	3.43	154.21	0.05	54.5181	2.9573	7.2592e-11	5.10655	4.50356e-12	6.94495e-10	0.99986	1.86926	1.86952	19.0317	555.5	4.1	18.1	88	30	Pike	-25.6	54.92	1876.93	80.2341	48.1019	187693	45778.9	0.00738074	June	16	126.8	10.2	27.1763	111.464	410.704	2405.4	2.56492
504	3	5988.7	Acenapthene	111.944	48.4062	16.3714	11194.4	3.97	10.18	PAH	3.43	154.21	0.05	54.5181	2.9573	7.2592e-11	5.10655	4.50356e-12	6.94495e-10	0.99986	1.86926	1.86952	19.0317	555.5	4.1	18.1	88	30	Pike	-25.6	54.92	1876.93	80.2341	48.1019	187693	45778.9	0.00738074	July	4	13.4	10.8	113.502	465.532	98.3367	2405.4	2.56492
505	3	5988.7	Acenapthene	111.944	48.4062	16.3714	11194.4	3.97	10.18	PAH	3.43	154.21	0.05	54.5181	2.9573	7.2592e-11	5.10655	4.50356e-12	6.94495e-10	0.99986	1.86926	1.86952	19.0317	555.5	4.1	18.1	88	30	Pike	-25.6	54.92	1876.93	80.2341	48.1019	187693	45778.9	0.00738074	July	8	51.1	10.8	43.6593	179.07	255.648	2405.4	2.60347
506	3	5988.7	Acenapthene	111.944	48.4062	16.3714	11194.4	3.97	10.18	PAH	3.43	154.21	0.05	54.5181	2.9573	7.2592e-11	5.10655	4.50356e-12	6.94495e-10	0.99986	1.86926	1.86952	19.0317	555.5	4.1	18.1	88	30	Pike	-25.6	54.92	1876.93	80.2341	48.1019	187693	45778.9	0.00738074	July	16	81.6	10.8	58.0886	238.252	192.145	2405.4	2.60347
507	3	5988.7	Acenapthene	111.944	48.4062	16.3714	11194.4	3.97	10.18	PAH	3.43	154.21	0.05	54.5181	2.9573	7.2592e-11	5.10655	4.50356e-12	6.94495e-10	0.99986	1.86926	1.86952	19.0317	555.5	4.1	18.1	88	30	Pike	-25.6	54.92	1876.93	80.2341	48.1019	187693	45778.9	0.00738074	August	4	21.2	8.91	66.9212	274.479	166.784	2405.4	2.15879
508	3	5988.7	Acenapthene	111.944	48.4062	16.3714	11194.4	3.97	10.18	PAH	3.43	154.21	0.05	54.5181	2.9573	7.2592e-11	5.10655	4.50356e-12	6.94495e-10	0.99986	1.86926	1.86952	19.0317	555.5	4.1	18.1	88	30	Pike	-25.6	54.92	1876.93	80.2341	48.1019	187693	45778.9	0.00738074	August	8	64.6	8.91	42.5221	174.406	262.485	2405.4	2.15879
509	3	5988.7	Acenapthene	111.944	48.4062	16.3714	11194.4	3.97	10.18	PAH	3.43	154.21	0.05	54.5181	2.9573	7.2592e-11	5.10655	4.50356e-12	6.94495e-10	0.99986	1.86926	1.86952	19.0317	555.5	4.1	18.1	88	30	Pike	-25.6	54.92	1876.93	80.2341	48.1019	187693	45778.9	0.00738074	August	16	119.8	8.91	46.9939	192.747	237.508	2405.4	2.63676
510	3	5988.7	Acenapthene	111.944	48.4062	16.3714	11194.4	3.97	10.18	PAH	3.43	154.21	0.05	54.5181	2.9573	7.2592e-11	5.10655	4.50356e-12	6.94495e-10	0.99986	1.86926	1.86952	19.0317	555.5	4.1	18.1	88	30	Pike	-25.6	54.92	1876.93	80.2341	48.1019	187693	45778.9	0.00738074	April	2	16.6	9.28	37.0117	151.805	301.565	2405.4	2.63676
511	3	5988.7	Acenapthene	111.944	48.4062	16.3714	11194.4	3.97	10.18	PAH	3.43	154.21	0.05	54.5181	2.9573	7.2592e-11	5.10655	4.50356e-12	6.94495e-10	0.99986	1.86926	1.86952	19.0317	555.5	4.1	18.1	88	30	Pike	-25.6	54.92	1876.93	80.2341	48.1019	187693	45778.9	0.00738074	May	2	16.3	8.1	45.7665	187.713	243.877	2405.4	2.60347
512	3	5988.7	Acenapthene	111.944	48.4062	16.3714	11194.4	3.97	10.18	PAH	3.43	154.21	0.05	54.5181	2.9573	7.2592e-11	5.10655	4.50356e-12	6.94495e-10	0.99986	1.86926	1.86952	19.0317	555.5	4.1	18.1	88	30	Pike	-25.6	54.92	1876.93	80.2341	48.1019	187693	45778.9	0.00738074	June	2	16.4	10.2	37.8518	155.25	294.871	2405.4	2.60347
513	3	5988.7	Acenapthene	111.944	48.4062	16.3714	11194.4	3.97	10.18	PAH	3.43	154.21	0.05	54.5181	2.9573	7.2592e-11	5.10655	4.50356e-12	6.94495e-10	0.99986	1.86926	1.86952	19.0317	555.5	4.1	18.1	88	30	Pike	-25.6	54.92	1876.93	80.2341	48.1019	187693	45778.9	0.00738074	August	2	16.2	8.91	63.549	260.648	175.635	2405.4	2.44255
514	3	5988.7	Acenapthene	111.944	48.4062	16.3714	11194.4	3.97	10.18	PAH	3.43	154.21	0.05	54.5181	2.9573	7.2592e-11	5.10655	4.50356e-12	6.94495e-10	0.99986	1.86926	1.86952	19.0317	511.4	3.3	18.6	158	32	Pike	-25.1	80.77	1195.9	80.2341	48.1019	119590	36239.3	0.00645287	April	4	18.3	9.28	149.299	612.356	59.1801	1904.16	2.44255
515	3	5988.7	Acenapthene	111.944	48.4062	16.3714	11194.4	3.97	10.18	PAH	3.43	154.21	0.05	54.5181	2.9573	7.2592e-11	5.10655	4.50356e-12	6.94495e-10	0.99986	1.86926	1.86952	19.0317	511.4	3.3	18.6	158	32	Pike	-25.1	80.77	1195.9	80.2341	48.1019	119590	36239.3	0.00645287	April	8	69.7	9.28	37.8374	155.191	233.514	1904.16	2.53068
516	3	5988.7	Acenapthene	111.944	48.4062	16.3714	11194.4	3.97	10.18	PAH	3.43	154.21	0.05	54.5181	2.9573	7.2592e-11	5.10655	4.50356e-12	6.94495e-10	0.99986	1.86926	1.86952	19.0317	511.4	3.3	18.6	158	32	Pike	-25.1	80.77	1195.9	80.2341	48.1019	119590	36239.3	0.00645287	April	16	107.7	9.28	37.3225	153.079	236.736	1904.16	2.53068
517	3	5988.7	Acenapthene	111.944	48.4062	16.3714	11194.4	3.97	10.18	PAH	3.43	154.21	0.05	54.5181	2.9573	7.2592e-11	5.10655	4.50356e-12	6.94495e-10	0.99986	1.86926	1.86952	19.0317	511.4	3.3	18.6	158	32	Pike	-25.1	80.77	1195.9	80.2341	48.1019	119590	36239.3	0.00645287	May	4	36.3	8.1	54.2158	222.368	162.97	1904.16	1.77565
518	3	5988.7	Acenapthene	111.944	48.4062	16.3714	11194.4	3.97	10.18	PAH	3.43	154.21	0.05	54.5181	2.9573	7.2592e-11	5.10655	4.50356e-12	6.94495e-10	0.99986	1.86926	1.86952	19.0317	511.4	3.3	18.6	158	32	Pike	-25.1	80.77	1195.9	80.2341	48.1019	119590	36239.3	0.00645287	May	8	56.7	8.1	66.4866	272.697	132.892	1904.16	1.77565
519	3	5988.7	Acenapthene	111.944	48.4062	16.3714	11194.4	3.97	10.18	PAH	3.43	154.21	0.05	54.5181	2.9573	7.2592e-11	5.10655	4.50356e-12	6.94495e-10	0.99986	1.86926	1.86952	19.0317	511.4	3.3	18.6	158	32	Pike	-25.1	80.77	1195.9	80.2341	48.1019	119590	36239.3	0.00645287	May	16	62.7	8.1	89.5302	367.211	98.688	1904.16	2.77613
520	3	5988.7	Acenapthene	111.944	48.4062	16.3714	11194.4	3.97	10.18	PAH	3.43	154.21	0.05	54.5181	2.9573	7.2592e-11	5.10655	4.50356e-12	6.94495e-10	0.99986	1.86926	1.86952	19.0317	511.4	3.3	18.6	158	32	Pike	-25.1	80.77	1195.9	80.2341	48.1019	119590	36239.3	0.00645287	June	4	33.7	10.2	36.0505	147.862	245.088	1904.16	2.77613
521	3	5988.7	Acenapthene	111.944	48.4062	16.3714	11194.4	3.97	10.18	PAH	3.43	154.21	0.05	54.5181	2.9573	7.2592e-11	5.10655	4.50356e-12	6.94495e-10	0.99986	1.86926	1.86952	19.0317	511.4	3.3	18.6	158	32	Pike	-25.1	80.77	1195.9	80.2341	48.1019	119590	36239.3	0.00645287	June	8	67.9	10.2	34.3826	141.021	256.978	1904.16	2.66501
522	3	5988.7	Acenapthene	111.944	48.4062	16.3714	11194.4	3.97	10.18	PAH	3.43	154.21	0.05	54.5181	2.9573	7.2592e-11	5.10655	4.50356e-12	6.94495e-10	0.99986	1.86926	1.86952	19.0317	511.4	3.3	18.6	158	32	Pike	-25.1	80.77	1195.9	80.2341	48.1019	119590	36239.3	0.00645287	June	16	126.8	10.2	27.1763	111.464	325.121	1904.16	2.66501
523	3	5988.7	Acenapthene	111.944	48.4062	16.3714	11194.4	3.97	10.18	PAH	3.43	154.21	0.05	54.5181	2.9573	7.2592e-11	5.10655	4.50356e-12	6.94495e-10	0.99986	1.86926	1.86952	19.0317	511.4	3.3	18.6	158	32	Pike	-25.1	80.77	1195.9	80.2341	48.1019	119590	36239.3	0.00645287	July	4	13.4	10.8	113.502	465.532	77.845	1904.16	2.70381
524	3	5988.7	Acenapthene	111.944	48.4062	16.3714	11194.4	3.97	10.18	PAH	3.43	154.21	0.05	54.5181	2.9573	7.2592e-11	5.10655	4.50356e-12	6.94495e-10	0.99986	1.86926	1.86952	19.0317	511.4	3.3	18.6	158	32	Pike	-25.1	80.77	1195.9	80.2341	48.1019	119590	36239.3	0.00645287	July	8	51.1	10.8	43.6593	179.07	202.375	1904.16	2.70381
525	3	5988.7	Acenapthene	111.944	48.4062	16.3714	11194.4	3.97	10.18	PAH	3.43	154.21	0.05	54.5181	2.9573	7.2592e-11	5.10655	4.50356e-12	6.94495e-10	0.99986	1.86926	1.86952	19.0317	511.4	3.3	18.6	158	32	Pike	-25.1	80.77	1195.9	80.2341	48.1019	119590	36239.3	0.00645287	July	16	81.6	10.8	58.0886	238.252	152.105	1904.16	2.81516
526	3	5988.7	Acenapthene	111.944	48.4062	16.3714	11194.4	3.97	10.18	PAH	3.43	154.21	0.05	54.5181	2.9573	7.2592e-11	5.10655	4.50356e-12	6.94495e-10	0.99986	1.86926	1.86952	19.0317	511.4	3.3	18.6	158	32	Pike	-25.1	80.77	1195.9	80.2341	48.1019	119590	36239.3	0.00645287	August	4	21.2	8.91	66.9212	274.479	132.029	1904.16	2.81516
527	3	5988.7	Acenapthene	111.944	48.4062	16.3714	11194.4	3.97	10.18	PAH	3.43	154.21	0.05	54.5181	2.9573	7.2592e-11	5.10655	4.50356e-12	6.94495e-10	0.99986	1.86926	1.86952	19.0317	511.4	3.3	18.6	158	32	Pike	-25.1	80.77	1195.9	80.2341	48.1019	119590	36239.3	0.00645287	August	8	64.6	8.91	42.5221	174.406	207.787	1904.16	2.671
528	3	5988.7	Acenapthene	111.944	48.4062	16.3714	11194.4	3.97	10.18	PAH	3.43	154.21	0.05	54.5181	2.9573	7.2592e-11	5.10655	4.50356e-12	6.94495e-10	0.99986	1.86926	1.86952	19.0317	511.4	3.3	18.6	158	32	Pike	-25.1	80.77	1195.9	80.2341	48.1019	119590	36239.3	0.00645287	August	16	119.8	8.91	46.9939	192.747	188.015	1904.16	2.671
529	3	5988.7	Acenapthene	111.944	48.4062	16.3714	11194.4	3.97	10.18	PAH	3.43	154.21	0.05	54.5181	2.9573	7.2592e-11	5.10655	4.50356e-12	6.94495e-10	0.99986	1.86926	1.86952	19.0317	511.4	3.3	18.6	158	32	Pike	-25.1	80.77	1195.9	80.2341	48.1019	119590	36239.3	0.00645287	April	2	16.6	9.28	37.0117	151.805	238.724	1904.16	NA
530	3	5988.7	Acenapthene	111.944	48.4062	16.3714	11194.4	3.97	10.18	PAH	3.43	154.21	0.05	54.5181	2.9573	7.2592e-11	5.10655	4.50356e-12	6.94495e-10	0.99986	1.86926	1.86952	19.0317	511.4	3.3	18.6	158	32	Pike	-25.1	80.77	1195.9	80.2341	48.1019	119590	36239.3	0.00645287	May	2	16.3	8.1	45.7665	187.713	193.057	1904.16	NA
531	3	5988.7	Acenapthene	111.944	48.4062	16.3714	11194.4	3.97	10.18	PAH	3.43	154.21	0.05	54.5181	2.9573	7.2592e-11	5.10655	4.50356e-12	6.94495e-10	0.99986	1.86926	1.86952	19.0317	511.4	3.3	18.6	158	32	Pike	-25.1	80.77	1195.9	80.2341	48.1019	119590	36239.3	0.00645287	June	2	16.4	10.2	37.8518	155.25	233.425	1904.16	NA
532	3	5988.7	Acenapthene	111.944	48.4062	16.3714	11194.4	3.97	10.18	PAH	3.43	154.21	0.05	54.5181	2.9573	7.2592e-11	5.10655	4.50356e-12	6.94495e-10	0.99986	1.86926	1.86952	19.0317	511.4	3.3	18.6	158	32	Pike	-25.1	80.77	1195.9	80.2341	48.1019	119590	36239.3	0.00645287	August	2	16.2	8.91	63.549	260.648	139.035	1904.16	NA
533	3	5988.7	Acenapthene	111.944	48.4062	16.3714	11194.4	3.97	10.18	PAH	3.43	154.21	0.05	54.5181	2.9573	7.2592e-11	5.10655	4.50356e-12	6.94495e-10	0.99986	1.86926	1.86952	19.0317	506.1	3	18.2	NA	NA	Pike	-24.5	NA	1919.26	80.2341	48.1019	191926	63975.4	0.00592768	April	4	18.3	9.28	149.299	612.356	104.474	3361.52	2.64825
534	3	5988.7	Acenapthene	111.944	48.4062	16.3714	11194.4	3.97	10.18	PAH	3.43	154.21	0.05	54.5181	2.9573	7.2592e-11	5.10655	4.50356e-12	6.94495e-10	0.99986	1.86926	1.86952	19.0317	506.1	3	18.2	NA	NA	Pike	-24.5	NA	1919.26	80.2341	48.1019	191926	63975.4	0.00592768	April	8	69.7	9.28	37.8374	155.191	412.236	3361.52	2.64825
535	3	5988.7	Acenapthene	111.944	48.4062	16.3714	11194.4	3.97	10.18	PAH	3.43	154.21	0.05	54.5181	2.9573	7.2592e-11	5.10655	4.50356e-12	6.94495e-10	0.99986	1.86926	1.86952	19.0317	506.1	3	18.2	NA	NA	Pike	-24.5	NA	1919.26	80.2341	48.1019	191926	63975.4	0.00592768	April	16	107.7	9.28	37.3225	153.079	417.923	3361.52	2.33024
536	3	5988.7	Acenapthene	111.944	48.4062	16.3714	11194.4	3.97	10.18	PAH	3.43	154.21	0.05	54.5181	2.9573	7.2592e-11	5.10655	4.50356e-12	6.94495e-10	0.99986	1.86926	1.86952	19.0317	506.1	3	18.2	NA	NA	Pike	-24.5	NA	1919.26	80.2341	48.1019	191926	63975.4	0.00592768	May	4	36.3	8.1	54.2158	222.368	287.701	3361.52	2.33024
537	3	5988.7	Acenapthene	111.944	48.4062	16.3714	11194.4	3.97	10.18	PAH	3.43	154.21	0.05	54.5181	2.9573	7.2592e-11	5.10655	4.50356e-12	6.94495e-10	0.99986	1.86926	1.86952	19.0317	506.1	3	18.2	NA	NA	Pike	-24.5	NA	1919.26	80.2341	48.1019	191926	63975.4	0.00592768	May	8	56.7	8.1	66.4866	272.697	234.602	3361.52	2.30295
538	3	5988.7	Acenapthene	111.944	48.4062	16.3714	11194.4	3.97	10.18	PAH	3.43	154.21	0.05	54.5181	2.9573	7.2592e-11	5.10655	4.50356e-12	6.94495e-10	0.99986	1.86926	1.86952	19.0317	506.1	3	18.2	NA	NA	Pike	-24.5	NA	1919.26	80.2341	48.1019	191926	63975.4	0.00592768	May	16	62.7	8.1	89.5302	367.211	174.22	3361.52	2.30295
539	3	5988.7	Acenapthene	111.944	48.4062	16.3714	11194.4	3.97	10.18	PAH	3.43	154.21	0.05	54.5181	2.9573	7.2592e-11	5.10655	4.50356e-12	6.94495e-10	0.99986	1.86926	1.86952	19.0317	506.1	3	18.2	NA	NA	Pike	-24.5	NA	1919.26	80.2341	48.1019	191926	63975.4	0.00592768	June	4	33.7	10.2	36.0505	147.862	432.669	3361.52	2.15879
540	3	5988.7	Acenapthene	111.944	48.4062	16.3714	11194.4	3.97	10.18	PAH	3.43	154.21	0.05	54.5181	2.9573	7.2592e-11	5.10655	4.50356e-12	6.94495e-10	0.99986	1.86926	1.86952	19.0317	506.1	3	18.2	NA	NA	Pike	-24.5	NA	1919.26	80.2341	48.1019	191926	63975.4	0.00592768	June	8	67.9	10.2	34.3826	141.021	453.658	3361.52	2.15879
541	3	5988.7	Acenapthene	111.944	48.4062	16.3714	11194.4	3.97	10.18	PAH	3.43	154.21	0.05	54.5181	2.9573	7.2592e-11	5.10655	4.50356e-12	6.94495e-10	0.99986	1.86926	1.86952	19.0317	506.1	3	18.2	NA	NA	Pike	-24.5	NA	1919.26	80.2341	48.1019	191926	63975.4	0.00592768	June	16	126.8	10.2	27.1763	111.464	573.954	3361.52	2.40807
542	3	5988.7	Acenapthene	111.944	48.4062	16.3714	11194.4	3.97	10.18	PAH	3.43	154.21	0.05	54.5181	2.9573	7.2592e-11	5.10655	4.50356e-12	6.94495e-10	0.99986	1.86926	1.86952	19.0317	506.1	3	18.2	NA	NA	Pike	-24.5	NA	1919.26	80.2341	48.1019	191926	63975.4	0.00592768	July	4	13.4	10.8	113.502	465.532	137.424	3361.52	2.40807
543	3	5988.7	Acenapthene	111.944	48.4062	16.3714	11194.4	3.97	10.18	PAH	3.43	154.21	0.05	54.5181	2.9573	7.2592e-11	5.10655	4.50356e-12	6.94495e-10	0.99986	1.86926	1.86952	19.0317	506.1	3	18.2	NA	NA	Pike	-24.5	NA	1919.26	80.2341	48.1019	191926	63975.4	0.00592768	July	8	51.1	10.8	43.6593	179.07	357.265	3361.52	2.29145
544	3	5988.7	Acenapthene	111.944	48.4062	16.3714	11194.4	3.97	10.18	PAH	3.43	154.21	0.05	54.5181	2.9573	7.2592e-11	5.10655	4.50356e-12	6.94495e-10	0.99986	1.86926	1.86952	19.0317	506.1	3	18.2	NA	NA	Pike	-24.5	NA	1919.26	80.2341	48.1019	191926	63975.4	0.00592768	July	16	81.6	10.8	58.0886	238.252	268.52	3361.52	2.29145
545	3	5988.7	Acenapthene	111.944	48.4062	16.3714	11194.4	3.97	10.18	PAH	3.43	154.21	0.05	54.5181	2.9573	7.2592e-11	5.10655	4.50356e-12	6.94495e-10	0.99986	1.86926	1.86952	19.0317	506.1	3	18.2	NA	NA	Pike	-24.5	NA	1919.26	80.2341	48.1019	191926	63975.4	0.00592768	August	4	21.2	8.91	66.9212	274.479	233.079	3361.52	2.48637
546	3	5988.7	Acenapthene	111.944	48.4062	16.3714	11194.4	3.97	10.18	PAH	3.43	154.21	0.05	54.5181	2.9573	7.2592e-11	5.10655	4.50356e-12	6.94495e-10	0.99986	1.86926	1.86952	19.0317	506.1	3	18.2	NA	NA	Pike	-24.5	NA	1919.26	80.2341	48.1019	191926	63975.4	0.00592768	August	8	64.6	8.91	42.5221	174.406	366.819	3361.52	2.48637
547	3	5988.7	Acenapthene	111.944	48.4062	16.3714	11194.4	3.97	10.18	PAH	3.43	154.21	0.05	54.5181	2.9573	7.2592e-11	5.10655	4.50356e-12	6.94495e-10	0.99986	1.86926	1.86952	19.0317	506.1	3	18.2	NA	NA	Pike	-24.5	NA	1919.26	80.2341	48.1019	191926	63975.4	0.00592768	August	16	119.8	8.91	46.9939	192.747	331.914	3361.52	2.54289
548	3	5988.7	Acenapthene	111.944	48.4062	16.3714	11194.4	3.97	10.18	PAH	3.43	154.21	0.05	54.5181	2.9573	7.2592e-11	5.10655	4.50356e-12	6.94495e-10	0.99986	1.86926	1.86952	19.0317	506.1	3	18.2	NA	NA	Pike	-24.5	NA	1919.26	80.2341	48.1019	191926	63975.4	0.00592768	April	2	16.6	9.28	37.0117	151.805	421.433	3361.52	2.54289
549	3	5988.7	Acenapthene	111.944	48.4062	16.3714	11194.4	3.97	10.18	PAH	3.43	154.21	0.05	54.5181	2.9573	7.2592e-11	5.10655	4.50356e-12	6.94495e-10	0.99986	1.86926	1.86952	19.0317	506.1	3	18.2	NA	NA	Pike	-24.5	NA	1919.26	80.2341	48.1019	191926	63975.4	0.00592768	May	2	16.3	8.1	45.7665	187.713	340.816	3361.52	2.56492
550	3	5988.7	Acenapthene	111.944	48.4062	16.3714	11194.4	3.97	10.18	PAH	3.43	154.21	0.05	54.5181	2.9573	7.2592e-11	5.10655	4.50356e-12	6.94495e-10	0.99986	1.86926	1.86952	19.0317	506.1	3	18.2	NA	NA	Pike	-24.5	NA	1919.26	80.2341	48.1019	191926	63975.4	0.00592768	June	2	16.4	10.2	37.8518	155.25	412.079	3361.52	2.56492
551	3	5988.7	Acenapthene	111.944	48.4062	16.3714	11194.4	3.97	10.18	PAH	3.43	154.21	0.05	54.5181	2.9573	7.2592e-11	5.10655	4.50356e-12	6.94495e-10	0.99986	1.86926	1.86952	19.0317	506.1	3	18.2	NA	NA	Pike	-24.5	NA	1919.26	80.2341	48.1019	191926	63975.4	0.00592768	August	2	16.2	8.91	63.549	260.648	245.447	3361.52	2.60347
552	3	5988.7	Acenapthene	111.944	48.4062	16.3714	11194.4	3.97	10.18	PAH	3.43	154.21	0.05	54.5181	2.9573	7.2592e-11	5.10655	4.50356e-12	6.94495e-10	0.99986	1.86926	1.86952	19.0317	450.8	12.2	NA	NA	NA	Otter	NA	NA	163.845	80.2341	48.1019	16384.5	1342.99	0.027063	April	4	18.3	9.28	149.299	612.356	2.19316	70.5661	2.60347
553	3	5988.7	Acenapthene	111.944	48.4062	16.3714	11194.4	3.97	10.18	PAH	3.43	154.21	0.05	54.5181	2.9573	7.2592e-11	5.10655	4.50356e-12	6.94495e-10	0.99986	1.86926	1.86952	19.0317	450.8	12.2	NA	NA	NA	Otter	NA	NA	163.845	80.2341	48.1019	16384.5	1342.99	0.027063	April	8	69.7	9.28	37.8374	155.191	8.65379	70.5661	2.15879
554	3	5988.7	Acenapthene	111.944	48.4062	16.3714	11194.4	3.97	10.18	PAH	3.43	154.21	0.05	54.5181	2.9573	7.2592e-11	5.10655	4.50356e-12	6.94495e-10	0.99986	1.86926	1.86952	19.0317	450.8	12.2	NA	NA	NA	Otter	NA	NA	163.845	80.2341	48.1019	16384.5	1342.99	0.027063	April	16	107.7	9.28	37.3225	153.079	8.77319	70.5661	2.15879
555	3	5988.7	Acenapthene	111.944	48.4062	16.3714	11194.4	3.97	10.18	PAH	3.43	154.21	0.05	54.5181	2.9573	7.2592e-11	5.10655	4.50356e-12	6.94495e-10	0.99986	1.86926	1.86952	19.0317	450.8	12.2	NA	NA	NA	Otter	NA	NA	163.845	80.2341	48.1019	16384.5	1342.99	0.027063	May	4	36.3	8.1	54.2158	222.368	6.03951	70.5661	2.63676
556	3	5988.7	Acenapthene	111.944	48.4062	16.3714	11194.4	3.97	10.18	PAH	3.43	154.21	0.05	54.5181	2.9573	7.2592e-11	5.10655	4.50356e-12	6.94495e-10	0.99986	1.86926	1.86952	19.0317	450.8	12.2	NA	NA	NA	Otter	NA	NA	163.845	80.2341	48.1019	16384.5	1342.99	0.027063	May	8	56.7	8.1	66.4866	272.697	4.92485	70.5661	2.63676
557	3	5988.7	Acenapthene	111.944	48.4062	16.3714	11194.4	3.97	10.18	PAH	3.43	154.21	0.05	54.5181	2.9573	7.2592e-11	5.10655	4.50356e-12	6.94495e-10	0.99986	1.86926	1.86952	19.0317	450.8	12.2	NA	NA	NA	Otter	NA	NA	163.845	80.2341	48.1019	16384.5	1342.99	0.027063	May	16	62.7	8.1	89.5302	367.211	3.65728	70.5661	2.60347
558	3	5988.7	Acenapthene	111.944	48.4062	16.3714	11194.4	3.97	10.18	PAH	3.43	154.21	0.05	54.5181	2.9573	7.2592e-11	5.10655	4.50356e-12	6.94495e-10	0.99986	1.86926	1.86952	19.0317	450.8	12.2	NA	NA	NA	Otter	NA	NA	163.845	80.2341	48.1019	16384.5	1342.99	0.027063	June	4	33.7	10.2	36.0505	147.862	9.08274	70.5661	2.60347
559	3	5988.7	Acenapthene	111.944	48.4062	16.3714	11194.4	3.97	10.18	PAH	3.43	154.21	0.05	54.5181	2.9573	7.2592e-11	5.10655	4.50356e-12	6.94495e-10	0.99986	1.86926	1.86952	19.0317	450.8	12.2	NA	NA	NA	Otter	NA	NA	163.845	80.2341	48.1019	16384.5	1342.99	0.027063	June	8	67.9	10.2	34.3826	141.021	9.52334	70.5661	2.44255
560	3	5988.7	Acenapthene	111.944	48.4062	16.3714	11194.4	3.97	10.18	PAH	3.43	154.21	0.05	54.5181	2.9573	7.2592e-11	5.10655	4.50356e-12	6.94495e-10	0.99986	1.86926	1.86952	19.0317	450.8	12.2	NA	NA	NA	Otter	NA	NA	163.845	80.2341	48.1019	16384.5	1342.99	0.027063	June	16	126.8	10.2	27.1763	111.464	12.0486	70.5661	2.44255
561	3	5988.7	Acenapthene	111.944	48.4062	16.3714	11194.4	3.97	10.18	PAH	3.43	154.21	0.05	54.5181	2.9573	7.2592e-11	5.10655	4.50356e-12	6.94495e-10	0.99986	1.86926	1.86952	19.0317	450.8	12.2	NA	NA	NA	Otter	NA	NA	163.845	80.2341	48.1019	16384.5	1342.99	0.027063	July	4	13.4	10.8	113.502	465.532	2.88486	70.5661	2.53068
562	3	5988.7	Acenapthene	111.944	48.4062	16.3714	11194.4	3.97	10.18	PAH	3.43	154.21	0.05	54.5181	2.9573	7.2592e-11	5.10655	4.50356e-12	6.94495e-10	0.99986	1.86926	1.86952	19.0317	450.8	12.2	NA	NA	NA	Otter	NA	NA	163.845	80.2341	48.1019	16384.5	1342.99	0.027063	July	8	51.1	10.8	43.6593	179.07	7.49982	70.5661	2.53068
563	3	5988.7	Acenapthene	111.944	48.4062	16.3714	11194.4	3.97	10.18	PAH	3.43	154.21	0.05	54.5181	2.9573	7.2592e-11	5.10655	4.50356e-12	6.94495e-10	0.99986	1.86926	1.86952	19.0317	450.8	12.2	NA	NA	NA	Otter	NA	NA	163.845	80.2341	48.1019	16384.5	1342.99	0.027063	July	16	81.6	10.8	58.0886	238.252	5.63686	70.5661	1.77565
564	3	5988.7	Acenapthene	111.944	48.4062	16.3714	11194.4	3.97	10.18	PAH	3.43	154.21	0.05	54.5181	2.9573	7.2592e-11	5.10655	4.50356e-12	6.94495e-10	0.99986	1.86926	1.86952	19.0317	450.8	12.2	NA	NA	NA	Otter	NA	NA	163.845	80.2341	48.1019	16384.5	1342.99	0.027063	August	4	21.2	8.91	66.9212	274.479	4.89288	70.5661	1.77565
565	3	5988.7	Acenapthene	111.944	48.4062	16.3714	11194.4	3.97	10.18	PAH	3.43	154.21	0.05	54.5181	2.9573	7.2592e-11	5.10655	4.50356e-12	6.94495e-10	0.99986	1.86926	1.86952	19.0317	450.8	12.2	NA	NA	NA	Otter	NA	NA	163.845	80.2341	48.1019	16384.5	1342.99	0.027063	August	8	64.6	8.91	42.5221	174.406	7.70039	70.5661	2.77613
566	3	5988.7	Acenapthene	111.944	48.4062	16.3714	11194.4	3.97	10.18	PAH	3.43	154.21	0.05	54.5181	2.9573	7.2592e-11	5.10655	4.50356e-12	6.94495e-10	0.99986	1.86926	1.86952	19.0317	450.8	12.2	NA	NA	NA	Otter	NA	NA	163.845	80.2341	48.1019	16384.5	1342.99	0.027063	August	16	119.8	8.91	46.9939	192.747	6.96766	70.5661	2.77613
567	3	5988.7	Acenapthene	111.944	48.4062	16.3714	11194.4	3.97	10.18	PAH	3.43	154.21	0.05	54.5181	2.9573	7.2592e-11	5.10655	4.50356e-12	6.94495e-10	0.99986	1.86926	1.86952	19.0317	450.8	12.2	NA	NA	NA	Otter	NA	NA	163.845	80.2341	48.1019	16384.5	1342.99	0.027063	April	2	16.6	9.28	37.0117	151.805	8.84686	70.5661	2.66501
568	3	5988.7	Acenapthene	111.944	48.4062	16.3714	11194.4	3.97	10.18	PAH	3.43	154.21	0.05	54.5181	2.9573	7.2592e-11	5.10655	4.50356e-12	6.94495e-10	0.99986	1.86926	1.86952	19.0317	450.8	12.2	NA	NA	NA	Otter	NA	NA	163.845	80.2341	48.1019	16384.5	1342.99	0.027063	May	2	16.3	8.1	45.7665	187.713	7.15452	70.5661	2.66501
569	3	5988.7	Acenapthene	111.944	48.4062	16.3714	11194.4	3.97	10.18	PAH	3.43	154.21	0.05	54.5181	2.9573	7.2592e-11	5.10655	4.50356e-12	6.94495e-10	0.99986	1.86926	1.86952	19.0317	450.8	12.2	NA	NA	NA	Otter	NA	NA	163.845	80.2341	48.1019	16384.5	1342.99	0.027063	June	2	16.4	10.2	37.8518	155.25	8.6505	70.5661	2.70381
570	3	5988.7	Acenapthene	111.944	48.4062	16.3714	11194.4	3.97	10.18	PAH	3.43	154.21	0.05	54.5181	2.9573	7.2592e-11	5.10655	4.50356e-12	6.94495e-10	0.99986	1.86926	1.86952	19.0317	450.8	12.2	NA	NA	NA	Otter	NA	NA	163.845	80.2341	48.1019	16384.5	1342.99	0.027063	August	2	16.2	8.91	63.549	260.648	5.15251	70.5661	2.70381
571	3	5988.7	Acenapthene	111.944	48.4062	16.3714	11194.4	3.97	10.18	PAH	3.43	154.21	0.05	54.5181	2.9573	7.2592e-11	5.10655	4.50356e-12	6.94495e-10	0.99986	1.86926	1.86952	19.0317	814.3	4.6	17.1	899	51	Catfish	-25.1	90.18	1424.1	80.2341	48.1019	142410	30958.8	0.00564902	April	4	18.3	9.28	149.299	612.356	50.5568	1626.69	2.81516
572	3	5988.7	Acenapthene	111.944	48.4062	16.3714	11194.4	3.97	10.18	PAH	3.43	154.21	0.05	54.5181	2.9573	7.2592e-11	5.10655	4.50356e-12	6.94495e-10	0.99986	1.86926	1.86952	19.0317	814.3	4.6	17.1	899	51	Catfish	-25.1	90.18	1424.1	80.2341	48.1019	142410	30958.8	0.00564902	April	8	69.7	9.28	37.8374	155.191	199.488	1626.69	2.81516
573	3	5988.7	Acenapthene	111.944	48.4062	16.3714	11194.4	3.97	10.18	PAH	3.43	154.21	0.05	54.5181	2.9573	7.2592e-11	5.10655	4.50356e-12	6.94495e-10	0.99986	1.86926	1.86952	19.0317	814.3	4.6	17.1	899	51	Catfish	-25.1	90.18	1424.1	80.2341	48.1019	142410	30958.8	0.00564902	April	16	107.7	9.28	37.3225	153.079	202.24	1626.69	2.671
574	3	5988.7	Acenapthene	111.944	48.4062	16.3714	11194.4	3.97	10.18	PAH	3.43	154.21	0.05	54.5181	2.9573	7.2592e-11	5.10655	4.50356e-12	6.94495e-10	0.99986	1.86926	1.86952	19.0317	814.3	4.6	17.1	899	51	Catfish	-25.1	90.18	1424.1	80.2341	48.1019	142410	30958.8	0.00564902	May	4	36.3	8.1	54.2158	222.368	139.223	1626.69	2.671
575	3	5988.7	Acenapthene	111.944	48.4062	16.3714	11194.4	3.97	10.18	PAH	3.43	154.21	0.05	54.5181	2.9573	7.2592e-11	5.10655	4.50356e-12	6.94495e-10	0.99986	1.86926	1.86952	19.0317	814.3	4.6	17.1	899	51	Catfish	-25.1	90.18	1424.1	80.2341	48.1019	142410	30958.8	0.00564902	May	8	56.7	8.1	66.4866	272.697	113.528	1626.69	NA
576	3	5988.7	Acenapthene	111.944	48.4062	16.3714	11194.4	3.97	10.18	PAH	3.43	154.21	0.05	54.5181	2.9573	7.2592e-11	5.10655	4.50356e-12	6.94495e-10	0.99986	1.86926	1.86952	19.0317	814.3	4.6	17.1	899	51	Catfish	-25.1	90.18	1424.1	80.2341	48.1019	142410	30958.8	0.00564902	May	16	62.7	8.1	89.5302	367.211	84.3078	1626.69	NA
577	3	5988.7	Acenapthene	111.944	48.4062	16.3714	11194.4	3.97	10.18	PAH	3.43	154.21	0.05	54.5181	2.9573	7.2592e-11	5.10655	4.50356e-12	6.94495e-10	0.99986	1.86926	1.86952	19.0317	814.3	4.6	17.1	899	51	Catfish	-25.1	90.18	1424.1	80.2341	48.1019	142410	30958.8	0.00564902	June	4	33.7	10.2	36.0505	147.862	209.376	1626.69	NA
578	3	5988.7	Acenapthene	111.944	48.4062	16.3714	11194.4	3.97	10.18	PAH	3.43	154.21	0.05	54.5181	2.9573	7.2592e-11	5.10655	4.50356e-12	6.94495e-10	0.99986	1.86926	1.86952	19.0317	814.3	4.6	17.1	899	51	Catfish	-25.1	90.18	1424.1	80.2341	48.1019	142410	30958.8	0.00564902	June	8	67.9	10.2	34.3826	141.021	219.532	1626.69	NA
579	3	5988.7	Acenapthene	111.944	48.4062	16.3714	11194.4	3.97	10.18	PAH	3.43	154.21	0.05	54.5181	2.9573	7.2592e-11	5.10655	4.50356e-12	6.94495e-10	0.99986	1.86926	1.86952	19.0317	814.3	4.6	17.1	899	51	Catfish	-25.1	90.18	1424.1	80.2341	48.1019	142410	30958.8	0.00564902	June	16	126.8	10.2	27.1763	111.464	277.746	1626.69	2.64825
580	3	5988.7	Acenapthene	111.944	48.4062	16.3714	11194.4	3.97	10.18	PAH	3.43	154.21	0.05	54.5181	2.9573	7.2592e-11	5.10655	4.50356e-12	6.94495e-10	0.99986	1.86926	1.86952	19.0317	814.3	4.6	17.1	899	51	Catfish	-25.1	90.18	1424.1	80.2341	48.1019	142410	30958.8	0.00564902	July	4	13.4	10.8	113.502	465.532	66.5019	1626.69	2.64825
581	3	5988.7	Acenapthene	111.944	48.4062	16.3714	11194.4	3.97	10.18	PAH	3.43	154.21	0.05	54.5181	2.9573	7.2592e-11	5.10655	4.50356e-12	6.94495e-10	0.99986	1.86926	1.86952	19.0317	814.3	4.6	17.1	899	51	Catfish	-25.1	90.18	1424.1	80.2341	48.1019	142410	30958.8	0.00564902	July	8	51.1	10.8	43.6593	179.07	172.886	1626.69	2.33024
582	3	5988.7	Acenapthene	111.944	48.4062	16.3714	11194.4	3.97	10.18	PAH	3.43	154.21	0.05	54.5181	2.9573	7.2592e-11	5.10655	4.50356e-12	6.94495e-10	0.99986	1.86926	1.86952	19.0317	814.3	4.6	17.1	899	51	Catfish	-25.1	90.18	1424.1	80.2341	48.1019	142410	30958.8	0.00564902	July	16	81.6	10.8	58.0886	238.252	129.941	1626.69	2.33024
583	3	5988.7	Acenapthene	111.944	48.4062	16.3714	11194.4	3.97	10.18	PAH	3.43	154.21	0.05	54.5181	2.9573	7.2592e-11	5.10655	4.50356e-12	6.94495e-10	0.99986	1.86926	1.86952	19.0317	814.3	4.6	17.1	899	51	Catfish	-25.1	90.18	1424.1	80.2341	48.1019	142410	30958.8	0.00564902	August	4	21.2	8.91	66.9212	274.479	112.791	1626.69	2.33024
584	3	5988.7	Acenapthene	111.944	48.4062	16.3714	11194.4	3.97	10.18	PAH	3.43	154.21	0.05	54.5181	2.9573	7.2592e-11	5.10655	4.50356e-12	6.94495e-10	0.99986	1.86926	1.86952	19.0317	814.3	4.6	17.1	899	51	Catfish	-25.1	90.18	1424.1	80.2341	48.1019	142410	30958.8	0.00564902	August	8	64.6	8.91	42.5221	174.406	177.51	1626.69	2.33024
585	3	5988.7	Acenapthene	111.944	48.4062	16.3714	11194.4	3.97	10.18	PAH	3.43	154.21	0.05	54.5181	2.9573	7.2592e-11	5.10655	4.50356e-12	6.94495e-10	0.99986	1.86926	1.86952	19.0317	814.3	4.6	17.1	899	51	Catfish	-25.1	90.18	1424.1	80.2341	48.1019	142410	30958.8	0.00564902	August	16	119.8	8.91	46.9939	192.747	160.619	1626.69	2.33024
586	3	5988.7	Acenapthene	111.944	48.4062	16.3714	11194.4	3.97	10.18	PAH	3.43	154.21	0.05	54.5181	2.9573	7.2592e-11	5.10655	4.50356e-12	6.94495e-10	0.99986	1.86926	1.86952	19.0317	814.3	4.6	17.1	899	51	Catfish	-25.1	90.18	1424.1	80.2341	48.1019	142410	30958.8	0.00564902	April	2	16.6	9.28	37.0117	151.805	203.938	1626.69	2.33024
587	3	5988.7	Acenapthene	111.944	48.4062	16.3714	11194.4	3.97	10.18	PAH	3.43	154.21	0.05	54.5181	2.9573	7.2592e-11	5.10655	4.50356e-12	6.94495e-10	0.99986	1.86926	1.86952	19.0317	814.3	4.6	17.1	899	51	Catfish	-25.1	90.18	1424.1	80.2341	48.1019	142410	30958.8	0.00564902	May	2	16.3	8.1	45.7665	187.713	164.926	1626.69	2.33024
588	3	5988.7	Acenapthene	111.944	48.4062	16.3714	11194.4	3.97	10.18	PAH	3.43	154.21	0.05	54.5181	2.9573	7.2592e-11	5.10655	4.50356e-12	6.94495e-10	0.99986	1.86926	1.86952	19.0317	814.3	4.6	17.1	899	51	Catfish	-25.1	90.18	1424.1	80.2341	48.1019	142410	30958.8	0.00564902	June	2	16.4	10.2	37.8518	155.25	199.412	1626.69	2.33024
589	3	5988.7	Acenapthene	111.944	48.4062	16.3714	11194.4	3.97	10.18	PAH	3.43	154.21	0.05	54.5181	2.9573	7.2592e-11	5.10655	4.50356e-12	6.94495e-10	0.99986	1.86926	1.86952	19.0317	814.3	4.6	17.1	899	51	Catfish	-25.1	90.18	1424.1	80.2341	48.1019	142410	30958.8	0.00564902	August	2	16.2	8.91	63.549	260.648	118.776	1626.69	2.33024
590	3	5988.7	Acenapthene	111.944	48.4062	16.3714	11194.4	3.97	10.18	PAH	3.43	154.21	0.05	54.5181	2.9573	7.2592e-11	5.10655	4.50356e-12	6.94495e-10	0.99986	1.86926	1.86952	19.0317	520.2	2.9	NA	NA	NA	Wollhandkrabbe	NA	NA	682.66	80.2341	48.1019	68266	23540	0.00557478	April	4	18.3	9.28	149.299	612.356	38.4417	1236.88	2.33024
591	3	5988.7	Acenapthene	111.944	48.4062	16.3714	11194.4	3.97	10.18	PAH	3.43	154.21	0.05	54.5181	2.9573	7.2592e-11	5.10655	4.50356e-12	6.94495e-10	0.99986	1.86926	1.86952	19.0317	520.2	2.9	NA	NA	NA	Wollhandkrabbe	NA	NA	682.66	80.2341	48.1019	68266	23540	0.00557478	April	8	69.7	9.28	37.8374	155.191	151.684	1236.88	2.33024
592	3	5988.7	Acenapthene	111.944	48.4062	16.3714	11194.4	3.97	10.18	PAH	3.43	154.21	0.05	54.5181	2.9573	7.2592e-11	5.10655	4.50356e-12	6.94495e-10	0.99986	1.86926	1.86952	19.0317	520.2	2.9	NA	NA	NA	Wollhandkrabbe	NA	NA	682.66	80.2341	48.1019	68266	23540	0.00557478	April	16	107.7	9.28	37.3225	153.079	153.777	1236.88	2.30295
593	3	5988.7	Acenapthene	111.944	48.4062	16.3714	11194.4	3.97	10.18	PAH	3.43	154.21	0.05	54.5181	2.9573	7.2592e-11	5.10655	4.50356e-12	6.94495e-10	0.99986	1.86926	1.86952	19.0317	520.2	2.9	NA	NA	NA	Wollhandkrabbe	NA	NA	682.66	80.2341	48.1019	68266	23540	0.00557478	May	4	36.3	8.1	54.2158	222.368	105.861	1236.88	2.30295
594	3	5988.7	Acenapthene	111.944	48.4062	16.3714	11194.4	3.97	10.18	PAH	3.43	154.21	0.05	54.5181	2.9573	7.2592e-11	5.10655	4.50356e-12	6.94495e-10	0.99986	1.86926	1.86952	19.0317	520.2	2.9	NA	NA	NA	Wollhandkrabbe	NA	NA	682.66	80.2341	48.1019	68266	23540	0.00557478	May	8	56.7	8.1	66.4866	272.697	86.3229	1236.88	2.30295
595	3	5988.7	Acenapthene	111.944	48.4062	16.3714	11194.4	3.97	10.18	PAH	3.43	154.21	0.05	54.5181	2.9573	7.2592e-11	5.10655	4.50356e-12	6.94495e-10	0.99986	1.86926	1.86952	19.0317	520.2	2.9	NA	NA	NA	Wollhandkrabbe	NA	NA	682.66	80.2341	48.1019	68266	23540	0.00557478	May	16	62.7	8.1	89.5302	367.211	64.1049	1236.88	2.30295
596	3	5988.7	Acenapthene	111.944	48.4062	16.3714	11194.4	3.97	10.18	PAH	3.43	154.21	0.05	54.5181	2.9573	7.2592e-11	5.10655	4.50356e-12	6.94495e-10	0.99986	1.86926	1.86952	19.0317	520.2	2.9	NA	NA	NA	Wollhandkrabbe	NA	NA	682.66	80.2341	48.1019	68266	23540	0.00557478	June	4	33.7	10.2	36.0505	147.862	159.202	1236.88	2.30295
597	3	5988.7	Acenapthene	111.944	48.4062	16.3714	11194.4	3.97	10.18	PAH	3.43	154.21	0.05	54.5181	2.9573	7.2592e-11	5.10655	4.50356e-12	6.94495e-10	0.99986	1.86926	1.86952	19.0317	520.2	2.9	NA	NA	NA	Wollhandkrabbe	NA	NA	682.66	80.2341	48.1019	68266	23540	0.00557478	June	8	67.9	10.2	34.3826	141.021	166.925	1236.88	2.30295
598	3	5988.7	Acenapthene	111.944	48.4062	16.3714	11194.4	3.97	10.18	PAH	3.43	154.21	0.05	54.5181	2.9573	7.2592e-11	5.10655	4.50356e-12	6.94495e-10	0.99986	1.86926	1.86952	19.0317	520.2	2.9	NA	NA	NA	Wollhandkrabbe	NA	NA	682.66	80.2341	48.1019	68266	23540	0.00557478	June	16	126.8	10.2	27.1763	111.464	211.189	1236.88	2.30295
599	3	5988.7	Acenapthene	111.944	48.4062	16.3714	11194.4	3.97	10.18	PAH	3.43	154.21	0.05	54.5181	2.9573	7.2592e-11	5.10655	4.50356e-12	6.94495e-10	0.99986	1.86926	1.86952	19.0317	520.2	2.9	NA	NA	NA	Wollhandkrabbe	NA	NA	682.66	80.2341	48.1019	68266	23540	0.00557478	July	4	13.4	10.8	113.502	465.532	50.5658	1236.88	2.30295
600	3	5988.7	Acenapthene	111.944	48.4062	16.3714	11194.4	3.97	10.18	PAH	3.43	154.21	0.05	54.5181	2.9573	7.2592e-11	5.10655	4.50356e-12	6.94495e-10	0.99986	1.86926	1.86952	19.0317	520.2	2.9	NA	NA	NA	Wollhandkrabbe	NA	NA	682.66	80.2341	48.1019	68266	23540	0.00557478	July	8	51.1	10.8	43.6593	179.07	131.457	1236.88	2.30295
601	3	5988.7	Acenapthene	111.944	48.4062	16.3714	11194.4	3.97	10.18	PAH	3.43	154.21	0.05	54.5181	2.9573	7.2592e-11	5.10655	4.50356e-12	6.94495e-10	0.99986	1.86926	1.86952	19.0317	520.2	2.9	NA	NA	NA	Wollhandkrabbe	NA	NA	682.66	80.2341	48.1019	68266	23540	0.00557478	July	16	81.6	10.8	58.0886	238.252	98.803	1236.88	2.30295
602	3	5988.7	Acenapthene	111.944	48.4062	16.3714	11194.4	3.97	10.18	PAH	3.43	154.21	0.05	54.5181	2.9573	7.2592e-11	5.10655	4.50356e-12	6.94495e-10	0.99986	1.86926	1.86952	19.0317	520.2	2.9	NA	NA	NA	Wollhandkrabbe	NA	NA	682.66	80.2341	48.1019	68266	23540	0.00557478	August	4	21.2	8.91	66.9212	274.479	85.7624	1236.88	2.30295
603	3	5988.7	Acenapthene	111.944	48.4062	16.3714	11194.4	3.97	10.18	PAH	3.43	154.21	0.05	54.5181	2.9573	7.2592e-11	5.10655	4.50356e-12	6.94495e-10	0.99986	1.86926	1.86952	19.0317	520.2	2.9	NA	NA	NA	Wollhandkrabbe	NA	NA	682.66	80.2341	48.1019	68266	23540	0.00557478	August	8	64.6	8.91	42.5221	174.406	134.973	1236.88	2.15879
604	3	5988.7	Acenapthene	111.944	48.4062	16.3714	11194.4	3.97	10.18	PAH	3.43	154.21	0.05	54.5181	2.9573	7.2592e-11	5.10655	4.50356e-12	6.94495e-10	0.99986	1.86926	1.86952	19.0317	520.2	2.9	NA	NA	NA	Wollhandkrabbe	NA	NA	682.66	80.2341	48.1019	68266	23540	0.00557478	August	16	119.8	8.91	46.9939	192.747	122.129	1236.88	2.15879
605	3	5988.7	Acenapthene	111.944	48.4062	16.3714	11194.4	3.97	10.18	PAH	3.43	154.21	0.05	54.5181	2.9573	7.2592e-11	5.10655	4.50356e-12	6.94495e-10	0.99986	1.86926	1.86952	19.0317	520.2	2.9	NA	NA	NA	Wollhandkrabbe	NA	NA	682.66	80.2341	48.1019	68266	23540	0.00557478	April	2	16.6	9.28	37.0117	151.805	155.068	1236.88	2.15879
606	3	5988.7	Acenapthene	111.944	48.4062	16.3714	11194.4	3.97	10.18	PAH	3.43	154.21	0.05	54.5181	2.9573	7.2592e-11	5.10655	4.50356e-12	6.94495e-10	0.99986	1.86926	1.86952	19.0317	520.2	2.9	NA	NA	NA	Wollhandkrabbe	NA	NA	682.66	80.2341	48.1019	68266	23540	0.00557478	May	2	16.3	8.1	45.7665	187.713	125.405	1236.88	2.15879
607	3	5988.7	Acenapthene	111.944	48.4062	16.3714	11194.4	3.97	10.18	PAH	3.43	154.21	0.05	54.5181	2.9573	7.2592e-11	5.10655	4.50356e-12	6.94495e-10	0.99986	1.86926	1.86952	19.0317	520.2	2.9	NA	NA	NA	Wollhandkrabbe	NA	NA	682.66	80.2341	48.1019	68266	23540	0.00557478	June	2	16.4	10.2	37.8518	155.25	151.626	1236.88	2.15879
608	3	5988.7	Acenapthene	111.944	48.4062	16.3714	11194.4	3.97	10.18	PAH	3.43	154.21	0.05	54.5181	2.9573	7.2592e-11	5.10655	4.50356e-12	6.94495e-10	0.99986	1.86926	1.86952	19.0317	520.2	2.9	NA	NA	NA	Wollhandkrabbe	NA	NA	682.66	80.2341	48.1019	68266	23540	0.00557478	August	2	16.2	8.91	63.549	260.648	90.3134	1236.88	2.15879
609	3	5988.7	Acenapthene	111.944	48.4062	16.3714	11194.4	3.97	10.18	PAH	3.43	154.21	0.05	54.5181	2.9573	7.2592e-11	5.10655	4.50356e-12	6.94495e-10	0.99986	1.86926	1.86952	19.0317	720.4	7.2	NA	NA	NA	Wollhandkrabbe	NA	NA	2768.2	80.2341	48.1019	276820	38447.2	0.00999445	April	4	18.3	9.28	149.299	612.356	62.7856	2020.16	2.15879
610	3	5988.7	Acenapthene	111.944	48.4062	16.3714	11194.4	3.97	10.18	PAH	3.43	154.21	0.05	54.5181	2.9573	7.2592e-11	5.10655	4.50356e-12	6.94495e-10	0.99986	1.86926	1.86952	19.0317	720.4	7.2	NA	NA	NA	Wollhandkrabbe	NA	NA	2768.2	80.2341	48.1019	276820	38447.2	0.00999445	April	8	69.7	9.28	37.8374	155.191	247.74	2020.16	2.15879
611	3	5988.7	Acenapthene	111.944	48.4062	16.3714	11194.4	3.97	10.18	PAH	3.43	154.21	0.05	54.5181	2.9573	7.2592e-11	5.10655	4.50356e-12	6.94495e-10	0.99986	1.86926	1.86952	19.0317	720.4	7.2	NA	NA	NA	Wollhandkrabbe	NA	NA	2768.2	80.2341	48.1019	276820	38447.2	0.00999445	April	16	107.7	9.28	37.3225	153.079	251.158	2020.16	2.15879
612	3	5988.7	Acenapthene	111.944	48.4062	16.3714	11194.4	3.97	10.18	PAH	3.43	154.21	0.05	54.5181	2.9573	7.2592e-11	5.10655	4.50356e-12	6.94495e-10	0.99986	1.86926	1.86952	19.0317	720.4	7.2	NA	NA	NA	Wollhandkrabbe	NA	NA	2768.2	80.2341	48.1019	276820	38447.2	0.00999445	May	4	36.3	8.1	54.2158	222.368	172.899	2020.16	2.15879
613	3	5988.7	Acenapthene	111.944	48.4062	16.3714	11194.4	3.97	10.18	PAH	3.43	154.21	0.05	54.5181	2.9573	7.2592e-11	5.10655	4.50356e-12	6.94495e-10	0.99986	1.86926	1.86952	19.0317	720.4	7.2	NA	NA	NA	Wollhandkrabbe	NA	NA	2768.2	80.2341	48.1019	276820	38447.2	0.00999445	May	8	56.7	8.1	66.4866	272.697	140.989	2020.16	2.15879
614	3	5988.7	Acenapthene	111.944	48.4062	16.3714	11194.4	3.97	10.18	PAH	3.43	154.21	0.05	54.5181	2.9573	7.2592e-11	5.10655	4.50356e-12	6.94495e-10	0.99986	1.86926	1.86952	19.0317	720.4	7.2	NA	NA	NA	Wollhandkrabbe	NA	NA	2768.2	80.2341	48.1019	276820	38447.2	0.00999445	May	16	62.7	8.1	89.5302	367.211	104.7	2020.16	2.40807
615	3	5988.7	Acenapthene	111.944	48.4062	16.3714	11194.4	3.97	10.18	PAH	3.43	154.21	0.05	54.5181	2.9573	7.2592e-11	5.10655	4.50356e-12	6.94495e-10	0.99986	1.86926	1.86952	19.0317	720.4	7.2	NA	NA	NA	Wollhandkrabbe	NA	NA	2768.2	80.2341	48.1019	276820	38447.2	0.00999445	June	4	33.7	10.2	36.0505	147.862	260.02	2020.16	2.40807
616	3	5988.7	Acenapthene	111.944	48.4062	16.3714	11194.4	3.97	10.18	PAH	3.43	154.21	0.05	54.5181	2.9573	7.2592e-11	5.10655	4.50356e-12	6.94495e-10	0.99986	1.86926	1.86952	19.0317	720.4	7.2	NA	NA	NA	Wollhandkrabbe	NA	NA	2768.2	80.2341	48.1019	276820	38447.2	0.00999445	June	8	67.9	10.2	34.3826	141.021	272.634	2020.16	2.40807
617	3	5988.7	Acenapthene	111.944	48.4062	16.3714	11194.4	3.97	10.18	PAH	3.43	154.21	0.05	54.5181	2.9573	7.2592e-11	5.10655	4.50356e-12	6.94495e-10	0.99986	1.86926	1.86952	19.0317	720.4	7.2	NA	NA	NA	Wollhandkrabbe	NA	NA	2768.2	80.2341	48.1019	276820	38447.2	0.00999445	June	16	126.8	10.2	27.1763	111.464	344.928	2020.16	2.40807
618	3	5988.7	Acenapthene	111.944	48.4062	16.3714	11194.4	3.97	10.18	PAH	3.43	154.21	0.05	54.5181	2.9573	7.2592e-11	5.10655	4.50356e-12	6.94495e-10	0.99986	1.86926	1.86952	19.0317	720.4	7.2	NA	NA	NA	Wollhandkrabbe	NA	NA	2768.2	80.2341	48.1019	276820	38447.2	0.00999445	July	4	13.4	10.8	113.502	465.532	82.5876	2020.16	2.40807
619	3	5988.7	Acenapthene	111.944	48.4062	16.3714	11194.4	3.97	10.18	PAH	3.43	154.21	0.05	54.5181	2.9573	7.2592e-11	5.10655	4.50356e-12	6.94495e-10	0.99986	1.86926	1.86952	19.0317	720.4	7.2	NA	NA	NA	Wollhandkrabbe	NA	NA	2768.2	80.2341	48.1019	276820	38447.2	0.00999445	July	8	51.1	10.8	43.6593	179.07	214.705	2020.16	2.40807
620	3	5988.7	Acenapthene	111.944	48.4062	16.3714	11194.4	3.97	10.18	PAH	3.43	154.21	0.05	54.5181	2.9573	7.2592e-11	5.10655	4.50356e-12	6.94495e-10	0.99986	1.86926	1.86952	19.0317	720.4	7.2	NA	NA	NA	Wollhandkrabbe	NA	NA	2768.2	80.2341	48.1019	276820	38447.2	0.00999445	July	16	81.6	10.8	58.0886	238.252	161.372	2020.16	2.40807
621	3	5988.7	Acenapthene	111.944	48.4062	16.3714	11194.4	3.97	10.18	PAH	3.43	154.21	0.05	54.5181	2.9573	7.2592e-11	5.10655	4.50356e-12	6.94495e-10	0.99986	1.86926	1.86952	19.0317	720.4	7.2	NA	NA	NA	Wollhandkrabbe	NA	NA	2768.2	80.2341	48.1019	276820	38447.2	0.00999445	August	4	21.2	8.91	66.9212	274.479	140.073	2020.16	2.40807
622	3	5988.7	Acenapthene	111.944	48.4062	16.3714	11194.4	3.97	10.18	PAH	3.43	154.21	0.05	54.5181	2.9573	7.2592e-11	5.10655	4.50356e-12	6.94495e-10	0.99986	1.86926	1.86952	19.0317	720.4	7.2	NA	NA	NA	Wollhandkrabbe	NA	NA	2768.2	80.2341	48.1019	276820	38447.2	0.00999445	August	8	64.6	8.91	42.5221	174.406	220.447	2020.16	2.40807
623	3	5988.7	Acenapthene	111.944	48.4062	16.3714	11194.4	3.97	10.18	PAH	3.43	154.21	0.05	54.5181	2.9573	7.2592e-11	5.10655	4.50356e-12	6.94495e-10	0.99986	1.86926	1.86952	19.0317	720.4	7.2	NA	NA	NA	Wollhandkrabbe	NA	NA	2768.2	80.2341	48.1019	276820	38447.2	0.00999445	August	16	119.8	8.91	46.9939	192.747	199.47	2020.16	2.40807
624	3	5988.7	Acenapthene	111.944	48.4062	16.3714	11194.4	3.97	10.18	PAH	3.43	154.21	0.05	54.5181	2.9573	7.2592e-11	5.10655	4.50356e-12	6.94495e-10	0.99986	1.86926	1.86952	19.0317	720.4	7.2	NA	NA	NA	Wollhandkrabbe	NA	NA	2768.2	80.2341	48.1019	276820	38447.2	0.00999445	April	2	16.6	9.28	37.0117	151.805	253.268	2020.16	2.40807
625	3	5988.7	Acenapthene	111.944	48.4062	16.3714	11194.4	3.97	10.18	PAH	3.43	154.21	0.05	54.5181	2.9573	7.2592e-11	5.10655	4.50356e-12	6.94495e-10	0.99986	1.86926	1.86952	19.0317	720.4	7.2	NA	NA	NA	Wollhandkrabbe	NA	NA	2768.2	80.2341	48.1019	276820	38447.2	0.00999445	May	2	16.3	8.1	45.7665	187.713	204.819	2020.16	2.29145
626	3	5988.7	Acenapthene	111.944	48.4062	16.3714	11194.4	3.97	10.18	PAH	3.43	154.21	0.05	54.5181	2.9573	7.2592e-11	5.10655	4.50356e-12	6.94495e-10	0.99986	1.86926	1.86952	19.0317	720.4	7.2	NA	NA	NA	Wollhandkrabbe	NA	NA	2768.2	80.2341	48.1019	276820	38447.2	0.00999445	June	2	16.4	10.2	37.8518	155.25	247.646	2020.16	2.29145
627	3	5988.7	Acenapthene	111.944	48.4062	16.3714	11194.4	3.97	10.18	PAH	3.43	154.21	0.05	54.5181	2.9573	7.2592e-11	5.10655	4.50356e-12	6.94495e-10	0.99986	1.86926	1.86952	19.0317	720.4	7.2	NA	NA	NA	Wollhandkrabbe	NA	NA	2768.2	80.2341	48.1019	276820	38447.2	0.00999445	August	2	16.2	8.91	63.549	260.648	147.506	2020.16	2.29145
628	4	5823	Acenapthene	114.666	48.4062	16.3714	11466.6	3.97	10.18	PAH	3.43	154.21	0.05	50.6235	3.75015	7.4357e-11	4.74176	4.74433e-12	7.31624e-10	0.999791	1.96919	1.9696	20.0506	606.2	4.1	17.6	165.6	23	Perch	-25.2	105.91	1896.6	80.2341	48.1019	189660	46258.4	0.00676344	April	4	18.3	9.28	149.299	612.356	75.5417	2307.09	2.29145
629	4	5823	Acenapthene	114.666	48.4062	16.3714	11466.6	3.97	10.18	PAH	3.43	154.21	0.05	50.6235	3.75015	7.4357e-11	4.74176	4.74433e-12	7.31624e-10	0.999791	1.96919	1.9696	20.0506	606.2	4.1	17.6	165.6	23	Perch	-25.2	105.91	1896.6	80.2341	48.1019	189660	46258.4	0.00676344	April	8	69.7	9.28	37.8374	155.191	298.074	2307.09	2.29145
630	4	5823	Acenapthene	114.666	48.4062	16.3714	11466.6	3.97	10.18	PAH	3.43	154.21	0.05	50.6235	3.75015	7.4357e-11	4.74176	4.74433e-12	7.31624e-10	0.999791	1.96919	1.9696	20.0506	606.2	4.1	17.6	165.6	23	Perch	-25.2	105.91	1896.6	80.2341	48.1019	189660	46258.4	0.00676344	April	16	107.7	9.28	37.3225	153.079	302.186	2307.09	2.29145
631	4	5823	Acenapthene	114.666	48.4062	16.3714	11466.6	3.97	10.18	PAH	3.43	154.21	0.05	50.6235	3.75015	7.4357e-11	4.74176	4.74433e-12	7.31624e-10	0.999791	1.96919	1.9696	20.0506	606.2	4.1	17.6	165.6	23	Perch	-25.2	105.91	1896.6	80.2341	48.1019	189660	46258.4	0.00676344	May	4	36.3	8.1	54.2158	222.368	208.027	2307.09	2.29145
632	4	5823	Acenapthene	114.666	48.4062	16.3714	11466.6	3.97	10.18	PAH	3.43	154.21	0.05	50.6235	3.75015	7.4357e-11	4.74176	4.74433e-12	7.31624e-10	0.999791	1.96919	1.9696	20.0506	606.2	4.1	17.6	165.6	23	Perch	-25.2	105.91	1896.6	80.2341	48.1019	189660	46258.4	0.00676344	May	8	56.7	8.1	66.4866	272.697	169.633	2307.09	2.29145
633	4	5823	Acenapthene	114.666	48.4062	16.3714	11466.6	3.97	10.18	PAH	3.43	154.21	0.05	50.6235	3.75015	7.4357e-11	4.74176	4.74433e-12	7.31624e-10	0.999791	1.96919	1.9696	20.0506	606.2	4.1	17.6	165.6	23	Perch	-25.2	105.91	1896.6	80.2341	48.1019	189660	46258.4	0.00676344	May	16	62.7	8.1	89.5302	367.211	125.972	2307.09	2.29145
634	4	5823	Acenapthene	114.666	48.4062	16.3714	11466.6	3.97	10.18	PAH	3.43	154.21	0.05	50.6235	3.75015	7.4357e-11	4.74176	4.74433e-12	7.31624e-10	0.999791	1.96919	1.9696	20.0506	606.2	4.1	17.6	165.6	23	Perch	-25.2	105.91	1896.6	80.2341	48.1019	189660	46258.4	0.00676344	June	4	33.7	10.2	36.0505	147.862	312.848	2307.09	2.29145
635	4	5823	Acenapthene	114.666	48.4062	16.3714	11466.6	3.97	10.18	PAH	3.43	154.21	0.05	50.6235	3.75015	7.4357e-11	4.74176	4.74433e-12	7.31624e-10	0.999791	1.96919	1.9696	20.0506	606.2	4.1	17.6	165.6	23	Perch	-25.2	105.91	1896.6	80.2341	48.1019	189660	46258.4	0.00676344	June	8	67.9	10.2	34.3826	141.021	328.024	2307.09	2.29145
636	4	5823	Acenapthene	114.666	48.4062	16.3714	11466.6	3.97	10.18	PAH	3.43	154.21	0.05	50.6235	3.75015	7.4357e-11	4.74176	4.74433e-12	7.31624e-10	0.999791	1.96919	1.9696	20.0506	606.2	4.1	17.6	165.6	23	Perch	-25.2	105.91	1896.6	80.2341	48.1019	189660	46258.4	0.00676344	June	16	126.8	10.2	27.1763	111.464	415.007	2307.09	2.48637
637	4	5823	Acenapthene	114.666	48.4062	16.3714	11466.6	3.97	10.18	PAH	3.43	154.21	0.05	50.6235	3.75015	7.4357e-11	4.74176	4.74433e-12	7.31624e-10	0.999791	1.96919	1.9696	20.0506	606.2	4.1	17.6	165.6	23	Perch	-25.2	105.91	1896.6	80.2341	48.1019	189660	46258.4	0.00676344	July	4	13.4	10.8	113.502	465.532	99.3668	2307.09	2.48637
638	4	5823	Acenapthene	114.666	48.4062	16.3714	11466.6	3.97	10.18	PAH	3.43	154.21	0.05	50.6235	3.75015	7.4357e-11	4.74176	4.74433e-12	7.31624e-10	0.999791	1.96919	1.9696	20.0506	606.2	4.1	17.6	165.6	23	Perch	-25.2	105.91	1896.6	80.2341	48.1019	189660	46258.4	0.00676344	July	8	51.1	10.8	43.6593	179.07	258.326	2307.09	2.48637
639	4	5823	Acenapthene	114.666	48.4062	16.3714	11466.6	3.97	10.18	PAH	3.43	154.21	0.05	50.6235	3.75015	7.4357e-11	4.74176	4.74433e-12	7.31624e-10	0.999791	1.96919	1.9696	20.0506	606.2	4.1	17.6	165.6	23	Perch	-25.2	105.91	1896.6	80.2341	48.1019	189660	46258.4	0.00676344	July	16	81.6	10.8	58.0886	238.252	194.158	2307.09	2.48637
640	4	5823	Acenapthene	114.666	48.4062	16.3714	11466.6	3.97	10.18	PAH	3.43	154.21	0.05	50.6235	3.75015	7.4357e-11	4.74176	4.74433e-12	7.31624e-10	0.999791	1.96919	1.9696	20.0506	606.2	4.1	17.6	165.6	23	Perch	-25.2	105.91	1896.6	80.2341	48.1019	189660	46258.4	0.00676344	August	4	21.2	8.91	66.9212	274.479	168.532	2307.09	2.48637
641	4	5823	Acenapthene	114.666	48.4062	16.3714	11466.6	3.97	10.18	PAH	3.43	154.21	0.05	50.6235	3.75015	7.4357e-11	4.74176	4.74433e-12	7.31624e-10	0.999791	1.96919	1.9696	20.0506	606.2	4.1	17.6	165.6	23	Perch	-25.2	105.91	1896.6	80.2341	48.1019	189660	46258.4	0.00676344	August	8	64.6	8.91	42.5221	174.406	265.235	2307.09	2.48637
642	4	5823	Acenapthene	114.666	48.4062	16.3714	11466.6	3.97	10.18	PAH	3.43	154.21	0.05	50.6235	3.75015	7.4357e-11	4.74176	4.74433e-12	7.31624e-10	0.999791	1.96919	1.9696	20.0506	606.2	4.1	17.6	165.6	23	Perch	-25.2	105.91	1896.6	80.2341	48.1019	189660	46258.4	0.00676344	August	16	119.8	8.91	46.9939	192.747	239.996	2307.09	2.48637
643	4	5823	Acenapthene	114.666	48.4062	16.3714	11466.6	3.97	10.18	PAH	3.43	154.21	0.05	50.6235	3.75015	7.4357e-11	4.74176	4.74433e-12	7.31624e-10	0.999791	1.96919	1.9696	20.0506	606.2	4.1	17.6	165.6	23	Perch	-25.2	105.91	1896.6	80.2341	48.1019	189660	46258.4	0.00676344	April	2	16.6	9.28	37.0117	151.805	304.724	2307.09	2.48637
644	4	5823	Acenapthene	114.666	48.4062	16.3714	11466.6	3.97	10.18	PAH	3.43	154.21	0.05	50.6235	3.75015	7.4357e-11	4.74176	4.74433e-12	7.31624e-10	0.999791	1.96919	1.9696	20.0506	606.2	4.1	17.6	165.6	23	Perch	-25.2	105.91	1896.6	80.2341	48.1019	189660	46258.4	0.00676344	May	2	16.3	8.1	45.7665	187.713	246.432	2307.09	2.48637
645	4	5823	Acenapthene	114.666	48.4062	16.3714	11466.6	3.97	10.18	PAH	3.43	154.21	0.05	50.6235	3.75015	7.4357e-11	4.74176	4.74433e-12	7.31624e-10	0.999791	1.96919	1.9696	20.0506	606.2	4.1	17.6	165.6	23	Perch	-25.2	105.91	1896.6	80.2341	48.1019	189660	46258.4	0.00676344	June	2	16.4	10.2	37.8518	155.25	297.96	2307.09	2.48637
646	4	5823	Acenapthene	114.666	48.4062	16.3714	11466.6	3.97	10.18	PAH	3.43	154.21	0.05	50.6235	3.75015	7.4357e-11	4.74176	4.74433e-12	7.31624e-10	0.999791	1.96919	1.9696	20.0506	606.2	4.1	17.6	165.6	23	Perch	-25.2	105.91	1896.6	80.2341	48.1019	189660	46258.4	0.00676344	August	2	16.2	8.91	63.549	260.648	177.475	2307.09	2.48637
647	4	5823	Acenapthene	114.666	48.4062	16.3714	11466.6	3.97	10.18	PAH	3.43	154.21	0.05	50.6235	3.75015	7.4357e-11	4.74176	4.74433e-12	7.31624e-10	0.999791	1.96919	1.9696	20.0506	656.2	10.1	17.7	934	50	Chub	-26.4	60.21	324.01	80.2341	48.1019	32401	3208.02	0.0153916	April	4	18.3	9.28	149.299	612.356	5.23882	159.997	2.54289
648	4	5823	Acenapthene	114.666	48.4062	16.3714	11466.6	3.97	10.18	PAH	3.43	154.21	0.05	50.6235	3.75015	7.4357e-11	4.74176	4.74433e-12	7.31624e-10	0.999791	1.96919	1.9696	20.0506	656.2	10.1	17.7	934	50	Chub	-26.4	60.21	324.01	80.2341	48.1019	32401	3208.02	0.0153916	April	8	69.7	9.28	37.8374	155.191	20.6714	159.997	2.54289
649	4	5823	Acenapthene	114.666	48.4062	16.3714	11466.6	3.97	10.18	PAH	3.43	154.21	0.05	50.6235	3.75015	7.4357e-11	4.74176	4.74433e-12	7.31624e-10	0.999791	1.96919	1.9696	20.0506	656.2	10.1	17.7	934	50	Chub	-26.4	60.21	324.01	80.2341	48.1019	32401	3208.02	0.0153916	April	16	107.7	9.28	37.3225	153.079	20.9566	159.997	2.54289
650	4	5823	Acenapthene	114.666	48.4062	16.3714	11466.6	3.97	10.18	PAH	3.43	154.21	0.05	50.6235	3.75015	7.4357e-11	4.74176	4.74433e-12	7.31624e-10	0.999791	1.96919	1.9696	20.0506	656.2	10.1	17.7	934	50	Chub	-26.4	60.21	324.01	80.2341	48.1019	32401	3208.02	0.0153916	May	4	36.3	8.1	54.2158	222.368	14.4267	159.997	2.54289
651	4	5823	Acenapthene	114.666	48.4062	16.3714	11466.6	3.97	10.18	PAH	3.43	154.21	0.05	50.6235	3.75015	7.4357e-11	4.74176	4.74433e-12	7.31624e-10	0.999791	1.96919	1.9696	20.0506	656.2	10.1	17.7	934	50	Chub	-26.4	60.21	324.01	80.2341	48.1019	32401	3208.02	0.0153916	May	8	56.7	8.1	66.4866	272.697	11.7641	159.997	2.54289
652	4	5823	Acenapthene	114.666	48.4062	16.3714	11466.6	3.97	10.18	PAH	3.43	154.21	0.05	50.6235	3.75015	7.4357e-11	4.74176	4.74433e-12	7.31624e-10	0.999791	1.96919	1.9696	20.0506	656.2	10.1	17.7	934	50	Chub	-26.4	60.21	324.01	80.2341	48.1019	32401	3208.02	0.0153916	May	16	62.7	8.1	89.5302	367.211	8.73619	159.997	2.54289
653	4	5823	Acenapthene	114.666	48.4062	16.3714	11466.6	3.97	10.18	PAH	3.43	154.21	0.05	50.6235	3.75015	7.4357e-11	4.74176	4.74433e-12	7.31624e-10	0.999791	1.96919	1.9696	20.0506	656.2	10.1	17.7	934	50	Chub	-26.4	60.21	324.01	80.2341	48.1019	32401	3208.02	0.0153916	June	4	33.7	10.2	36.0505	147.862	21.696	159.997	2.54289
654	4	5823	Acenapthene	114.666	48.4062	16.3714	11466.6	3.97	10.18	PAH	3.43	154.21	0.05	50.6235	3.75015	7.4357e-11	4.74176	4.74433e-12	7.31624e-10	0.999791	1.96919	1.9696	20.0506	656.2	10.1	17.7	934	50	Chub	-26.4	60.21	324.01	80.2341	48.1019	32401	3208.02	0.0153916	June	8	67.9	10.2	34.3826	141.021	22.7485	159.997	2.54289
655	4	5823	Acenapthene	114.666	48.4062	16.3714	11466.6	3.97	10.18	PAH	3.43	154.21	0.05	50.6235	3.75015	7.4357e-11	4.74176	4.74433e-12	7.31624e-10	0.999791	1.96919	1.9696	20.0506	656.2	10.1	17.7	934	50	Chub	-26.4	60.21	324.01	80.2341	48.1019	32401	3208.02	0.0153916	June	16	126.8	10.2	27.1763	111.464	28.7807	159.997	2.54289
656	4	5823	Acenapthene	114.666	48.4062	16.3714	11466.6	3.97	10.18	PAH	3.43	154.21	0.05	50.6235	3.75015	7.4357e-11	4.74176	4.74433e-12	7.31624e-10	0.999791	1.96919	1.9696	20.0506	656.2	10.1	17.7	934	50	Chub	-26.4	60.21	324.01	80.2341	48.1019	32401	3208.02	0.0153916	July	4	13.4	10.8	113.502	465.532	6.89109	159.997	2.54289
657	4	5823	Acenapthene	114.666	48.4062	16.3714	11466.6	3.97	10.18	PAH	3.43	154.21	0.05	50.6235	3.75015	7.4357e-11	4.74176	4.74433e-12	7.31624e-10	0.999791	1.96919	1.9696	20.0506	656.2	10.1	17.7	934	50	Chub	-26.4	60.21	324.01	80.2341	48.1019	32401	3208.02	0.0153916	July	8	51.1	10.8	43.6593	179.07	17.9149	159.997	2.54289
658	4	5823	Acenapthene	114.666	48.4062	16.3714	11466.6	3.97	10.18	PAH	3.43	154.21	0.05	50.6235	3.75015	7.4357e-11	4.74176	4.74433e-12	7.31624e-10	0.999791	1.96919	1.9696	20.0506	656.2	10.1	17.7	934	50	Chub	-26.4	60.21	324.01	80.2341	48.1019	32401	3208.02	0.0153916	July	16	81.6	10.8	58.0886	238.252	13.4648	159.997	2.60347
659	4	5823	Acenapthene	114.666	48.4062	16.3714	11466.6	3.97	10.18	PAH	3.43	154.21	0.05	50.6235	3.75015	7.4357e-11	4.74176	4.74433e-12	7.31624e-10	0.999791	1.96919	1.9696	20.0506	656.2	10.1	17.7	934	50	Chub	-26.4	60.21	324.01	80.2341	48.1019	32401	3208.02	0.0153916	August	4	21.2	8.91	66.9212	274.479	11.6877	159.997	2.60347
660	4	5823	Acenapthene	114.666	48.4062	16.3714	11466.6	3.97	10.18	PAH	3.43	154.21	0.05	50.6235	3.75015	7.4357e-11	4.74176	4.74433e-12	7.31624e-10	0.999791	1.96919	1.9696	20.0506	656.2	10.1	17.7	934	50	Chub	-26.4	60.21	324.01	80.2341	48.1019	32401	3208.02	0.0153916	August	8	64.6	8.91	42.5221	174.406	18.394	159.997	2.60347
661	4	5823	Acenapthene	114.666	48.4062	16.3714	11466.6	3.97	10.18	PAH	3.43	154.21	0.05	50.6235	3.75015	7.4357e-11	4.74176	4.74433e-12	7.31624e-10	0.999791	1.96919	1.9696	20.0506	656.2	10.1	17.7	934	50	Chub	-26.4	60.21	324.01	80.2341	48.1019	32401	3208.02	0.0153916	August	16	119.8	8.91	46.9939	192.747	16.6437	159.997	2.60347
662	4	5823	Acenapthene	114.666	48.4062	16.3714	11466.6	3.97	10.18	PAH	3.43	154.21	0.05	50.6235	3.75015	7.4357e-11	4.74176	4.74433e-12	7.31624e-10	0.999791	1.96919	1.9696	20.0506	656.2	10.1	17.7	934	50	Chub	-26.4	60.21	324.01	80.2341	48.1019	32401	3208.02	0.0153916	April	2	16.6	9.28	37.0117	151.805	21.1326	159.997	2.60347
663	4	5823	Acenapthene	114.666	48.4062	16.3714	11466.6	3.97	10.18	PAH	3.43	154.21	0.05	50.6235	3.75015	7.4357e-11	4.74176	4.74433e-12	7.31624e-10	0.999791	1.96919	1.9696	20.0506	656.2	10.1	17.7	934	50	Chub	-26.4	60.21	324.01	80.2341	48.1019	32401	3208.02	0.0153916	May	2	16.3	8.1	45.7665	187.713	17.0901	159.997	2.60347
664	4	5823	Acenapthene	114.666	48.4062	16.3714	11466.6	3.97	10.18	PAH	3.43	154.21	0.05	50.6235	3.75015	7.4357e-11	4.74176	4.74433e-12	7.31624e-10	0.999791	1.96919	1.9696	20.0506	656.2	10.1	17.7	934	50	Chub	-26.4	60.21	324.01	80.2341	48.1019	32401	3208.02	0.0153916	June	2	16.4	10.2	37.8518	155.25	20.6636	159.997	2.60347
665	4	5823	Acenapthene	114.666	48.4062	16.3714	11466.6	3.97	10.18	PAH	3.43	154.21	0.05	50.6235	3.75015	7.4357e-11	4.74176	4.74433e-12	7.31624e-10	0.999791	1.96919	1.9696	20.0506	656.2	10.1	17.7	934	50	Chub	-26.4	60.21	324.01	80.2341	48.1019	32401	3208.02	0.0153916	August	2	16.2	8.91	63.549	260.648	12.3079	159.997	2.60347
666	4	5823	Acenapthene	114.666	48.4062	16.3714	11466.6	3.97	10.18	PAH	3.43	154.21	0.05	50.6235	3.75015	7.4357e-11	4.74176	4.74433e-12	7.31624e-10	0.999791	1.96919	1.9696	20.0506	683.6	5.3	18.4	128	33	Pike	-25.4	59.5	690.145	80.2341	48.1019	69014.5	13021.6	0.00775307	April	4	18.3	9.28	149.299	612.356	21.2648	649.439	2.60347
667	4	5823	Acenapthene	114.666	48.4062	16.3714	11466.6	3.97	10.18	PAH	3.43	154.21	0.05	50.6235	3.75015	7.4357e-11	4.74176	4.74433e-12	7.31624e-10	0.999791	1.96919	1.9696	20.0506	683.6	5.3	18.4	128	33	Pike	-25.4	59.5	690.145	80.2341	48.1019	69014.5	13021.6	0.00775307	April	8	69.7	9.28	37.8374	155.191	83.9068	649.439	2.60347
668	4	5823	Acenapthene	114.666	48.4062	16.3714	11466.6	3.97	10.18	PAH	3.43	154.21	0.05	50.6235	3.75015	7.4357e-11	4.74176	4.74433e-12	7.31624e-10	0.999791	1.96919	1.9696	20.0506	683.6	5.3	18.4	128	33	Pike	-25.4	59.5	690.145	80.2341	48.1019	69014.5	13021.6	0.00775307	April	16	107.7	9.28	37.3225	153.079	85.0645	649.439	2.60347
669	4	5823	Acenapthene	114.666	48.4062	16.3714	11466.6	3.97	10.18	PAH	3.43	154.21	0.05	50.6235	3.75015	7.4357e-11	4.74176	4.74433e-12	7.31624e-10	0.999791	1.96919	1.9696	20.0506	683.6	5.3	18.4	128	33	Pike	-25.4	59.5	690.145	80.2341	48.1019	69014.5	13021.6	0.00775307	May	4	36.3	8.1	54.2158	222.368	58.5589	649.439	2.15879
670	4	5823	Acenapthene	114.666	48.4062	16.3714	11466.6	3.97	10.18	PAH	3.43	154.21	0.05	50.6235	3.75015	7.4357e-11	4.74176	4.74433e-12	7.31624e-10	0.999791	1.96919	1.9696	20.0506	683.6	5.3	18.4	128	33	Pike	-25.4	59.5	690.145	80.2341	48.1019	69014.5	13021.6	0.00775307	May	8	56.7	8.1	66.4866	272.697	47.7512	649.439	2.15879
671	4	5823	Acenapthene	114.666	48.4062	16.3714	11466.6	3.97	10.18	PAH	3.43	154.21	0.05	50.6235	3.75015	7.4357e-11	4.74176	4.74433e-12	7.31624e-10	0.999791	1.96919	1.9696	20.0506	683.6	5.3	18.4	128	33	Pike	-25.4	59.5	690.145	80.2341	48.1019	69014.5	13021.6	0.00775307	May	16	62.7	8.1	89.5302	367.211	35.4608	649.439	2.15879
672	4	5823	Acenapthene	114.666	48.4062	16.3714	11466.6	3.97	10.18	PAH	3.43	154.21	0.05	50.6235	3.75015	7.4357e-11	4.74176	4.74433e-12	7.31624e-10	0.999791	1.96919	1.9696	20.0506	683.6	5.3	18.4	128	33	Pike	-25.4	59.5	690.145	80.2341	48.1019	69014.5	13021.6	0.00775307	June	4	33.7	10.2	36.0505	147.862	88.0658	649.439	2.15879
673	4	5823	Acenapthene	114.666	48.4062	16.3714	11466.6	3.97	10.18	PAH	3.43	154.21	0.05	50.6235	3.75015	7.4357e-11	4.74176	4.74433e-12	7.31624e-10	0.999791	1.96919	1.9696	20.0506	683.6	5.3	18.4	128	33	Pike	-25.4	59.5	690.145	80.2341	48.1019	69014.5	13021.6	0.00775307	June	8	67.9	10.2	34.3826	141.021	92.3379	649.439	2.15879
674	4	5823	Acenapthene	114.666	48.4062	16.3714	11466.6	3.97	10.18	PAH	3.43	154.21	0.05	50.6235	3.75015	7.4357e-11	4.74176	4.74433e-12	7.31624e-10	0.999791	1.96919	1.9696	20.0506	683.6	5.3	18.4	128	33	Pike	-25.4	59.5	690.145	80.2341	48.1019	69014.5	13021.6	0.00775307	June	16	126.8	10.2	27.1763	111.464	116.823	649.439	2.15879
675	4	5823	Acenapthene	114.666	48.4062	16.3714	11466.6	3.97	10.18	PAH	3.43	154.21	0.05	50.6235	3.75015	7.4357e-11	4.74176	4.74433e-12	7.31624e-10	0.999791	1.96919	1.9696	20.0506	683.6	5.3	18.4	128	33	Pike	-25.4	59.5	690.145	80.2341	48.1019	69014.5	13021.6	0.00775307	July	4	13.4	10.8	113.502	465.532	27.9715	649.439	2.15879
676	4	5823	Acenapthene	114.666	48.4062	16.3714	11466.6	3.97	10.18	PAH	3.43	154.21	0.05	50.6235	3.75015	7.4357e-11	4.74176	4.74433e-12	7.31624e-10	0.999791	1.96919	1.9696	20.0506	683.6	5.3	18.4	128	33	Pike	-25.4	59.5	690.145	80.2341	48.1019	69014.5	13021.6	0.00775307	July	8	51.1	10.8	43.6593	179.07	72.718	649.439	2.15879
677	4	5823	Acenapthene	114.666	48.4062	16.3714	11466.6	3.97	10.18	PAH	3.43	154.21	0.05	50.6235	3.75015	7.4357e-11	4.74176	4.74433e-12	7.31624e-10	0.999791	1.96919	1.9696	20.0506	683.6	5.3	18.4	128	33	Pike	-25.4	59.5	690.145	80.2341	48.1019	69014.5	13021.6	0.00775307	July	16	81.6	10.8	58.0886	238.252	54.6548	649.439	2.15879
678	4	5823	Acenapthene	114.666	48.4062	16.3714	11466.6	3.97	10.18	PAH	3.43	154.21	0.05	50.6235	3.75015	7.4357e-11	4.74176	4.74433e-12	7.31624e-10	0.999791	1.96919	1.9696	20.0506	683.6	5.3	18.4	128	33	Pike	-25.4	59.5	690.145	80.2341	48.1019	69014.5	13021.6	0.00775307	August	4	21.2	8.91	66.9212	274.479	47.4411	649.439	2.15879
679	4	5823	Acenapthene	114.666	48.4062	16.3714	11466.6	3.97	10.18	PAH	3.43	154.21	0.05	50.6235	3.75015	7.4357e-11	4.74176	4.74433e-12	7.31624e-10	0.999791	1.96919	1.9696	20.0506	683.6	5.3	18.4	128	33	Pike	-25.4	59.5	690.145	80.2341	48.1019	69014.5	13021.6	0.00775307	August	8	64.6	8.91	42.5221	174.406	74.6627	649.439	2.15879
680	4	5823	Acenapthene	114.666	48.4062	16.3714	11466.6	3.97	10.18	PAH	3.43	154.21	0.05	50.6235	3.75015	7.4357e-11	4.74176	4.74433e-12	7.31624e-10	0.999791	1.96919	1.9696	20.0506	683.6	5.3	18.4	128	33	Pike	-25.4	59.5	690.145	80.2341	48.1019	69014.5	13021.6	0.00775307	August	16	119.8	8.91	46.9939	192.747	67.5581	649.439	2.63676
681	4	5823	Acenapthene	114.666	48.4062	16.3714	11466.6	3.97	10.18	PAH	3.43	154.21	0.05	50.6235	3.75015	7.4357e-11	4.74176	4.74433e-12	7.31624e-10	0.999791	1.96919	1.9696	20.0506	683.6	5.3	18.4	128	33	Pike	-25.4	59.5	690.145	80.2341	48.1019	69014.5	13021.6	0.00775307	April	2	16.6	9.28	37.0117	151.805	85.7788	649.439	2.63676
682	4	5823	Acenapthene	114.666	48.4062	16.3714	11466.6	3.97	10.18	PAH	3.43	154.21	0.05	50.6235	3.75015	7.4357e-11	4.74176	4.74433e-12	7.31624e-10	0.999791	1.96919	1.9696	20.0506	683.6	5.3	18.4	128	33	Pike	-25.4	59.5	690.145	80.2341	48.1019	69014.5	13021.6	0.00775307	May	2	16.3	8.1	45.7665	187.713	69.3699	649.439	2.63676
683	4	5823	Acenapthene	114.666	48.4062	16.3714	11466.6	3.97	10.18	PAH	3.43	154.21	0.05	50.6235	3.75015	7.4357e-11	4.74176	4.74433e-12	7.31624e-10	0.999791	1.96919	1.9696	20.0506	683.6	5.3	18.4	128	33	Pike	-25.4	59.5	690.145	80.2341	48.1019	69014.5	13021.6	0.00775307	June	2	16.4	10.2	37.8518	155.25	83.8749	649.439	2.63676
684	4	5823	Acenapthene	114.666	48.4062	16.3714	11466.6	3.97	10.18	PAH	3.43	154.21	0.05	50.6235	3.75015	7.4357e-11	4.74176	4.74433e-12	7.31624e-10	0.999791	1.96919	1.9696	20.0506	683.6	5.3	18.4	128	33	Pike	-25.4	59.5	690.145	80.2341	48.1019	69014.5	13021.6	0.00775307	August	2	16.2	8.91	63.549	260.648	49.9586	649.439	2.63676
685	4	5823	Acenapthene	114.666	48.4062	16.3714	11466.6	3.97	10.18	PAH	3.43	154.21	0.05	50.6235	3.75015	7.4357e-11	4.74176	4.74433e-12	7.31624e-10	0.999791	1.96919	1.9696	20.0506	894.8	6.3	18	126	31	Pike	-25.4	71.05	648.708	80.2341	48.1019	64870.8	10297	0.00704068	April	4	18.3	9.28	149.299	612.356	16.8153	513.549	2.63676
686	4	5823	Acenapthene	114.666	48.4062	16.3714	11466.6	3.97	10.18	PAH	3.43	154.21	0.05	50.6235	3.75015	7.4357e-11	4.74176	4.74433e-12	7.31624e-10	0.999791	1.96919	1.9696	20.0506	894.8	6.3	18	126	31	Pike	-25.4	71.05	648.708	80.2341	48.1019	64870.8	10297	0.00704068	April	8	69.7	9.28	37.8374	155.191	66.35	513.549	2.63676
687	4	5823	Acenapthene	114.666	48.4062	16.3714	11466.6	3.97	10.18	PAH	3.43	154.21	0.05	50.6235	3.75015	7.4357e-11	4.74176	4.74433e-12	7.31624e-10	0.999791	1.96919	1.9696	20.0506	894.8	6.3	18	126	31	Pike	-25.4	71.05	648.708	80.2341	48.1019	64870.8	10297	0.00704068	April	16	107.7	9.28	37.3225	153.079	67.2655	513.549	2.63676
688	4	5823	Acenapthene	114.666	48.4062	16.3714	11466.6	3.97	10.18	PAH	3.43	154.21	0.05	50.6235	3.75015	7.4357e-11	4.74176	4.74433e-12	7.31624e-10	0.999791	1.96919	1.9696	20.0506	894.8	6.3	18	126	31	Pike	-25.4	71.05	648.708	80.2341	48.1019	64870.8	10297	0.00704068	May	4	36.3	8.1	54.2158	222.368	46.3059	513.549	2.63676
689	4	5823	Acenapthene	114.666	48.4062	16.3714	11466.6	3.97	10.18	PAH	3.43	154.21	0.05	50.6235	3.75015	7.4357e-11	4.74176	4.74433e-12	7.31624e-10	0.999791	1.96919	1.9696	20.0506	894.8	6.3	18	126	31	Pike	-25.4	71.05	648.708	80.2341	48.1019	64870.8	10297	0.00704068	May	8	56.7	8.1	66.4866	272.697	37.7597	513.549	2.63676
690	4	5823	Acenapthene	114.666	48.4062	16.3714	11466.6	3.97	10.18	PAH	3.43	154.21	0.05	50.6235	3.75015	7.4357e-11	4.74176	4.74433e-12	7.31624e-10	0.999791	1.96919	1.9696	20.0506	894.8	6.3	18	126	31	Pike	-25.4	71.05	648.708	80.2341	48.1019	64870.8	10297	0.00704068	May	16	62.7	8.1	89.5302	367.211	28.041	513.549	2.63676
691	4	5823	Acenapthene	114.666	48.4062	16.3714	11466.6	3.97	10.18	PAH	3.43	154.21	0.05	50.6235	3.75015	7.4357e-11	4.74176	4.74433e-12	7.31624e-10	0.999791	1.96919	1.9696	20.0506	894.8	6.3	18	126	31	Pike	-25.4	71.05	648.708	80.2341	48.1019	64870.8	10297	0.00704068	June	4	33.7	10.2	36.0505	147.862	69.6388	513.549	2.60347
692	4	5823	Acenapthene	114.666	48.4062	16.3714	11466.6	3.97	10.18	PAH	3.43	154.21	0.05	50.6235	3.75015	7.4357e-11	4.74176	4.74433e-12	7.31624e-10	0.999791	1.96919	1.9696	20.0506	894.8	6.3	18	126	31	Pike	-25.4	71.05	648.708	80.2341	48.1019	64870.8	10297	0.00704068	June	8	67.9	10.2	34.3826	141.021	73.017	513.549	2.60347
693	4	5823	Acenapthene	114.666	48.4062	16.3714	11466.6	3.97	10.18	PAH	3.43	154.21	0.05	50.6235	3.75015	7.4357e-11	4.74176	4.74433e-12	7.31624e-10	0.999791	1.96919	1.9696	20.0506	894.8	6.3	18	126	31	Pike	-25.4	71.05	648.708	80.2341	48.1019	64870.8	10297	0.00704068	June	16	126.8	10.2	27.1763	111.464	92.3789	513.549	2.60347
694	4	5823	Acenapthene	114.666	48.4062	16.3714	11466.6	3.97	10.18	PAH	3.43	154.21	0.05	50.6235	3.75015	7.4357e-11	4.74176	4.74433e-12	7.31624e-10	0.999791	1.96919	1.9696	20.0506	894.8	6.3	18	126	31	Pike	-25.4	71.05	648.708	80.2341	48.1019	64870.8	10297	0.00704068	July	4	13.4	10.8	113.502	465.532	22.1187	513.549	2.60347
695	4	5823	Acenapthene	114.666	48.4062	16.3714	11466.6	3.97	10.18	PAH	3.43	154.21	0.05	50.6235	3.75015	7.4357e-11	4.74176	4.74433e-12	7.31624e-10	0.999791	1.96919	1.9696	20.0506	894.8	6.3	18	126	31	Pike	-25.4	71.05	648.708	80.2341	48.1019	64870.8	10297	0.00704068	July	8	51.1	10.8	43.6593	179.07	57.5024	513.549	2.60347
696	4	5823	Acenapthene	114.666	48.4062	16.3714	11466.6	3.97	10.18	PAH	3.43	154.21	0.05	50.6235	3.75015	7.4357e-11	4.74176	4.74433e-12	7.31624e-10	0.999791	1.96919	1.9696	20.0506	894.8	6.3	18	126	31	Pike	-25.4	71.05	648.708	80.2341	48.1019	64870.8	10297	0.00704068	July	16	81.6	10.8	58.0886	238.252	43.2187	513.549	2.60347
697	4	5823	Acenapthene	114.666	48.4062	16.3714	11466.6	3.97	10.18	PAH	3.43	154.21	0.05	50.6235	3.75015	7.4357e-11	4.74176	4.74433e-12	7.31624e-10	0.999791	1.96919	1.9696	20.0506	894.8	6.3	18	126	31	Pike	-25.4	71.05	648.708	80.2341	48.1019	64870.8	10297	0.00704068	August	4	21.2	8.91	66.9212	274.479	37.5145	513.549	2.60347
698	4	5823	Acenapthene	114.666	48.4062	16.3714	11466.6	3.97	10.18	PAH	3.43	154.21	0.05	50.6235	3.75015	7.4357e-11	4.74176	4.74433e-12	7.31624e-10	0.999791	1.96919	1.9696	20.0506	894.8	6.3	18	126	31	Pike	-25.4	71.05	648.708	80.2341	48.1019	64870.8	10297	0.00704068	August	8	64.6	8.91	42.5221	174.406	59.0402	513.549	2.60347
699	4	5823	Acenapthene	114.666	48.4062	16.3714	11466.6	3.97	10.18	PAH	3.43	154.21	0.05	50.6235	3.75015	7.4357e-11	4.74176	4.74433e-12	7.31624e-10	0.999791	1.96919	1.9696	20.0506	894.8	6.3	18	126	31	Pike	-25.4	71.05	648.708	80.2341	48.1019	64870.8	10297	0.00704068	August	16	119.8	8.91	46.9939	192.747	53.4222	513.549	2.60347
700	4	5823	Acenapthene	114.666	48.4062	16.3714	11466.6	3.97	10.18	PAH	3.43	154.21	0.05	50.6235	3.75015	7.4357e-11	4.74176	4.74433e-12	7.31624e-10	0.999791	1.96919	1.9696	20.0506	894.8	6.3	18	126	31	Pike	-25.4	71.05	648.708	80.2341	48.1019	64870.8	10297	0.00704068	April	2	16.6	9.28	37.0117	151.805	67.8303	513.549	2.60347
701	4	5823	Acenapthene	114.666	48.4062	16.3714	11466.6	3.97	10.18	PAH	3.43	154.21	0.05	50.6235	3.75015	7.4357e-11	4.74176	4.74433e-12	7.31624e-10	0.999791	1.96919	1.9696	20.0506	894.8	6.3	18	126	31	Pike	-25.4	71.05	648.708	80.2341	48.1019	64870.8	10297	0.00704068	May	2	16.3	8.1	45.7665	187.713	54.8549	513.549	2.60347
702	4	5823	Acenapthene	114.666	48.4062	16.3714	11466.6	3.97	10.18	PAH	3.43	154.21	0.05	50.6235	3.75015	7.4357e-11	4.74176	4.74433e-12	7.31624e-10	0.999791	1.96919	1.9696	20.0506	894.8	6.3	18	126	31	Pike	-25.4	71.05	648.708	80.2341	48.1019	64870.8	10297	0.00704068	June	2	16.4	10.2	37.8518	155.25	66.3248	513.549	2.44255
703	4	5823	Acenapthene	114.666	48.4062	16.3714	11466.6	3.97	10.18	PAH	3.43	154.21	0.05	50.6235	3.75015	7.4357e-11	4.74176	4.74433e-12	7.31624e-10	0.999791	1.96919	1.9696	20.0506	894.8	6.3	18	126	31	Pike	-25.4	71.05	648.708	80.2341	48.1019	64870.8	10297	0.00704068	August	2	16.2	8.91	63.549	260.648	39.5052	513.549	2.44255
704	4	5823	Acenapthene	114.666	48.4062	16.3714	11466.6	3.97	10.18	PAH	3.43	154.21	0.05	50.6235	3.75015	7.4357e-11	4.74176	4.74433e-12	7.31624e-10	0.999791	1.96919	1.9696	20.0506	555.5	4.1	18.1	88	30	Pike	-25.6	54.92	1876.93	80.2341	48.1019	187693	45778.9	0.00738074	April	4	18.3	9.28	149.299	612.356	74.7586	2283.17	2.44255
705	4	5823	Acenapthene	114.666	48.4062	16.3714	11466.6	3.97	10.18	PAH	3.43	154.21	0.05	50.6235	3.75015	7.4357e-11	4.74176	4.74433e-12	7.31624e-10	0.999791	1.96919	1.9696	20.0506	555.5	4.1	18.1	88	30	Pike	-25.6	54.92	1876.93	80.2341	48.1019	187693	45778.9	0.00738074	April	8	69.7	9.28	37.8374	155.191	294.983	2283.17	2.44255
706	4	5823	Acenapthene	114.666	48.4062	16.3714	11466.6	3.97	10.18	PAH	3.43	154.21	0.05	50.6235	3.75015	7.4357e-11	4.74176	4.74433e-12	7.31624e-10	0.999791	1.96919	1.9696	20.0506	555.5	4.1	18.1	88	30	Pike	-25.6	54.92	1876.93	80.2341	48.1019	187693	45778.9	0.00738074	April	16	107.7	9.28	37.3225	153.079	299.053	2283.17	2.44255
707	4	5823	Acenapthene	114.666	48.4062	16.3714	11466.6	3.97	10.18	PAH	3.43	154.21	0.05	50.6235	3.75015	7.4357e-11	4.74176	4.74433e-12	7.31624e-10	0.999791	1.96919	1.9696	20.0506	555.5	4.1	18.1	88	30	Pike	-25.6	54.92	1876.93	80.2341	48.1019	187693	45778.9	0.00738074	May	4	36.3	8.1	54.2158	222.368	205.87	2283.17	2.44255
708	4	5823	Acenapthene	114.666	48.4062	16.3714	11466.6	3.97	10.18	PAH	3.43	154.21	0.05	50.6235	3.75015	7.4357e-11	4.74176	4.74433e-12	7.31624e-10	0.999791	1.96919	1.9696	20.0506	555.5	4.1	18.1	88	30	Pike	-25.6	54.92	1876.93	80.2341	48.1019	187693	45778.9	0.00738074	May	8	56.7	8.1	66.4866	272.697	167.874	2283.17	2.44255
709	4	5823	Acenapthene	114.666	48.4062	16.3714	11466.6	3.97	10.18	PAH	3.43	154.21	0.05	50.6235	3.75015	7.4357e-11	4.74176	4.74433e-12	7.31624e-10	0.999791	1.96919	1.9696	20.0506	555.5	4.1	18.1	88	30	Pike	-25.6	54.92	1876.93	80.2341	48.1019	187693	45778.9	0.00738074	May	16	62.7	8.1	89.5302	367.211	124.666	2283.17	2.44255
710	4	5823	Acenapthene	114.666	48.4062	16.3714	11466.6	3.97	10.18	PAH	3.43	154.21	0.05	50.6235	3.75015	7.4357e-11	4.74176	4.74433e-12	7.31624e-10	0.999791	1.96919	1.9696	20.0506	555.5	4.1	18.1	88	30	Pike	-25.6	54.92	1876.93	80.2341	48.1019	187693	45778.9	0.00738074	June	4	33.7	10.2	36.0505	147.862	309.605	2283.17	2.44255
711	4	5823	Acenapthene	114.666	48.4062	16.3714	11466.6	3.97	10.18	PAH	3.43	154.21	0.05	50.6235	3.75015	7.4357e-11	4.74176	4.74433e-12	7.31624e-10	0.999791	1.96919	1.9696	20.0506	555.5	4.1	18.1	88	30	Pike	-25.6	54.92	1876.93	80.2341	48.1019	187693	45778.9	0.00738074	June	8	67.9	10.2	34.3826	141.021	324.624	2283.17	2.44255
712	4	5823	Acenapthene	114.666	48.4062	16.3714	11466.6	3.97	10.18	PAH	3.43	154.21	0.05	50.6235	3.75015	7.4357e-11	4.74176	4.74433e-12	7.31624e-10	0.999791	1.96919	1.9696	20.0506	555.5	4.1	18.1	88	30	Pike	-25.6	54.92	1876.93	80.2341	48.1019	187693	45778.9	0.00738074	June	16	126.8	10.2	27.1763	111.464	410.704	2283.17	2.44255
713	4	5823	Acenapthene	114.666	48.4062	16.3714	11466.6	3.97	10.18	PAH	3.43	154.21	0.05	50.6235	3.75015	7.4357e-11	4.74176	4.74433e-12	7.31624e-10	0.999791	1.96919	1.9696	20.0506	555.5	4.1	18.1	88	30	Pike	-25.6	54.92	1876.93	80.2341	48.1019	187693	45778.9	0.00738074	July	4	13.4	10.8	113.502	465.532	98.3367	2283.17	2.53068
714	4	5823	Acenapthene	114.666	48.4062	16.3714	11466.6	3.97	10.18	PAH	3.43	154.21	0.05	50.6235	3.75015	7.4357e-11	4.74176	4.74433e-12	7.31624e-10	0.999791	1.96919	1.9696	20.0506	555.5	4.1	18.1	88	30	Pike	-25.6	54.92	1876.93	80.2341	48.1019	187693	45778.9	0.00738074	July	8	51.1	10.8	43.6593	179.07	255.648	2283.17	2.53068
715	4	5823	Acenapthene	114.666	48.4062	16.3714	11466.6	3.97	10.18	PAH	3.43	154.21	0.05	50.6235	3.75015	7.4357e-11	4.74176	4.74433e-12	7.31624e-10	0.999791	1.96919	1.9696	20.0506	555.5	4.1	18.1	88	30	Pike	-25.6	54.92	1876.93	80.2341	48.1019	187693	45778.9	0.00738074	July	16	81.6	10.8	58.0886	238.252	192.145	2283.17	2.53068
716	4	5823	Acenapthene	114.666	48.4062	16.3714	11466.6	3.97	10.18	PAH	3.43	154.21	0.05	50.6235	3.75015	7.4357e-11	4.74176	4.74433e-12	7.31624e-10	0.999791	1.96919	1.9696	20.0506	555.5	4.1	18.1	88	30	Pike	-25.6	54.92	1876.93	80.2341	48.1019	187693	45778.9	0.00738074	August	4	21.2	8.91	66.9212	274.479	166.784	2283.17	2.53068
717	4	5823	Acenapthene	114.666	48.4062	16.3714	11466.6	3.97	10.18	PAH	3.43	154.21	0.05	50.6235	3.75015	7.4357e-11	4.74176	4.74433e-12	7.31624e-10	0.999791	1.96919	1.9696	20.0506	555.5	4.1	18.1	88	30	Pike	-25.6	54.92	1876.93	80.2341	48.1019	187693	45778.9	0.00738074	August	8	64.6	8.91	42.5221	174.406	262.485	2283.17	2.53068
718	4	5823	Acenapthene	114.666	48.4062	16.3714	11466.6	3.97	10.18	PAH	3.43	154.21	0.05	50.6235	3.75015	7.4357e-11	4.74176	4.74433e-12	7.31624e-10	0.999791	1.96919	1.9696	20.0506	555.5	4.1	18.1	88	30	Pike	-25.6	54.92	1876.93	80.2341	48.1019	187693	45778.9	0.00738074	August	16	119.8	8.91	46.9939	192.747	237.508	2283.17	2.53068
719	4	5823	Acenapthene	114.666	48.4062	16.3714	11466.6	3.97	10.18	PAH	3.43	154.21	0.05	50.6235	3.75015	7.4357e-11	4.74176	4.74433e-12	7.31624e-10	0.999791	1.96919	1.9696	20.0506	555.5	4.1	18.1	88	30	Pike	-25.6	54.92	1876.93	80.2341	48.1019	187693	45778.9	0.00738074	April	2	16.6	9.28	37.0117	151.805	301.565	2283.17	2.53068
720	4	5823	Acenapthene	114.666	48.4062	16.3714	11466.6	3.97	10.18	PAH	3.43	154.21	0.05	50.6235	3.75015	7.4357e-11	4.74176	4.74433e-12	7.31624e-10	0.999791	1.96919	1.9696	20.0506	555.5	4.1	18.1	88	30	Pike	-25.6	54.92	1876.93	80.2341	48.1019	187693	45778.9	0.00738074	May	2	16.3	8.1	45.7665	187.713	243.877	2283.17	2.53068
721	4	5823	Acenapthene	114.666	48.4062	16.3714	11466.6	3.97	10.18	PAH	3.43	154.21	0.05	50.6235	3.75015	7.4357e-11	4.74176	4.74433e-12	7.31624e-10	0.999791	1.96919	1.9696	20.0506	555.5	4.1	18.1	88	30	Pike	-25.6	54.92	1876.93	80.2341	48.1019	187693	45778.9	0.00738074	June	2	16.4	10.2	37.8518	155.25	294.871	2283.17	2.53068
722	4	5823	Acenapthene	114.666	48.4062	16.3714	11466.6	3.97	10.18	PAH	3.43	154.21	0.05	50.6235	3.75015	7.4357e-11	4.74176	4.74433e-12	7.31624e-10	0.999791	1.96919	1.9696	20.0506	555.5	4.1	18.1	88	30	Pike	-25.6	54.92	1876.93	80.2341	48.1019	187693	45778.9	0.00738074	August	2	16.2	8.91	63.549	260.648	175.635	2283.17	2.53068
723	4	5823	Acenapthene	114.666	48.4062	16.3714	11466.6	3.97	10.18	PAH	3.43	154.21	0.05	50.6235	3.75015	7.4357e-11	4.74176	4.74433e-12	7.31624e-10	0.999791	1.96919	1.9696	20.0506	511.4	3.3	18.6	158	32	Pike	-25.1	80.77	1195.9	80.2341	48.1019	119590	36239.3	0.00645287	April	4	18.3	9.28	149.299	612.356	59.1801	1807.4	2.53068
724	4	5823	Acenapthene	114.666	48.4062	16.3714	11466.6	3.97	10.18	PAH	3.43	154.21	0.05	50.6235	3.75015	7.4357e-11	4.74176	4.74433e-12	7.31624e-10	0.999791	1.96919	1.9696	20.0506	511.4	3.3	18.6	158	32	Pike	-25.1	80.77	1195.9	80.2341	48.1019	119590	36239.3	0.00645287	April	8	69.7	9.28	37.8374	155.191	233.514	1807.4	1.77565
725	4	5823	Acenapthene	114.666	48.4062	16.3714	11466.6	3.97	10.18	PAH	3.43	154.21	0.05	50.6235	3.75015	7.4357e-11	4.74176	4.74433e-12	7.31624e-10	0.999791	1.96919	1.9696	20.0506	511.4	3.3	18.6	158	32	Pike	-25.1	80.77	1195.9	80.2341	48.1019	119590	36239.3	0.00645287	April	16	107.7	9.28	37.3225	153.079	236.736	1807.4	1.77565
726	4	5823	Acenapthene	114.666	48.4062	16.3714	11466.6	3.97	10.18	PAH	3.43	154.21	0.05	50.6235	3.75015	7.4357e-11	4.74176	4.74433e-12	7.31624e-10	0.999791	1.96919	1.9696	20.0506	511.4	3.3	18.6	158	32	Pike	-25.1	80.77	1195.9	80.2341	48.1019	119590	36239.3	0.00645287	May	4	36.3	8.1	54.2158	222.368	162.97	1807.4	1.77565
727	4	5823	Acenapthene	114.666	48.4062	16.3714	11466.6	3.97	10.18	PAH	3.43	154.21	0.05	50.6235	3.75015	7.4357e-11	4.74176	4.74433e-12	7.31624e-10	0.999791	1.96919	1.9696	20.0506	511.4	3.3	18.6	158	32	Pike	-25.1	80.77	1195.9	80.2341	48.1019	119590	36239.3	0.00645287	May	8	56.7	8.1	66.4866	272.697	132.892	1807.4	1.77565
728	4	5823	Acenapthene	114.666	48.4062	16.3714	11466.6	3.97	10.18	PAH	3.43	154.21	0.05	50.6235	3.75015	7.4357e-11	4.74176	4.74433e-12	7.31624e-10	0.999791	1.96919	1.9696	20.0506	511.4	3.3	18.6	158	32	Pike	-25.1	80.77	1195.9	80.2341	48.1019	119590	36239.3	0.00645287	May	16	62.7	8.1	89.5302	367.211	98.688	1807.4	1.77565
729	4	5823	Acenapthene	114.666	48.4062	16.3714	11466.6	3.97	10.18	PAH	3.43	154.21	0.05	50.6235	3.75015	7.4357e-11	4.74176	4.74433e-12	7.31624e-10	0.999791	1.96919	1.9696	20.0506	511.4	3.3	18.6	158	32	Pike	-25.1	80.77	1195.9	80.2341	48.1019	119590	36239.3	0.00645287	June	4	33.7	10.2	36.0505	147.862	245.088	1807.4	1.77565
730	4	5823	Acenapthene	114.666	48.4062	16.3714	11466.6	3.97	10.18	PAH	3.43	154.21	0.05	50.6235	3.75015	7.4357e-11	4.74176	4.74433e-12	7.31624e-10	0.999791	1.96919	1.9696	20.0506	511.4	3.3	18.6	158	32	Pike	-25.1	80.77	1195.9	80.2341	48.1019	119590	36239.3	0.00645287	June	8	67.9	10.2	34.3826	141.021	256.978	1807.4	1.77565
731	4	5823	Acenapthene	114.666	48.4062	16.3714	11466.6	3.97	10.18	PAH	3.43	154.21	0.05	50.6235	3.75015	7.4357e-11	4.74176	4.74433e-12	7.31624e-10	0.999791	1.96919	1.9696	20.0506	511.4	3.3	18.6	158	32	Pike	-25.1	80.77	1195.9	80.2341	48.1019	119590	36239.3	0.00645287	June	16	126.8	10.2	27.1763	111.464	325.121	1807.4	1.77565
732	4	5823	Acenapthene	114.666	48.4062	16.3714	11466.6	3.97	10.18	PAH	3.43	154.21	0.05	50.6235	3.75015	7.4357e-11	4.74176	4.74433e-12	7.31624e-10	0.999791	1.96919	1.9696	20.0506	511.4	3.3	18.6	158	32	Pike	-25.1	80.77	1195.9	80.2341	48.1019	119590	36239.3	0.00645287	July	4	13.4	10.8	113.502	465.532	77.845	1807.4	1.77565
733	4	5823	Acenapthene	114.666	48.4062	16.3714	11466.6	3.97	10.18	PAH	3.43	154.21	0.05	50.6235	3.75015	7.4357e-11	4.74176	4.74433e-12	7.31624e-10	0.999791	1.96919	1.9696	20.0506	511.4	3.3	18.6	158	32	Pike	-25.1	80.77	1195.9	80.2341	48.1019	119590	36239.3	0.00645287	July	8	51.1	10.8	43.6593	179.07	202.375	1807.4	1.77565
734	4	5823	Acenapthene	114.666	48.4062	16.3714	11466.6	3.97	10.18	PAH	3.43	154.21	0.05	50.6235	3.75015	7.4357e-11	4.74176	4.74433e-12	7.31624e-10	0.999791	1.96919	1.9696	20.0506	511.4	3.3	18.6	158	32	Pike	-25.1	80.77	1195.9	80.2341	48.1019	119590	36239.3	0.00645287	July	16	81.6	10.8	58.0886	238.252	152.105	1807.4	1.77565
735	4	5823	Acenapthene	114.666	48.4062	16.3714	11466.6	3.97	10.18	PAH	3.43	154.21	0.05	50.6235	3.75015	7.4357e-11	4.74176	4.74433e-12	7.31624e-10	0.999791	1.96919	1.9696	20.0506	511.4	3.3	18.6	158	32	Pike	-25.1	80.77	1195.9	80.2341	48.1019	119590	36239.3	0.00645287	August	4	21.2	8.91	66.9212	274.479	132.029	1807.4	2.77613
736	4	5823	Acenapthene	114.666	48.4062	16.3714	11466.6	3.97	10.18	PAH	3.43	154.21	0.05	50.6235	3.75015	7.4357e-11	4.74176	4.74433e-12	7.31624e-10	0.999791	1.96919	1.9696	20.0506	511.4	3.3	18.6	158	32	Pike	-25.1	80.77	1195.9	80.2341	48.1019	119590	36239.3	0.00645287	August	8	64.6	8.91	42.5221	174.406	207.787	1807.4	2.77613
737	4	5823	Acenapthene	114.666	48.4062	16.3714	11466.6	3.97	10.18	PAH	3.43	154.21	0.05	50.6235	3.75015	7.4357e-11	4.74176	4.74433e-12	7.31624e-10	0.999791	1.96919	1.9696	20.0506	511.4	3.3	18.6	158	32	Pike	-25.1	80.77	1195.9	80.2341	48.1019	119590	36239.3	0.00645287	August	16	119.8	8.91	46.9939	192.747	188.015	1807.4	2.77613
738	4	5823	Acenapthene	114.666	48.4062	16.3714	11466.6	3.97	10.18	PAH	3.43	154.21	0.05	50.6235	3.75015	7.4357e-11	4.74176	4.74433e-12	7.31624e-10	0.999791	1.96919	1.9696	20.0506	511.4	3.3	18.6	158	32	Pike	-25.1	80.77	1195.9	80.2341	48.1019	119590	36239.3	0.00645287	April	2	16.6	9.28	37.0117	151.805	238.724	1807.4	2.77613
739	4	5823	Acenapthene	114.666	48.4062	16.3714	11466.6	3.97	10.18	PAH	3.43	154.21	0.05	50.6235	3.75015	7.4357e-11	4.74176	4.74433e-12	7.31624e-10	0.999791	1.96919	1.9696	20.0506	511.4	3.3	18.6	158	32	Pike	-25.1	80.77	1195.9	80.2341	48.1019	119590	36239.3	0.00645287	May	2	16.3	8.1	45.7665	187.713	193.057	1807.4	2.77613
740	4	5823	Acenapthene	114.666	48.4062	16.3714	11466.6	3.97	10.18	PAH	3.43	154.21	0.05	50.6235	3.75015	7.4357e-11	4.74176	4.74433e-12	7.31624e-10	0.999791	1.96919	1.9696	20.0506	511.4	3.3	18.6	158	32	Pike	-25.1	80.77	1195.9	80.2341	48.1019	119590	36239.3	0.00645287	June	2	16.4	10.2	37.8518	155.25	233.425	1807.4	2.77613
741	4	5823	Acenapthene	114.666	48.4062	16.3714	11466.6	3.97	10.18	PAH	3.43	154.21	0.05	50.6235	3.75015	7.4357e-11	4.74176	4.74433e-12	7.31624e-10	0.999791	1.96919	1.9696	20.0506	511.4	3.3	18.6	158	32	Pike	-25.1	80.77	1195.9	80.2341	48.1019	119590	36239.3	0.00645287	August	2	16.2	8.91	63.549	260.648	139.035	1807.4	2.77613
742	4	5823	Acenapthene	114.666	48.4062	16.3714	11466.6	3.97	10.18	PAH	3.43	154.21	0.05	50.6235	3.75015	7.4357e-11	4.74176	4.74433e-12	7.31624e-10	0.999791	1.96919	1.9696	20.0506	506.1	3	18.2	NA	NA	Pike	-24.5	NA	1919.26	80.2341	48.1019	191926	63975.4	0.00592768	April	4	18.3	9.28	149.299	612.356	104.474	3190.7	2.77613
743	4	5823	Acenapthene	114.666	48.4062	16.3714	11466.6	3.97	10.18	PAH	3.43	154.21	0.05	50.6235	3.75015	7.4357e-11	4.74176	4.74433e-12	7.31624e-10	0.999791	1.96919	1.9696	20.0506	506.1	3	18.2	NA	NA	Pike	-24.5	NA	1919.26	80.2341	48.1019	191926	63975.4	0.00592768	April	8	69.7	9.28	37.8374	155.191	412.236	3190.7	2.77613
744	4	5823	Acenapthene	114.666	48.4062	16.3714	11466.6	3.97	10.18	PAH	3.43	154.21	0.05	50.6235	3.75015	7.4357e-11	4.74176	4.74433e-12	7.31624e-10	0.999791	1.96919	1.9696	20.0506	506.1	3	18.2	NA	NA	Pike	-24.5	NA	1919.26	80.2341	48.1019	191926	63975.4	0.00592768	April	16	107.7	9.28	37.3225	153.079	417.923	3190.7	2.77613
745	4	5823	Acenapthene	114.666	48.4062	16.3714	11466.6	3.97	10.18	PAH	3.43	154.21	0.05	50.6235	3.75015	7.4357e-11	4.74176	4.74433e-12	7.31624e-10	0.999791	1.96919	1.9696	20.0506	506.1	3	18.2	NA	NA	Pike	-24.5	NA	1919.26	80.2341	48.1019	191926	63975.4	0.00592768	May	4	36.3	8.1	54.2158	222.368	287.701	3190.7	2.77613
746	4	5823	Acenapthene	114.666	48.4062	16.3714	11466.6	3.97	10.18	PAH	3.43	154.21	0.05	50.6235	3.75015	7.4357e-11	4.74176	4.74433e-12	7.31624e-10	0.999791	1.96919	1.9696	20.0506	506.1	3	18.2	NA	NA	Pike	-24.5	NA	1919.26	80.2341	48.1019	191926	63975.4	0.00592768	May	8	56.7	8.1	66.4866	272.697	234.602	3190.7	2.66501
747	4	5823	Acenapthene	114.666	48.4062	16.3714	11466.6	3.97	10.18	PAH	3.43	154.21	0.05	50.6235	3.75015	7.4357e-11	4.74176	4.74433e-12	7.31624e-10	0.999791	1.96919	1.9696	20.0506	506.1	3	18.2	NA	NA	Pike	-24.5	NA	1919.26	80.2341	48.1019	191926	63975.4	0.00592768	May	16	62.7	8.1	89.5302	367.211	174.22	3190.7	2.66501
748	4	5823	Acenapthene	114.666	48.4062	16.3714	11466.6	3.97	10.18	PAH	3.43	154.21	0.05	50.6235	3.75015	7.4357e-11	4.74176	4.74433e-12	7.31624e-10	0.999791	1.96919	1.9696	20.0506	506.1	3	18.2	NA	NA	Pike	-24.5	NA	1919.26	80.2341	48.1019	191926	63975.4	0.00592768	June	4	33.7	10.2	36.0505	147.862	432.669	3190.7	2.66501
749	4	5823	Acenapthene	114.666	48.4062	16.3714	11466.6	3.97	10.18	PAH	3.43	154.21	0.05	50.6235	3.75015	7.4357e-11	4.74176	4.74433e-12	7.31624e-10	0.999791	1.96919	1.9696	20.0506	506.1	3	18.2	NA	NA	Pike	-24.5	NA	1919.26	80.2341	48.1019	191926	63975.4	0.00592768	June	8	67.9	10.2	34.3826	141.021	453.658	3190.7	2.66501
750	4	5823	Acenapthene	114.666	48.4062	16.3714	11466.6	3.97	10.18	PAH	3.43	154.21	0.05	50.6235	3.75015	7.4357e-11	4.74176	4.74433e-12	7.31624e-10	0.999791	1.96919	1.9696	20.0506	506.1	3	18.2	NA	NA	Pike	-24.5	NA	1919.26	80.2341	48.1019	191926	63975.4	0.00592768	June	16	126.8	10.2	27.1763	111.464	573.954	3190.7	2.66501
751	4	5823	Acenapthene	114.666	48.4062	16.3714	11466.6	3.97	10.18	PAH	3.43	154.21	0.05	50.6235	3.75015	7.4357e-11	4.74176	4.74433e-12	7.31624e-10	0.999791	1.96919	1.9696	20.0506	506.1	3	18.2	NA	NA	Pike	-24.5	NA	1919.26	80.2341	48.1019	191926	63975.4	0.00592768	July	4	13.4	10.8	113.502	465.532	137.424	3190.7	2.66501
752	4	5823	Acenapthene	114.666	48.4062	16.3714	11466.6	3.97	10.18	PAH	3.43	154.21	0.05	50.6235	3.75015	7.4357e-11	4.74176	4.74433e-12	7.31624e-10	0.999791	1.96919	1.9696	20.0506	506.1	3	18.2	NA	NA	Pike	-24.5	NA	1919.26	80.2341	48.1019	191926	63975.4	0.00592768	July	8	51.1	10.8	43.6593	179.07	357.265	3190.7	2.66501
753	4	5823	Acenapthene	114.666	48.4062	16.3714	11466.6	3.97	10.18	PAH	3.43	154.21	0.05	50.6235	3.75015	7.4357e-11	4.74176	4.74433e-12	7.31624e-10	0.999791	1.96919	1.9696	20.0506	506.1	3	18.2	NA	NA	Pike	-24.5	NA	1919.26	80.2341	48.1019	191926	63975.4	0.00592768	July	16	81.6	10.8	58.0886	238.252	268.52	3190.7	2.66501
754	4	5823	Acenapthene	114.666	48.4062	16.3714	11466.6	3.97	10.18	PAH	3.43	154.21	0.05	50.6235	3.75015	7.4357e-11	4.74176	4.74433e-12	7.31624e-10	0.999791	1.96919	1.9696	20.0506	506.1	3	18.2	NA	NA	Pike	-24.5	NA	1919.26	80.2341	48.1019	191926	63975.4	0.00592768	August	4	21.2	8.91	66.9212	274.479	233.079	3190.7	2.66501
755	4	5823	Acenapthene	114.666	48.4062	16.3714	11466.6	3.97	10.18	PAH	3.43	154.21	0.05	50.6235	3.75015	7.4357e-11	4.74176	4.74433e-12	7.31624e-10	0.999791	1.96919	1.9696	20.0506	506.1	3	18.2	NA	NA	Pike	-24.5	NA	1919.26	80.2341	48.1019	191926	63975.4	0.00592768	August	8	64.6	8.91	42.5221	174.406	366.819	3190.7	2.66501
756	4	5823	Acenapthene	114.666	48.4062	16.3714	11466.6	3.97	10.18	PAH	3.43	154.21	0.05	50.6235	3.75015	7.4357e-11	4.74176	4.74433e-12	7.31624e-10	0.999791	1.96919	1.9696	20.0506	506.1	3	18.2	NA	NA	Pike	-24.5	NA	1919.26	80.2341	48.1019	191926	63975.4	0.00592768	August	16	119.8	8.91	46.9939	192.747	331.914	3190.7	2.66501
757	4	5823	Acenapthene	114.666	48.4062	16.3714	11466.6	3.97	10.18	PAH	3.43	154.21	0.05	50.6235	3.75015	7.4357e-11	4.74176	4.74433e-12	7.31624e-10	0.999791	1.96919	1.9696	20.0506	506.1	3	18.2	NA	NA	Pike	-24.5	NA	1919.26	80.2341	48.1019	191926	63975.4	0.00592768	April	2	16.6	9.28	37.0117	151.805	421.433	3190.7	2.70381
758	4	5823	Acenapthene	114.666	48.4062	16.3714	11466.6	3.97	10.18	PAH	3.43	154.21	0.05	50.6235	3.75015	7.4357e-11	4.74176	4.74433e-12	7.31624e-10	0.999791	1.96919	1.9696	20.0506	506.1	3	18.2	NA	NA	Pike	-24.5	NA	1919.26	80.2341	48.1019	191926	63975.4	0.00592768	May	2	16.3	8.1	45.7665	187.713	340.816	3190.7	2.70381
759	4	5823	Acenapthene	114.666	48.4062	16.3714	11466.6	3.97	10.18	PAH	3.43	154.21	0.05	50.6235	3.75015	7.4357e-11	4.74176	4.74433e-12	7.31624e-10	0.999791	1.96919	1.9696	20.0506	506.1	3	18.2	NA	NA	Pike	-24.5	NA	1919.26	80.2341	48.1019	191926	63975.4	0.00592768	June	2	16.4	10.2	37.8518	155.25	412.079	3190.7	2.70381
760	4	5823	Acenapthene	114.666	48.4062	16.3714	11466.6	3.97	10.18	PAH	3.43	154.21	0.05	50.6235	3.75015	7.4357e-11	4.74176	4.74433e-12	7.31624e-10	0.999791	1.96919	1.9696	20.0506	506.1	3	18.2	NA	NA	Pike	-24.5	NA	1919.26	80.2341	48.1019	191926	63975.4	0.00592768	August	2	16.2	8.91	63.549	260.648	245.447	3190.7	2.70381
761	4	5823	Acenapthene	114.666	48.4062	16.3714	11466.6	3.97	10.18	PAH	3.43	154.21	0.05	50.6235	3.75015	7.4357e-11	4.74176	4.74433e-12	7.31624e-10	0.999791	1.96919	1.9696	20.0506	450.8	12.2	NA	NA	NA	Otter	NA	NA	163.845	80.2341	48.1019	16384.5	1342.99	0.027063	April	4	18.3	9.28	149.299	612.356	2.19316	66.9803	2.70381
762	4	5823	Acenapthene	114.666	48.4062	16.3714	11466.6	3.97	10.18	PAH	3.43	154.21	0.05	50.6235	3.75015	7.4357e-11	4.74176	4.74433e-12	7.31624e-10	0.999791	1.96919	1.9696	20.0506	450.8	12.2	NA	NA	NA	Otter	NA	NA	163.845	80.2341	48.1019	16384.5	1342.99	0.027063	April	8	69.7	9.28	37.8374	155.191	8.65379	66.9803	2.70381
763	4	5823	Acenapthene	114.666	48.4062	16.3714	11466.6	3.97	10.18	PAH	3.43	154.21	0.05	50.6235	3.75015	7.4357e-11	4.74176	4.74433e-12	7.31624e-10	0.999791	1.96919	1.9696	20.0506	450.8	12.2	NA	NA	NA	Otter	NA	NA	163.845	80.2341	48.1019	16384.5	1342.99	0.027063	April	16	107.7	9.28	37.3225	153.079	8.77319	66.9803	2.70381
764	4	5823	Acenapthene	114.666	48.4062	16.3714	11466.6	3.97	10.18	PAH	3.43	154.21	0.05	50.6235	3.75015	7.4357e-11	4.74176	4.74433e-12	7.31624e-10	0.999791	1.96919	1.9696	20.0506	450.8	12.2	NA	NA	NA	Otter	NA	NA	163.845	80.2341	48.1019	16384.5	1342.99	0.027063	May	4	36.3	8.1	54.2158	222.368	6.03951	66.9803	2.70381
765	4	5823	Acenapthene	114.666	48.4062	16.3714	11466.6	3.97	10.18	PAH	3.43	154.21	0.05	50.6235	3.75015	7.4357e-11	4.74176	4.74433e-12	7.31624e-10	0.999791	1.96919	1.9696	20.0506	450.8	12.2	NA	NA	NA	Otter	NA	NA	163.845	80.2341	48.1019	16384.5	1342.99	0.027063	May	8	56.7	8.1	66.4866	272.697	4.92485	66.9803	2.70381
766	4	5823	Acenapthene	114.666	48.4062	16.3714	11466.6	3.97	10.18	PAH	3.43	154.21	0.05	50.6235	3.75015	7.4357e-11	4.74176	4.74433e-12	7.31624e-10	0.999791	1.96919	1.9696	20.0506	450.8	12.2	NA	NA	NA	Otter	NA	NA	163.845	80.2341	48.1019	16384.5	1342.99	0.027063	May	16	62.7	8.1	89.5302	367.211	3.65728	66.9803	2.70381
767	4	5823	Acenapthene	114.666	48.4062	16.3714	11466.6	3.97	10.18	PAH	3.43	154.21	0.05	50.6235	3.75015	7.4357e-11	4.74176	4.74433e-12	7.31624e-10	0.999791	1.96919	1.9696	20.0506	450.8	12.2	NA	NA	NA	Otter	NA	NA	163.845	80.2341	48.1019	16384.5	1342.99	0.027063	June	4	33.7	10.2	36.0505	147.862	9.08274	66.9803	2.70381
768	4	5823	Acenapthene	114.666	48.4062	16.3714	11466.6	3.97	10.18	PAH	3.43	154.21	0.05	50.6235	3.75015	7.4357e-11	4.74176	4.74433e-12	7.31624e-10	0.999791	1.96919	1.9696	20.0506	450.8	12.2	NA	NA	NA	Otter	NA	NA	163.845	80.2341	48.1019	16384.5	1342.99	0.027063	June	8	67.9	10.2	34.3826	141.021	9.52334	66.9803	2.81516
769	4	5823	Acenapthene	114.666	48.4062	16.3714	11466.6	3.97	10.18	PAH	3.43	154.21	0.05	50.6235	3.75015	7.4357e-11	4.74176	4.74433e-12	7.31624e-10	0.999791	1.96919	1.9696	20.0506	450.8	12.2	NA	NA	NA	Otter	NA	NA	163.845	80.2341	48.1019	16384.5	1342.99	0.027063	June	16	126.8	10.2	27.1763	111.464	12.0486	66.9803	2.81516
770	4	5823	Acenapthene	114.666	48.4062	16.3714	11466.6	3.97	10.18	PAH	3.43	154.21	0.05	50.6235	3.75015	7.4357e-11	4.74176	4.74433e-12	7.31624e-10	0.999791	1.96919	1.9696	20.0506	450.8	12.2	NA	NA	NA	Otter	NA	NA	163.845	80.2341	48.1019	16384.5	1342.99	0.027063	July	4	13.4	10.8	113.502	465.532	2.88486	66.9803	2.81516
771	4	5823	Acenapthene	114.666	48.4062	16.3714	11466.6	3.97	10.18	PAH	3.43	154.21	0.05	50.6235	3.75015	7.4357e-11	4.74176	4.74433e-12	7.31624e-10	0.999791	1.96919	1.9696	20.0506	450.8	12.2	NA	NA	NA	Otter	NA	NA	163.845	80.2341	48.1019	16384.5	1342.99	0.027063	July	8	51.1	10.8	43.6593	179.07	7.49982	66.9803	2.81516
772	4	5823	Acenapthene	114.666	48.4062	16.3714	11466.6	3.97	10.18	PAH	3.43	154.21	0.05	50.6235	3.75015	7.4357e-11	4.74176	4.74433e-12	7.31624e-10	0.999791	1.96919	1.9696	20.0506	450.8	12.2	NA	NA	NA	Otter	NA	NA	163.845	80.2341	48.1019	16384.5	1342.99	0.027063	July	16	81.6	10.8	58.0886	238.252	5.63686	66.9803	2.81516
773	4	5823	Acenapthene	114.666	48.4062	16.3714	11466.6	3.97	10.18	PAH	3.43	154.21	0.05	50.6235	3.75015	7.4357e-11	4.74176	4.74433e-12	7.31624e-10	0.999791	1.96919	1.9696	20.0506	450.8	12.2	NA	NA	NA	Otter	NA	NA	163.845	80.2341	48.1019	16384.5	1342.99	0.027063	August	4	21.2	8.91	66.9212	274.479	4.89288	66.9803	2.81516
774	4	5823	Acenapthene	114.666	48.4062	16.3714	11466.6	3.97	10.18	PAH	3.43	154.21	0.05	50.6235	3.75015	7.4357e-11	4.74176	4.74433e-12	7.31624e-10	0.999791	1.96919	1.9696	20.0506	450.8	12.2	NA	NA	NA	Otter	NA	NA	163.845	80.2341	48.1019	16384.5	1342.99	0.027063	August	8	64.6	8.91	42.5221	174.406	7.70039	66.9803	2.81516
775	4	5823	Acenapthene	114.666	48.4062	16.3714	11466.6	3.97	10.18	PAH	3.43	154.21	0.05	50.6235	3.75015	7.4357e-11	4.74176	4.74433e-12	7.31624e-10	0.999791	1.96919	1.9696	20.0506	450.8	12.2	NA	NA	NA	Otter	NA	NA	163.845	80.2341	48.1019	16384.5	1342.99	0.027063	August	16	119.8	8.91	46.9939	192.747	6.96766	66.9803	2.81516
776	4	5823	Acenapthene	114.666	48.4062	16.3714	11466.6	3.97	10.18	PAH	3.43	154.21	0.05	50.6235	3.75015	7.4357e-11	4.74176	4.74433e-12	7.31624e-10	0.999791	1.96919	1.9696	20.0506	450.8	12.2	NA	NA	NA	Otter	NA	NA	163.845	80.2341	48.1019	16384.5	1342.99	0.027063	April	2	16.6	9.28	37.0117	151.805	8.84686	66.9803	2.81516
777	4	5823	Acenapthene	114.666	48.4062	16.3714	11466.6	3.97	10.18	PAH	3.43	154.21	0.05	50.6235	3.75015	7.4357e-11	4.74176	4.74433e-12	7.31624e-10	0.999791	1.96919	1.9696	20.0506	450.8	12.2	NA	NA	NA	Otter	NA	NA	163.845	80.2341	48.1019	16384.5	1342.99	0.027063	May	2	16.3	8.1	45.7665	187.713	7.15452	66.9803	2.81516
778	4	5823	Acenapthene	114.666	48.4062	16.3714	11466.6	3.97	10.18	PAH	3.43	154.21	0.05	50.6235	3.75015	7.4357e-11	4.74176	4.74433e-12	7.31624e-10	0.999791	1.96919	1.9696	20.0506	450.8	12.2	NA	NA	NA	Otter	NA	NA	163.845	80.2341	48.1019	16384.5	1342.99	0.027063	June	2	16.4	10.2	37.8518	155.25	8.6505	66.9803	2.81516
779	4	5823	Acenapthene	114.666	48.4062	16.3714	11466.6	3.97	10.18	PAH	3.43	154.21	0.05	50.6235	3.75015	7.4357e-11	4.74176	4.74433e-12	7.31624e-10	0.999791	1.96919	1.9696	20.0506	450.8	12.2	NA	NA	NA	Otter	NA	NA	163.845	80.2341	48.1019	16384.5	1342.99	0.027063	August	2	16.2	8.91	63.549	260.648	5.15251	66.9803	2.671
780	4	5823	Acenapthene	114.666	48.4062	16.3714	11466.6	3.97	10.18	PAH	3.43	154.21	0.05	50.6235	3.75015	7.4357e-11	4.74176	4.74433e-12	7.31624e-10	0.999791	1.96919	1.9696	20.0506	814.3	4.6	17.1	899	51	Catfish	-25.1	90.18	1424.1	80.2341	48.1019	142410	30958.8	0.00564902	April	4	18.3	9.28	149.299	612.356	50.5568	1544.03	2.671
781	4	5823	Acenapthene	114.666	48.4062	16.3714	11466.6	3.97	10.18	PAH	3.43	154.21	0.05	50.6235	3.75015	7.4357e-11	4.74176	4.74433e-12	7.31624e-10	0.999791	1.96919	1.9696	20.0506	814.3	4.6	17.1	899	51	Catfish	-25.1	90.18	1424.1	80.2341	48.1019	142410	30958.8	0.00564902	April	8	69.7	9.28	37.8374	155.191	199.488	1544.03	2.671
782	4	5823	Acenapthene	114.666	48.4062	16.3714	11466.6	3.97	10.18	PAH	3.43	154.21	0.05	50.6235	3.75015	7.4357e-11	4.74176	4.74433e-12	7.31624e-10	0.999791	1.96919	1.9696	20.0506	814.3	4.6	17.1	899	51	Catfish	-25.1	90.18	1424.1	80.2341	48.1019	142410	30958.8	0.00564902	April	16	107.7	9.28	37.3225	153.079	202.24	1544.03	2.671
783	4	5823	Acenapthene	114.666	48.4062	16.3714	11466.6	3.97	10.18	PAH	3.43	154.21	0.05	50.6235	3.75015	7.4357e-11	4.74176	4.74433e-12	7.31624e-10	0.999791	1.96919	1.9696	20.0506	814.3	4.6	17.1	899	51	Catfish	-25.1	90.18	1424.1	80.2341	48.1019	142410	30958.8	0.00564902	May	4	36.3	8.1	54.2158	222.368	139.223	1544.03	2.671
784	4	5823	Acenapthene	114.666	48.4062	16.3714	11466.6	3.97	10.18	PAH	3.43	154.21	0.05	50.6235	3.75015	7.4357e-11	4.74176	4.74433e-12	7.31624e-10	0.999791	1.96919	1.9696	20.0506	814.3	4.6	17.1	899	51	Catfish	-25.1	90.18	1424.1	80.2341	48.1019	142410	30958.8	0.00564902	May	8	56.7	8.1	66.4866	272.697	113.528	1544.03	2.671
785	4	5823	Acenapthene	114.666	48.4062	16.3714	11466.6	3.97	10.18	PAH	3.43	154.21	0.05	50.6235	3.75015	7.4357e-11	4.74176	4.74433e-12	7.31624e-10	0.999791	1.96919	1.9696	20.0506	814.3	4.6	17.1	899	51	Catfish	-25.1	90.18	1424.1	80.2341	48.1019	142410	30958.8	0.00564902	May	16	62.7	8.1	89.5302	367.211	84.3078	1544.03	2.671
786	4	5823	Acenapthene	114.666	48.4062	16.3714	11466.6	3.97	10.18	PAH	3.43	154.21	0.05	50.6235	3.75015	7.4357e-11	4.74176	4.74433e-12	7.31624e-10	0.999791	1.96919	1.9696	20.0506	814.3	4.6	17.1	899	51	Catfish	-25.1	90.18	1424.1	80.2341	48.1019	142410	30958.8	0.00564902	June	4	33.7	10.2	36.0505	147.862	209.376	1544.03	2.671
787	4	5823	Acenapthene	114.666	48.4062	16.3714	11466.6	3.97	10.18	PAH	3.43	154.21	0.05	50.6235	3.75015	7.4357e-11	4.74176	4.74433e-12	7.31624e-10	0.999791	1.96919	1.9696	20.0506	814.3	4.6	17.1	899	51	Catfish	-25.1	90.18	1424.1	80.2341	48.1019	142410	30958.8	0.00564902	June	8	67.9	10.2	34.3826	141.021	219.532	1544.03	2.671
788	4	5823	Acenapthene	114.666	48.4062	16.3714	11466.6	3.97	10.18	PAH	3.43	154.21	0.05	50.6235	3.75015	7.4357e-11	4.74176	4.74433e-12	7.31624e-10	0.999791	1.96919	1.9696	20.0506	814.3	4.6	17.1	899	51	Catfish	-25.1	90.18	1424.1	80.2341	48.1019	142410	30958.8	0.00564902	June	16	126.8	10.2	27.1763	111.464	277.746	1544.03	2.671
789	4	5823	Acenapthene	114.666	48.4062	16.3714	11466.6	3.97	10.18	PAH	3.43	154.21	0.05	50.6235	3.75015	7.4357e-11	4.74176	4.74433e-12	7.31624e-10	0.999791	1.96919	1.9696	20.0506	814.3	4.6	17.1	899	51	Catfish	-25.1	90.18	1424.1	80.2341	48.1019	142410	30958.8	0.00564902	July	4	13.4	10.8	113.502	465.532	66.5019	1544.03	2.671
790	4	5823	Acenapthene	114.666	48.4062	16.3714	11466.6	3.97	10.18	PAH	3.43	154.21	0.05	50.6235	3.75015	7.4357e-11	4.74176	4.74433e-12	7.31624e-10	0.999791	1.96919	1.9696	20.0506	814.3	4.6	17.1	899	51	Catfish	-25.1	90.18	1424.1	80.2341	48.1019	142410	30958.8	0.00564902	July	8	51.1	10.8	43.6593	179.07	172.886	1544.03	NA
791	4	5823	Acenapthene	114.666	48.4062	16.3714	11466.6	3.97	10.18	PAH	3.43	154.21	0.05	50.6235	3.75015	7.4357e-11	4.74176	4.74433e-12	7.31624e-10	0.999791	1.96919	1.9696	20.0506	814.3	4.6	17.1	899	51	Catfish	-25.1	90.18	1424.1	80.2341	48.1019	142410	30958.8	0.00564902	July	16	81.6	10.8	58.0886	238.252	129.941	1544.03	NA
792	4	5823	Acenapthene	114.666	48.4062	16.3714	11466.6	3.97	10.18	PAH	3.43	154.21	0.05	50.6235	3.75015	7.4357e-11	4.74176	4.74433e-12	7.31624e-10	0.999791	1.96919	1.9696	20.0506	814.3	4.6	17.1	899	51	Catfish	-25.1	90.18	1424.1	80.2341	48.1019	142410	30958.8	0.00564902	August	4	21.2	8.91	66.9212	274.479	112.791	1544.03	NA
793	4	5823	Acenapthene	114.666	48.4062	16.3714	11466.6	3.97	10.18	PAH	3.43	154.21	0.05	50.6235	3.75015	7.4357e-11	4.74176	4.74433e-12	7.31624e-10	0.999791	1.96919	1.9696	20.0506	814.3	4.6	17.1	899	51	Catfish	-25.1	90.18	1424.1	80.2341	48.1019	142410	30958.8	0.00564902	August	8	64.6	8.91	42.5221	174.406	177.51	1544.03	NA
794	4	5823	Acenapthene	114.666	48.4062	16.3714	11466.6	3.97	10.18	PAH	3.43	154.21	0.05	50.6235	3.75015	7.4357e-11	4.74176	4.74433e-12	7.31624e-10	0.999791	1.96919	1.9696	20.0506	814.3	4.6	17.1	899	51	Catfish	-25.1	90.18	1424.1	80.2341	48.1019	142410	30958.8	0.00564902	August	16	119.8	8.91	46.9939	192.747	160.619	1544.03	NA
795	4	5823	Acenapthene	114.666	48.4062	16.3714	11466.6	3.97	10.18	PAH	3.43	154.21	0.05	50.6235	3.75015	7.4357e-11	4.74176	4.74433e-12	7.31624e-10	0.999791	1.96919	1.9696	20.0506	814.3	4.6	17.1	899	51	Catfish	-25.1	90.18	1424.1	80.2341	48.1019	142410	30958.8	0.00564902	April	2	16.6	9.28	37.0117	151.805	203.938	1544.03	NA
796	4	5823	Acenapthene	114.666	48.4062	16.3714	11466.6	3.97	10.18	PAH	3.43	154.21	0.05	50.6235	3.75015	7.4357e-11	4.74176	4.74433e-12	7.31624e-10	0.999791	1.96919	1.9696	20.0506	814.3	4.6	17.1	899	51	Catfish	-25.1	90.18	1424.1	80.2341	48.1019	142410	30958.8	0.00564902	May	2	16.3	8.1	45.7665	187.713	164.926	1544.03	NA
797	4	5823	Acenapthene	114.666	48.4062	16.3714	11466.6	3.97	10.18	PAH	3.43	154.21	0.05	50.6235	3.75015	7.4357e-11	4.74176	4.74433e-12	7.31624e-10	0.999791	1.96919	1.9696	20.0506	814.3	4.6	17.1	899	51	Catfish	-25.1	90.18	1424.1	80.2341	48.1019	142410	30958.8	0.00564902	June	2	16.4	10.2	37.8518	155.25	199.412	1544.03	NA
798	4	5823	Acenapthene	114.666	48.4062	16.3714	11466.6	3.97	10.18	PAH	3.43	154.21	0.05	50.6235	3.75015	7.4357e-11	4.74176	4.74433e-12	7.31624e-10	0.999791	1.96919	1.9696	20.0506	814.3	4.6	17.1	899	51	Catfish	-25.1	90.18	1424.1	80.2341	48.1019	142410	30958.8	0.00564902	August	2	16.2	8.91	63.549	260.648	118.776	1544.03	NA
799	4	5823	Acenapthene	114.666	48.4062	16.3714	11466.6	3.97	10.18	PAH	3.43	154.21	0.05	50.6235	3.75015	7.4357e-11	4.74176	4.74433e-12	7.31624e-10	0.999791	1.96919	1.9696	20.0506	520.2	2.9	NA	NA	NA	Wollhandkrabbe	NA	NA	682.66	80.2341	48.1019	68266	23540	0.00557478	April	4	18.3	9.28	149.299	612.356	38.4417	1174.03	NA
800	4	5823	Acenapthene	114.666	48.4062	16.3714	11466.6	3.97	10.18	PAH	3.43	154.21	0.05	50.6235	3.75015	7.4357e-11	4.74176	4.74433e-12	7.31624e-10	0.999791	1.96919	1.9696	20.0506	520.2	2.9	NA	NA	NA	Wollhandkrabbe	NA	NA	682.66	80.2341	48.1019	68266	23540	0.00557478	April	8	69.7	9.28	37.8374	155.191	151.684	1174.03	NA
801	4	5823	Acenapthene	114.666	48.4062	16.3714	11466.6	3.97	10.18	PAH	3.43	154.21	0.05	50.6235	3.75015	7.4357e-11	4.74176	4.74433e-12	7.31624e-10	0.999791	1.96919	1.9696	20.0506	520.2	2.9	NA	NA	NA	Wollhandkrabbe	NA	NA	682.66	80.2341	48.1019	68266	23540	0.00557478	April	16	107.7	9.28	37.3225	153.079	153.777	1174.03	NA
802	4	5823	Acenapthene	114.666	48.4062	16.3714	11466.6	3.97	10.18	PAH	3.43	154.21	0.05	50.6235	3.75015	7.4357e-11	4.74176	4.74433e-12	7.31624e-10	0.999791	1.96919	1.9696	20.0506	520.2	2.9	NA	NA	NA	Wollhandkrabbe	NA	NA	682.66	80.2341	48.1019	68266	23540	0.00557478	May	4	36.3	8.1	54.2158	222.368	105.861	1174.03	NA
803	4	5823	Acenapthene	114.666	48.4062	16.3714	11466.6	3.97	10.18	PAH	3.43	154.21	0.05	50.6235	3.75015	7.4357e-11	4.74176	4.74433e-12	7.31624e-10	0.999791	1.96919	1.9696	20.0506	520.2	2.9	NA	NA	NA	Wollhandkrabbe	NA	NA	682.66	80.2341	48.1019	68266	23540	0.00557478	May	8	56.7	8.1	66.4866	272.697	86.3229	1174.03	NA
804	4	5823	Acenapthene	114.666	48.4062	16.3714	11466.6	3.97	10.18	PAH	3.43	154.21	0.05	50.6235	3.75015	7.4357e-11	4.74176	4.74433e-12	7.31624e-10	0.999791	1.96919	1.9696	20.0506	520.2	2.9	NA	NA	NA	Wollhandkrabbe	NA	NA	682.66	80.2341	48.1019	68266	23540	0.00557478	May	16	62.7	8.1	89.5302	367.211	64.1049	1174.03	NA
805	4	5823	Acenapthene	114.666	48.4062	16.3714	11466.6	3.97	10.18	PAH	3.43	154.21	0.05	50.6235	3.75015	7.4357e-11	4.74176	4.74433e-12	7.31624e-10	0.999791	1.96919	1.9696	20.0506	520.2	2.9	NA	NA	NA	Wollhandkrabbe	NA	NA	682.66	80.2341	48.1019	68266	23540	0.00557478	June	4	33.7	10.2	36.0505	147.862	159.202	1174.03	NA
806	4	5823	Acenapthene	114.666	48.4062	16.3714	11466.6	3.97	10.18	PAH	3.43	154.21	0.05	50.6235	3.75015	7.4357e-11	4.74176	4.74433e-12	7.31624e-10	0.999791	1.96919	1.9696	20.0506	520.2	2.9	NA	NA	NA	Wollhandkrabbe	NA	NA	682.66	80.2341	48.1019	68266	23540	0.00557478	June	8	67.9	10.2	34.3826	141.021	166.925	1174.03	NA
807	4	5823	Acenapthene	114.666	48.4062	16.3714	11466.6	3.97	10.18	PAH	3.43	154.21	0.05	50.6235	3.75015	7.4357e-11	4.74176	4.74433e-12	7.31624e-10	0.999791	1.96919	1.9696	20.0506	520.2	2.9	NA	NA	NA	Wollhandkrabbe	NA	NA	682.66	80.2341	48.1019	68266	23540	0.00557478	June	16	126.8	10.2	27.1763	111.464	211.189	1174.03	NA
808	4	5823	Acenapthene	114.666	48.4062	16.3714	11466.6	3.97	10.18	PAH	3.43	154.21	0.05	50.6235	3.75015	7.4357e-11	4.74176	4.74433e-12	7.31624e-10	0.999791	1.96919	1.9696	20.0506	520.2	2.9	NA	NA	NA	Wollhandkrabbe	NA	NA	682.66	80.2341	48.1019	68266	23540	0.00557478	July	4	13.4	10.8	113.502	465.532	50.5658	1174.03	NA
809	4	5823	Acenapthene	114.666	48.4062	16.3714	11466.6	3.97	10.18	PAH	3.43	154.21	0.05	50.6235	3.75015	7.4357e-11	4.74176	4.74433e-12	7.31624e-10	0.999791	1.96919	1.9696	20.0506	520.2	2.9	NA	NA	NA	Wollhandkrabbe	NA	NA	682.66	80.2341	48.1019	68266	23540	0.00557478	July	8	51.1	10.8	43.6593	179.07	131.457	1174.03	NA
810	4	5823	Acenapthene	114.666	48.4062	16.3714	11466.6	3.97	10.18	PAH	3.43	154.21	0.05	50.6235	3.75015	7.4357e-11	4.74176	4.74433e-12	7.31624e-10	0.999791	1.96919	1.9696	20.0506	520.2	2.9	NA	NA	NA	Wollhandkrabbe	NA	NA	682.66	80.2341	48.1019	68266	23540	0.00557478	July	16	81.6	10.8	58.0886	238.252	98.803	1174.03	NA
811	4	5823	Acenapthene	114.666	48.4062	16.3714	11466.6	3.97	10.18	PAH	3.43	154.21	0.05	50.6235	3.75015	7.4357e-11	4.74176	4.74433e-12	7.31624e-10	0.999791	1.96919	1.9696	20.0506	520.2	2.9	NA	NA	NA	Wollhandkrabbe	NA	NA	682.66	80.2341	48.1019	68266	23540	0.00557478	August	4	21.2	8.91	66.9212	274.479	85.7624	1174.03	NA
812	4	5823	Acenapthene	114.666	48.4062	16.3714	11466.6	3.97	10.18	PAH	3.43	154.21	0.05	50.6235	3.75015	7.4357e-11	4.74176	4.74433e-12	7.31624e-10	0.999791	1.96919	1.9696	20.0506	520.2	2.9	NA	NA	NA	Wollhandkrabbe	NA	NA	682.66	80.2341	48.1019	68266	23540	0.00557478	August	8	64.6	8.91	42.5221	174.406	134.973	1174.03	2.64825
813	4	5823	Acenapthene	114.666	48.4062	16.3714	11466.6	3.97	10.18	PAH	3.43	154.21	0.05	50.6235	3.75015	7.4357e-11	4.74176	4.74433e-12	7.31624e-10	0.999791	1.96919	1.9696	20.0506	520.2	2.9	NA	NA	NA	Wollhandkrabbe	NA	NA	682.66	80.2341	48.1019	68266	23540	0.00557478	August	16	119.8	8.91	46.9939	192.747	122.129	1174.03	2.64825
814	4	5823	Acenapthene	114.666	48.4062	16.3714	11466.6	3.97	10.18	PAH	3.43	154.21	0.05	50.6235	3.75015	7.4357e-11	4.74176	4.74433e-12	7.31624e-10	0.999791	1.96919	1.9696	20.0506	520.2	2.9	NA	NA	NA	Wollhandkrabbe	NA	NA	682.66	80.2341	48.1019	68266	23540	0.00557478	April	2	16.6	9.28	37.0117	151.805	155.068	1174.03	2.64825
815	4	5823	Acenapthene	114.666	48.4062	16.3714	11466.6	3.97	10.18	PAH	3.43	154.21	0.05	50.6235	3.75015	7.4357e-11	4.74176	4.74433e-12	7.31624e-10	0.999791	1.96919	1.9696	20.0506	520.2	2.9	NA	NA	NA	Wollhandkrabbe	NA	NA	682.66	80.2341	48.1019	68266	23540	0.00557478	May	2	16.3	8.1	45.7665	187.713	125.405	1174.03	2.64825
816	4	5823	Acenapthene	114.666	48.4062	16.3714	11466.6	3.97	10.18	PAH	3.43	154.21	0.05	50.6235	3.75015	7.4357e-11	4.74176	4.74433e-12	7.31624e-10	0.999791	1.96919	1.9696	20.0506	520.2	2.9	NA	NA	NA	Wollhandkrabbe	NA	NA	682.66	80.2341	48.1019	68266	23540	0.00557478	June	2	16.4	10.2	37.8518	155.25	151.626	1174.03	2.64825
817	4	5823	Acenapthene	114.666	48.4062	16.3714	11466.6	3.97	10.18	PAH	3.43	154.21	0.05	50.6235	3.75015	7.4357e-11	4.74176	4.74433e-12	7.31624e-10	0.999791	1.96919	1.9696	20.0506	520.2	2.9	NA	NA	NA	Wollhandkrabbe	NA	NA	682.66	80.2341	48.1019	68266	23540	0.00557478	August	2	16.2	8.91	63.549	260.648	90.3134	1174.03	2.64825
818	4	5823	Acenapthene	114.666	48.4062	16.3714	11466.6	3.97	10.18	PAH	3.43	154.21	0.05	50.6235	3.75015	7.4357e-11	4.74176	4.74433e-12	7.31624e-10	0.999791	1.96919	1.9696	20.0506	720.4	7.2	NA	NA	NA	Wollhandkrabbe	NA	NA	2768.2	80.2341	48.1019	276820	38447.2	0.00999445	April	4	18.3	9.28	149.299	612.356	62.7856	1917.51	2.64825
819	4	5823	Acenapthene	114.666	48.4062	16.3714	11466.6	3.97	10.18	PAH	3.43	154.21	0.05	50.6235	3.75015	7.4357e-11	4.74176	4.74433e-12	7.31624e-10	0.999791	1.96919	1.9696	20.0506	720.4	7.2	NA	NA	NA	Wollhandkrabbe	NA	NA	2768.2	80.2341	48.1019	276820	38447.2	0.00999445	April	8	69.7	9.28	37.8374	155.191	247.74	1917.51	2.64825
820	4	5823	Acenapthene	114.666	48.4062	16.3714	11466.6	3.97	10.18	PAH	3.43	154.21	0.05	50.6235	3.75015	7.4357e-11	4.74176	4.74433e-12	7.31624e-10	0.999791	1.96919	1.9696	20.0506	720.4	7.2	NA	NA	NA	Wollhandkrabbe	NA	NA	2768.2	80.2341	48.1019	276820	38447.2	0.00999445	April	16	107.7	9.28	37.3225	153.079	251.158	1917.51	2.64825
821	4	5823	Acenapthene	114.666	48.4062	16.3714	11466.6	3.97	10.18	PAH	3.43	154.21	0.05	50.6235	3.75015	7.4357e-11	4.74176	4.74433e-12	7.31624e-10	0.999791	1.96919	1.9696	20.0506	720.4	7.2	NA	NA	NA	Wollhandkrabbe	NA	NA	2768.2	80.2341	48.1019	276820	38447.2	0.00999445	May	4	36.3	8.1	54.2158	222.368	172.899	1917.51	2.64825
822	4	5823	Acenapthene	114.666	48.4062	16.3714	11466.6	3.97	10.18	PAH	3.43	154.21	0.05	50.6235	3.75015	7.4357e-11	4.74176	4.74433e-12	7.31624e-10	0.999791	1.96919	1.9696	20.0506	720.4	7.2	NA	NA	NA	Wollhandkrabbe	NA	NA	2768.2	80.2341	48.1019	276820	38447.2	0.00999445	May	8	56.7	8.1	66.4866	272.697	140.989	1917.51	2.64825
823	4	5823	Acenapthene	114.666	48.4062	16.3714	11466.6	3.97	10.18	PAH	3.43	154.21	0.05	50.6235	3.75015	7.4357e-11	4.74176	4.74433e-12	7.31624e-10	0.999791	1.96919	1.9696	20.0506	720.4	7.2	NA	NA	NA	Wollhandkrabbe	NA	NA	2768.2	80.2341	48.1019	276820	38447.2	0.00999445	May	16	62.7	8.1	89.5302	367.211	104.7	1917.51	2.39849
824	4	5823	Acenapthene	114.666	48.4062	16.3714	11466.6	3.97	10.18	PAH	3.43	154.21	0.05	50.6235	3.75015	7.4357e-11	4.74176	4.74433e-12	7.31624e-10	0.999791	1.96919	1.9696	20.0506	720.4	7.2	NA	NA	NA	Wollhandkrabbe	NA	NA	2768.2	80.2341	48.1019	276820	38447.2	0.00999445	June	4	33.7	10.2	36.0505	147.862	260.02	1917.51	2.39849
825	4	5823	Acenapthene	114.666	48.4062	16.3714	11466.6	3.97	10.18	PAH	3.43	154.21	0.05	50.6235	3.75015	7.4357e-11	4.74176	4.74433e-12	7.31624e-10	0.999791	1.96919	1.9696	20.0506	720.4	7.2	NA	NA	NA	Wollhandkrabbe	NA	NA	2768.2	80.2341	48.1019	276820	38447.2	0.00999445	June	8	67.9	10.2	34.3826	141.021	272.634	1917.51	2.39849
826	4	5823	Acenapthene	114.666	48.4062	16.3714	11466.6	3.97	10.18	PAH	3.43	154.21	0.05	50.6235	3.75015	7.4357e-11	4.74176	4.74433e-12	7.31624e-10	0.999791	1.96919	1.9696	20.0506	720.4	7.2	NA	NA	NA	Wollhandkrabbe	NA	NA	2768.2	80.2341	48.1019	276820	38447.2	0.00999445	June	16	126.8	10.2	27.1763	111.464	344.928	1917.51	2.39849
827	4	5823	Acenapthene	114.666	48.4062	16.3714	11466.6	3.97	10.18	PAH	3.43	154.21	0.05	50.6235	3.75015	7.4357e-11	4.74176	4.74433e-12	7.31624e-10	0.999791	1.96919	1.9696	20.0506	720.4	7.2	NA	NA	NA	Wollhandkrabbe	NA	NA	2768.2	80.2341	48.1019	276820	38447.2	0.00999445	July	4	13.4	10.8	113.502	465.532	82.5876	1917.51	2.39849
828	4	5823	Acenapthene	114.666	48.4062	16.3714	11466.6	3.97	10.18	PAH	3.43	154.21	0.05	50.6235	3.75015	7.4357e-11	4.74176	4.74433e-12	7.31624e-10	0.999791	1.96919	1.9696	20.0506	720.4	7.2	NA	NA	NA	Wollhandkrabbe	NA	NA	2768.2	80.2341	48.1019	276820	38447.2	0.00999445	July	8	51.1	10.8	43.6593	179.07	214.705	1917.51	2.39849
829	4	5823	Acenapthene	114.666	48.4062	16.3714	11466.6	3.97	10.18	PAH	3.43	154.21	0.05	50.6235	3.75015	7.4357e-11	4.74176	4.74433e-12	7.31624e-10	0.999791	1.96919	1.9696	20.0506	720.4	7.2	NA	NA	NA	Wollhandkrabbe	NA	NA	2768.2	80.2341	48.1019	276820	38447.2	0.00999445	July	16	81.6	10.8	58.0886	238.252	161.372	1917.51	2.39849
830	4	5823	Acenapthene	114.666	48.4062	16.3714	11466.6	3.97	10.18	PAH	3.43	154.21	0.05	50.6235	3.75015	7.4357e-11	4.74176	4.74433e-12	7.31624e-10	0.999791	1.96919	1.9696	20.0506	720.4	7.2	NA	NA	NA	Wollhandkrabbe	NA	NA	2768.2	80.2341	48.1019	276820	38447.2	0.00999445	August	4	21.2	8.91	66.9212	274.479	140.073	1917.51	2.39849
831	4	5823	Acenapthene	114.666	48.4062	16.3714	11466.6	3.97	10.18	PAH	3.43	154.21	0.05	50.6235	3.75015	7.4357e-11	4.74176	4.74433e-12	7.31624e-10	0.999791	1.96919	1.9696	20.0506	720.4	7.2	NA	NA	NA	Wollhandkrabbe	NA	NA	2768.2	80.2341	48.1019	276820	38447.2	0.00999445	August	8	64.6	8.91	42.5221	174.406	220.447	1917.51	2.39849
832	4	5823	Acenapthene	114.666	48.4062	16.3714	11466.6	3.97	10.18	PAH	3.43	154.21	0.05	50.6235	3.75015	7.4357e-11	4.74176	4.74433e-12	7.31624e-10	0.999791	1.96919	1.9696	20.0506	720.4	7.2	NA	NA	NA	Wollhandkrabbe	NA	NA	2768.2	80.2341	48.1019	276820	38447.2	0.00999445	August	16	119.8	8.91	46.9939	192.747	199.47	1917.51	2.39849
833	4	5823	Acenapthene	114.666	48.4062	16.3714	11466.6	3.97	10.18	PAH	3.43	154.21	0.05	50.6235	3.75015	7.4357e-11	4.74176	4.74433e-12	7.31624e-10	0.999791	1.96919	1.9696	20.0506	720.4	7.2	NA	NA	NA	Wollhandkrabbe	NA	NA	2768.2	80.2341	48.1019	276820	38447.2	0.00999445	April	2	16.6	9.28	37.0117	151.805	253.268	1917.51	2.39849
834	4	5823	Acenapthene	114.666	48.4062	16.3714	11466.6	3.97	10.18	PAH	3.43	154.21	0.05	50.6235	3.75015	7.4357e-11	4.74176	4.74433e-12	7.31624e-10	0.999791	1.96919	1.9696	20.0506	720.4	7.2	NA	NA	NA	Wollhandkrabbe	NA	NA	2768.2	80.2341	48.1019	276820	38447.2	0.00999445	May	2	16.3	8.1	45.7665	187.713	204.819	1917.51	2.33024
835	4	5823	Acenapthene	114.666	48.4062	16.3714	11466.6	3.97	10.18	PAH	3.43	154.21	0.05	50.6235	3.75015	7.4357e-11	4.74176	4.74433e-12	7.31624e-10	0.999791	1.96919	1.9696	20.0506	720.4	7.2	NA	NA	NA	Wollhandkrabbe	NA	NA	2768.2	80.2341	48.1019	276820	38447.2	0.00999445	June	2	16.4	10.2	37.8518	155.25	247.646	1917.51	2.33024
836	4	5823	Acenapthene	114.666	48.4062	16.3714	11466.6	3.97	10.18	PAH	3.43	154.21	0.05	50.6235	3.75015	7.4357e-11	4.74176	4.74433e-12	7.31624e-10	0.999791	1.96919	1.9696	20.0506	720.4	7.2	NA	NA	NA	Wollhandkrabbe	NA	NA	2768.2	80.2341	48.1019	276820	38447.2	0.00999445	August	2	16.2	8.91	63.549	260.648	147.506	1917.51	2.33024
837	1	5640.7	HCB	222.697	0.1	0	22269.7	5.73	11.78	Pesticide	4.92	284.78	0.03	52.3933	5.13763	7.81997e-11	3.67838	1.66676e-13	4.74659e-11	0.197099	3.94804	20.0308	235.963	564.6	59.1	16.2	260	52	Eel	-28.4	99.43	141.748	0.1	0	14174.8	239.845	0.104676	April	4	18.3	9.28	474.118	4257.58	0.0563335	1.01645	2.33024
838	1	5640.7	HCB	222.697	0.1	0	22269.7	5.73	11.78	Pesticide	4.92	284.78	0.03	52.3933	5.13763	7.81997e-11	3.67838	1.66676e-13	4.74659e-11	0.197099	3.94804	20.0308	235.963	564.6	59.1	16.2	260	52	Eel	-28.4	99.43	141.748	0.1	0	14174.8	239.845	0.104676	April	8	69.7	9.28	241.312	2166.98	0.110681	1.01645	2.33024
839	1	5640.7	HCB	222.697	0.1	0	22269.7	5.73	11.78	Pesticide	4.92	284.78	0.03	52.3933	5.13763	7.81997e-11	3.67838	1.66676e-13	4.74659e-11	0.197099	3.94804	20.0308	235.963	564.6	59.1	16.2	260	52	Eel	-28.4	99.43	141.748	0.1	0	14174.8	239.845	0.104676	April	16	107.7	9.28	279.457	2509.52	0.0955739	1.01645	2.33024
840	1	5640.7	HCB	222.697	0.1	0	22269.7	5.73	11.78	Pesticide	4.92	284.78	0.03	52.3933	5.13763	7.81997e-11	3.67838	1.66676e-13	4.74659e-11	0.197099	3.94804	20.0308	235.963	564.6	59.1	16.2	260	52	Eel	-28.4	99.43	141.748	0.1	0	14174.8	239.845	0.104676	May	4	36.3	8.1	310.015	2783.93	0.0861531	1.01645	2.33024
841	1	5640.7	HCB	222.697	0.1	0	22269.7	5.73	11.78	Pesticide	4.92	284.78	0.03	52.3933	5.13763	7.81997e-11	3.67838	1.66676e-13	4.74659e-11	0.197099	3.94804	20.0308	235.963	564.6	59.1	16.2	260	52	Eel	-28.4	99.43	141.748	0.1	0	14174.8	239.845	0.104676	May	8	56.7	8.1	380.971	3421.12	0.070107	1.01645	2.33024
842	1	5640.7	HCB	222.697	0.1	0	22269.7	5.73	11.78	Pesticide	4.92	284.78	0.03	52.3933	5.13763	7.81997e-11	3.67838	1.66676e-13	4.74659e-11	0.197099	3.94804	20.0308	235.963	564.6	59.1	16.2	260	52	Eel	-28.4	99.43	141.748	0.1	0	14174.8	239.845	0.104676	June	4	33.7	10.2	255.611	2295.39	0.10449	1.01645	2.33024
843	1	5640.7	HCB	222.697	0.1	0	22269.7	5.73	11.78	Pesticide	4.92	284.78	0.03	52.3933	5.13763	7.81997e-11	3.67838	1.66676e-13	4.74659e-11	0.197099	3.94804	20.0308	235.963	564.6	59.1	16.2	260	52	Eel	-28.4	99.43	141.748	0.1	0	14174.8	239.845	0.104676	June	8	67.9	10.2	214.8	1928.91	0.124342	1.01645	2.33024
844	1	5640.7	HCB	222.697	0.1	0	22269.7	5.73	11.78	Pesticide	4.92	284.78	0.03	52.3933	5.13763	7.81997e-11	3.67838	1.66676e-13	4.74659e-11	0.197099	3.94804	20.0308	235.963	564.6	59.1	16.2	260	52	Eel	-28.4	99.43	141.748	0.1	0	14174.8	239.845	0.104676	June	16	126.8	10.2	199.665	1793	0.133767	1.01645	2.33024
845	1	5640.7	HCB	222.697	0.1	0	22269.7	5.73	11.78	Pesticide	4.92	284.78	0.03	52.3933	5.13763	7.81997e-11	3.67838	1.66676e-13	4.74659e-11	0.197099	3.94804	20.0308	235.963	564.6	59.1	16.2	260	52	Eel	-28.4	99.43	141.748	0.1	0	14174.8	239.845	0.104676	July	4	13.4	10.8	837.489	7520.65	0.0318915	1.01645	2.30295
846	1	5640.7	HCB	222.697	0.1	0	22269.7	5.73	11.78	Pesticide	4.92	284.78	0.03	52.3933	5.13763	7.81997e-11	3.67838	1.66676e-13	4.74659e-11	0.197099	3.94804	20.0308	235.963	564.6	59.1	16.2	260	52	Eel	-28.4	99.43	141.748	0.1	0	14174.8	239.845	0.104676	July	8	51.1	10.8	390.804	3509.42	0.068343	1.01645	2.30295
847	1	5640.7	HCB	222.697	0.1	0	22269.7	5.73	11.78	Pesticide	4.92	284.78	0.03	52.3933	5.13763	7.81997e-11	3.67838	1.66676e-13	4.74659e-11	0.197099	3.94804	20.0308	235.963	564.6	59.1	16.2	260	52	Eel	-28.4	99.43	141.748	0.1	0	14174.8	239.845	0.104676	July	16	81.6	10.8	474.268	4258.93	0.0563157	1.01645	2.30295
848	1	5640.7	HCB	222.697	0.1	0	22269.7	5.73	11.78	Pesticide	4.92	284.78	0.03	52.3933	5.13763	7.81997e-11	3.67838	1.66676e-13	4.74659e-11	0.197099	3.94804	20.0308	235.963	564.6	59.1	16.2	260	52	Eel	-28.4	99.43	141.748	0.1	0	14174.8	239.845	0.104676	August	4	21.2	8.91	501.349	4502.12	0.0532737	1.01645	2.30295
849	1	5640.7	HCB	222.697	0.1	0	22269.7	5.73	11.78	Pesticide	4.92	284.78	0.03	52.3933	5.13763	7.81997e-11	3.67838	1.66676e-13	4.74659e-11	0.197099	3.94804	20.0308	235.963	564.6	59.1	16.2	260	52	Eel	-28.4	99.43	141.748	0.1	0	14174.8	239.845	0.104676	August	8	64.6	8.91	305.886	2746.86	0.087316	1.01645	2.30295
850	1	5640.7	HCB	222.697	0.1	0	22269.7	5.73	11.78	Pesticide	4.92	284.78	0.03	52.3933	5.13763	7.81997e-11	3.67838	1.66676e-13	4.74659e-11	0.197099	3.94804	20.0308	235.963	564.6	59.1	16.2	260	52	Eel	-28.4	99.43	141.748	0.1	0	14174.8	239.845	0.104676	August	16	119.8	8.91	272.527	2447.29	0.098004	1.01645	2.30295
851	1	5640.7	HCB	222.697	0.1	0	22269.7	5.73	11.78	Pesticide	4.92	284.78	0.03	52.3933	5.13763	7.81997e-11	3.67838	1.66676e-13	4.74659e-11	0.197099	3.94804	20.0308	235.963	564.6	59.1	16.2	260	52	Eel	-28.4	99.43	141.748	0.1	0	14174.8	239.845	0.104676	April	1	7.7	9.28	190.45	1710.24	0.14024	1.01645	2.30295
852	1	5640.7	HCB	222.697	0.1	0	22269.7	5.73	11.78	Pesticide	4.92	284.78	0.03	52.3933	5.13763	7.81997e-11	3.67838	1.66676e-13	4.74659e-11	0.197099	3.94804	20.0308	235.963	564.6	59.1	16.2	260	52	Eel	-28.4	99.43	141.748	0.1	0	14174.8	239.845	0.104676	April	2	16.6	9.28	548.158	4922.46	0.0487245	1.01645	2.30295
853	1	5640.7	HCB	222.697	0.1	0	22269.7	5.73	11.78	Pesticide	4.92	284.78	0.03	52.3933	5.13763	7.81997e-11	3.67838	1.66676e-13	4.74659e-11	0.197099	3.94804	20.0308	235.963	564.6	59.1	16.2	260	52	Eel	-28.4	99.43	141.748	0.1	0	14174.8	239.845	0.104676	June	1	7.4	10.2	203.345	1826.04	0.131347	1.01645	2.30295
854	1	5640.7	HCB	222.697	0.1	0	22269.7	5.73	11.78	Pesticide	4.92	284.78	0.03	52.3933	5.13763	7.81997e-11	3.67838	1.66676e-13	4.74659e-11	0.197099	3.94804	20.0308	235.963	564.6	59.1	16.2	260	52	Eel	-28.4	99.43	141.748	0.1	0	14174.8	239.845	0.104676	August	1	8.5	8.91	541.875	4866.04	0.0492895	1.01645	2.30295
855	1	5640.7	HCB	222.697	0.1	0	22269.7	5.73	11.78	Pesticide	4.92	284.78	0.03	52.3933	5.13763	7.81997e-11	3.67838	1.66676e-13	4.74659e-11	0.197099	3.94804	20.0308	235.963	564.6	59.1	16.2	260	52	Eel	-28.4	99.43	141.748	0.1	0	14174.8	239.845	0.104676	May	2	16.3	8.1	326.393	2931.01	0.0818299	1.01645	2.30295
856	1	5640.7	HCB	222.697	0.1	0	22269.7	5.73	11.78	Pesticide	4.92	284.78	0.03	52.3933	5.13763	7.81997e-11	3.67838	1.66676e-13	4.74659e-11	0.197099	3.94804	20.0308	235.963	564.6	59.1	16.2	260	52	Eel	-28.4	99.43	141.748	0.1	0	14174.8	239.845	0.104676	June	2	16.4	10.2	250.687	2251.17	0.106542	1.01645	2.15879
857	1	5640.7	HCB	222.697	0.1	0	22269.7	5.73	11.78	Pesticide	4.92	284.78	0.03	52.3933	5.13763	7.81997e-11	3.67838	1.66676e-13	4.74659e-11	0.197099	3.94804	20.0308	235.963	564.6	59.1	16.2	260	52	Eel	-28.4	99.43	141.748	0.1	0	14174.8	239.845	0.104676	August	2	16.2	8.91	314.581	2824.94	0.0849026	1.01645	2.15879
858	1	5640.7	HCB	222.697	0.1	0	22269.7	5.73	11.78	Pesticide	4.92	284.78	0.03	52.3933	5.13763	7.81997e-11	3.67838	1.66676e-13	4.74659e-11	0.197099	3.94804	20.0308	235.963	549.2	26.8	16.3	350	60	Eel	-27.4	85.04	62.0459	0.1	0	6204.59	231.515	0.0487983	April	4	18.3	9.28	474.118	4257.58	0.054377	0.98115	2.15879
859	1	5640.7	HCB	222.697	0.1	0	22269.7	5.73	11.78	Pesticide	4.92	284.78	0.03	52.3933	5.13763	7.81997e-11	3.67838	1.66676e-13	4.74659e-11	0.197099	3.94804	20.0308	235.963	549.2	26.8	16.3	350	60	Eel	-27.4	85.04	62.0459	0.1	0	6204.59	231.515	0.0487983	April	8	69.7	9.28	241.312	2166.98	0.106837	0.98115	2.15879
860	1	5640.7	HCB	222.697	0.1	0	22269.7	5.73	11.78	Pesticide	4.92	284.78	0.03	52.3933	5.13763	7.81997e-11	3.67838	1.66676e-13	4.74659e-11	0.197099	3.94804	20.0308	235.963	549.2	26.8	16.3	350	60	Eel	-27.4	85.04	62.0459	0.1	0	6204.59	231.515	0.0487983	April	16	107.7	9.28	279.457	2509.52	0.0922545	0.98115	2.15879
861	1	5640.7	HCB	222.697	0.1	0	22269.7	5.73	11.78	Pesticide	4.92	284.78	0.03	52.3933	5.13763	7.81997e-11	3.67838	1.66676e-13	4.74659e-11	0.197099	3.94804	20.0308	235.963	549.2	26.8	16.3	350	60	Eel	-27.4	85.04	62.0459	0.1	0	6204.59	231.515	0.0487983	May	4	36.3	8.1	310.015	2783.93	0.083161	0.98115	2.15879
862	1	5640.7	HCB	222.697	0.1	0	22269.7	5.73	11.78	Pesticide	4.92	284.78	0.03	52.3933	5.13763	7.81997e-11	3.67838	1.66676e-13	4.74659e-11	0.197099	3.94804	20.0308	235.963	549.2	26.8	16.3	350	60	Eel	-27.4	85.04	62.0459	0.1	0	6204.59	231.515	0.0487983	May	8	56.7	8.1	380.971	3421.12	0.0676722	0.98115	2.15879
863	1	5640.7	HCB	222.697	0.1	0	22269.7	5.73	11.78	Pesticide	4.92	284.78	0.03	52.3933	5.13763	7.81997e-11	3.67838	1.66676e-13	4.74659e-11	0.197099	3.94804	20.0308	235.963	549.2	26.8	16.3	350	60	Eel	-27.4	85.04	62.0459	0.1	0	6204.59	231.515	0.0487983	June	4	33.7	10.2	255.611	2295.39	0.100861	0.98115	2.15879
864	1	5640.7	HCB	222.697	0.1	0	22269.7	5.73	11.78	Pesticide	4.92	284.78	0.03	52.3933	5.13763	7.81997e-11	3.67838	1.66676e-13	4.74659e-11	0.197099	3.94804	20.0308	235.963	549.2	26.8	16.3	350	60	Eel	-27.4	85.04	62.0459	0.1	0	6204.59	231.515	0.0487983	June	8	67.9	10.2	214.8	1928.91	0.120024	0.98115	2.15879
865	1	5640.7	HCB	222.697	0.1	0	22269.7	5.73	11.78	Pesticide	4.92	284.78	0.03	52.3933	5.13763	7.81997e-11	3.67838	1.66676e-13	4.74659e-11	0.197099	3.94804	20.0308	235.963	549.2	26.8	16.3	350	60	Eel	-27.4	85.04	62.0459	0.1	0	6204.59	231.515	0.0487983	June	16	126.8	10.2	199.665	1793	0.129122	0.98115	2.15879
866	1	5640.7	HCB	222.697	0.1	0	22269.7	5.73	11.78	Pesticide	4.92	284.78	0.03	52.3933	5.13763	7.81997e-11	3.67838	1.66676e-13	4.74659e-11	0.197099	3.94804	20.0308	235.963	549.2	26.8	16.3	350	60	Eel	-27.4	85.04	62.0459	0.1	0	6204.59	231.515	0.0487983	July	4	13.4	10.8	837.489	7520.65	0.0307839	0.98115	2.15879
867	1	5640.7	HCB	222.697	0.1	0	22269.7	5.73	11.78	Pesticide	4.92	284.78	0.03	52.3933	5.13763	7.81997e-11	3.67838	1.66676e-13	4.74659e-11	0.197099	3.94804	20.0308	235.963	549.2	26.8	16.3	350	60	Eel	-27.4	85.04	62.0459	0.1	0	6204.59	231.515	0.0487983	July	8	51.1	10.8	390.804	3509.42	0.0659695	0.98115	2.40807
868	1	5640.7	HCB	222.697	0.1	0	22269.7	5.73	11.78	Pesticide	4.92	284.78	0.03	52.3933	5.13763	7.81997e-11	3.67838	1.66676e-13	4.74659e-11	0.197099	3.94804	20.0308	235.963	549.2	26.8	16.3	350	60	Eel	-27.4	85.04	62.0459	0.1	0	6204.59	231.515	0.0487983	July	16	81.6	10.8	474.268	4258.93	0.0543598	0.98115	2.40807
869	1	5640.7	HCB	222.697	0.1	0	22269.7	5.73	11.78	Pesticide	4.92	284.78	0.03	52.3933	5.13763	7.81997e-11	3.67838	1.66676e-13	4.74659e-11	0.197099	3.94804	20.0308	235.963	549.2	26.8	16.3	350	60	Eel	-27.4	85.04	62.0459	0.1	0	6204.59	231.515	0.0487983	August	4	21.2	8.91	501.349	4502.12	0.0514235	0.98115	2.40807
870	1	5640.7	HCB	222.697	0.1	0	22269.7	5.73	11.78	Pesticide	4.92	284.78	0.03	52.3933	5.13763	7.81997e-11	3.67838	1.66676e-13	4.74659e-11	0.197099	3.94804	20.0308	235.963	549.2	26.8	16.3	350	60	Eel	-27.4	85.04	62.0459	0.1	0	6204.59	231.515	0.0487983	August	8	64.6	8.91	305.886	2746.86	0.0842835	0.98115	2.40807
871	1	5640.7	HCB	222.697	0.1	0	22269.7	5.73	11.78	Pesticide	4.92	284.78	0.03	52.3933	5.13763	7.81997e-11	3.67838	1.66676e-13	4.74659e-11	0.197099	3.94804	20.0308	235.963	549.2	26.8	16.3	350	60	Eel	-27.4	85.04	62.0459	0.1	0	6204.59	231.515	0.0487983	August	16	119.8	8.91	272.527	2447.29	0.0946003	0.98115	2.40807
872	1	5640.7	HCB	222.697	0.1	0	22269.7	5.73	11.78	Pesticide	4.92	284.78	0.03	52.3933	5.13763	7.81997e-11	3.67838	1.66676e-13	4.74659e-11	0.197099	3.94804	20.0308	235.963	549.2	26.8	16.3	350	60	Eel	-27.4	85.04	62.0459	0.1	0	6204.59	231.515	0.0487983	April	1	7.7	9.28	190.45	1710.24	0.13537	0.98115	2.40807
873	1	5640.7	HCB	222.697	0.1	0	22269.7	5.73	11.78	Pesticide	4.92	284.78	0.03	52.3933	5.13763	7.81997e-11	3.67838	1.66676e-13	4.74659e-11	0.197099	3.94804	20.0308	235.963	549.2	26.8	16.3	350	60	Eel	-27.4	85.04	62.0459	0.1	0	6204.59	231.515	0.0487983	April	2	16.6	9.28	548.158	4922.46	0.0470323	0.98115	2.40807
874	1	5640.7	HCB	222.697	0.1	0	22269.7	5.73	11.78	Pesticide	4.92	284.78	0.03	52.3933	5.13763	7.81997e-11	3.67838	1.66676e-13	4.74659e-11	0.197099	3.94804	20.0308	235.963	549.2	26.8	16.3	350	60	Eel	-27.4	85.04	62.0459	0.1	0	6204.59	231.515	0.0487983	June	1	7.4	10.2	203.345	1826.04	0.126785	0.98115	2.40807
875	1	5640.7	HCB	222.697	0.1	0	22269.7	5.73	11.78	Pesticide	4.92	284.78	0.03	52.3933	5.13763	7.81997e-11	3.67838	1.66676e-13	4.74659e-11	0.197099	3.94804	20.0308	235.963	549.2	26.8	16.3	350	60	Eel	-27.4	85.04	62.0459	0.1	0	6204.59	231.515	0.0487983	August	1	8.5	8.91	541.875	4866.04	0.0475776	0.98115	2.40807
876	1	5640.7	HCB	222.697	0.1	0	22269.7	5.73	11.78	Pesticide	4.92	284.78	0.03	52.3933	5.13763	7.81997e-11	3.67838	1.66676e-13	4.74659e-11	0.197099	3.94804	20.0308	235.963	549.2	26.8	16.3	350	60	Eel	-27.4	85.04	62.0459	0.1	0	6204.59	231.515	0.0487983	May	2	16.3	8.1	326.393	2931.01	0.0789879	0.98115	2.40807
877	1	5640.7	HCB	222.697	0.1	0	22269.7	5.73	11.78	Pesticide	4.92	284.78	0.03	52.3933	5.13763	7.81997e-11	3.67838	1.66676e-13	4.74659e-11	0.197099	3.94804	20.0308	235.963	549.2	26.8	16.3	350	60	Eel	-27.4	85.04	62.0459	0.1	0	6204.59	231.515	0.0487983	June	2	16.4	10.2	250.687	2251.17	0.102842	0.98115	2.40807
878	1	5640.7	HCB	222.697	0.1	0	22269.7	5.73	11.78	Pesticide	4.92	284.78	0.03	52.3933	5.13763	7.81997e-11	3.67838	1.66676e-13	4.74659e-11	0.197099	3.94804	20.0308	235.963	549.2	26.8	16.3	350	60	Eel	-27.4	85.04	62.0459	0.1	0	6204.59	231.515	0.0487983	August	2	16.2	8.91	314.581	2824.94	0.0819539	0.98115	2.29145
879	1	5640.7	HCB	222.697	0.1	0	22269.7	5.73	11.78	Pesticide	4.92	284.78	0.03	52.3933	5.13763	7.81997e-11	3.67838	1.66676e-13	4.74659e-11	0.197099	3.94804	20.0308	235.963	516.7	11.6	15.9	2284	52	Ide	-26.8	128.05	18.2127	0.1	0	1821.27	157.006	0.0224502	April	4	18.3	9.28	474.118	4257.58	0.0368767	0.665384	2.29145
880	1	5640.7	HCB	222.697	0.1	0	22269.7	5.73	11.78	Pesticide	4.92	284.78	0.03	52.3933	5.13763	7.81997e-11	3.67838	1.66676e-13	4.74659e-11	0.197099	3.94804	20.0308	235.963	516.7	11.6	15.9	2284	52	Ide	-26.8	128.05	18.2127	0.1	0	1821.27	157.006	0.0224502	April	8	69.7	9.28	241.312	2166.98	0.0724536	0.665384	2.29145
881	1	5640.7	HCB	222.697	0.1	0	22269.7	5.73	11.78	Pesticide	4.92	284.78	0.03	52.3933	5.13763	7.81997e-11	3.67838	1.66676e-13	4.74659e-11	0.197099	3.94804	20.0308	235.963	516.7	11.6	15.9	2284	52	Ide	-26.8	128.05	18.2127	0.1	0	1821.27	157.006	0.0224502	April	16	107.7	9.28	279.457	2509.52	0.062564	0.665384	2.29145
882	1	5640.7	HCB	222.697	0.1	0	22269.7	5.73	11.78	Pesticide	4.92	284.78	0.03	52.3933	5.13763	7.81997e-11	3.67838	1.66676e-13	4.74659e-11	0.197099	3.94804	20.0308	235.963	516.7	11.6	15.9	2284	52	Ide	-26.8	128.05	18.2127	0.1	0	1821.27	157.006	0.0224502	May	4	36.3	8.1	310.015	2783.93	0.056397	0.665384	2.29145
883	1	5640.7	HCB	222.697	0.1	0	22269.7	5.73	11.78	Pesticide	4.92	284.78	0.03	52.3933	5.13763	7.81997e-11	3.67838	1.66676e-13	4.74659e-11	0.197099	3.94804	20.0308	235.963	516.7	11.6	15.9	2284	52	Ide	-26.8	128.05	18.2127	0.1	0	1821.27	157.006	0.0224502	May	8	56.7	8.1	380.971	3421.12	0.045893	0.665384	2.29145
884	1	5640.7	HCB	222.697	0.1	0	22269.7	5.73	11.78	Pesticide	4.92	284.78	0.03	52.3933	5.13763	7.81997e-11	3.67838	1.66676e-13	4.74659e-11	0.197099	3.94804	20.0308	235.963	516.7	11.6	15.9	2284	52	Ide	-26.8	128.05	18.2127	0.1	0	1821.27	157.006	0.0224502	June	4	33.7	10.2	255.611	2295.39	0.0684006	0.665384	2.29145
885	1	5640.7	HCB	222.697	0.1	0	22269.7	5.73	11.78	Pesticide	4.92	284.78	0.03	52.3933	5.13763	7.81997e-11	3.67838	1.66676e-13	4.74659e-11	0.197099	3.94804	20.0308	235.963	516.7	11.6	15.9	2284	52	Ide	-26.8	128.05	18.2127	0.1	0	1821.27	157.006	0.0224502	June	8	67.9	10.2	214.8	1928.91	0.0813961	0.665384	2.29145
886	1	5640.7	HCB	222.697	0.1	0	22269.7	5.73	11.78	Pesticide	4.92	284.78	0.03	52.3933	5.13763	7.81997e-11	3.67838	1.66676e-13	4.74659e-11	0.197099	3.94804	20.0308	235.963	516.7	11.6	15.9	2284	52	Ide	-26.8	128.05	18.2127	0.1	0	1821.27	157.006	0.0224502	June	16	126.8	10.2	199.665	1793	0.0875661	0.665384	2.29145
887	1	5640.7	HCB	222.697	0.1	0	22269.7	5.73	11.78	Pesticide	4.92	284.78	0.03	52.3933	5.13763	7.81997e-11	3.67838	1.66676e-13	4.74659e-11	0.197099	3.94804	20.0308	235.963	516.7	11.6	15.9	2284	52	Ide	-26.8	128.05	18.2127	0.1	0	1821.27	157.006	0.0224502	July	4	13.4	10.8	837.489	7520.65	0.0208766	0.665384	2.29145
888	1	5640.7	HCB	222.697	0.1	0	22269.7	5.73	11.78	Pesticide	4.92	284.78	0.03	52.3933	5.13763	7.81997e-11	3.67838	1.66676e-13	4.74659e-11	0.197099	3.94804	20.0308	235.963	516.7	11.6	15.9	2284	52	Ide	-26.8	128.05	18.2127	0.1	0	1821.27	157.006	0.0224502	July	8	51.1	10.8	390.804	3509.42	0.0447383	0.665384	2.29145
889	1	5640.7	HCB	222.697	0.1	0	22269.7	5.73	11.78	Pesticide	4.92	284.78	0.03	52.3933	5.13763	7.81997e-11	3.67838	1.66676e-13	4.74659e-11	0.197099	3.94804	20.0308	235.963	516.7	11.6	15.9	2284	52	Ide	-26.8	128.05	18.2127	0.1	0	1821.27	157.006	0.0224502	July	16	81.6	10.8	474.268	4258.93	0.036865	0.665384	2.48637
890	1	5640.7	HCB	222.697	0.1	0	22269.7	5.73	11.78	Pesticide	4.92	284.78	0.03	52.3933	5.13763	7.81997e-11	3.67838	1.66676e-13	4.74659e-11	0.197099	3.94804	20.0308	235.963	516.7	11.6	15.9	2284	52	Ide	-26.8	128.05	18.2127	0.1	0	1821.27	157.006	0.0224502	August	4	21.2	8.91	501.349	4502.12	0.0348737	0.665384	2.48637
891	1	5640.7	HCB	222.697	0.1	0	22269.7	5.73	11.78	Pesticide	4.92	284.78	0.03	52.3933	5.13763	7.81997e-11	3.67838	1.66676e-13	4.74659e-11	0.197099	3.94804	20.0308	235.963	516.7	11.6	15.9	2284	52	Ide	-26.8	128.05	18.2127	0.1	0	1821.27	157.006	0.0224502	August	8	64.6	8.91	305.886	2746.86	0.0571583	0.665384	2.48637
892	1	5640.7	HCB	222.697	0.1	0	22269.7	5.73	11.78	Pesticide	4.92	284.78	0.03	52.3933	5.13763	7.81997e-11	3.67838	1.66676e-13	4.74659e-11	0.197099	3.94804	20.0308	235.963	516.7	11.6	15.9	2284	52	Ide	-26.8	128.05	18.2127	0.1	0	1821.27	157.006	0.0224502	August	16	119.8	8.91	272.527	2447.29	0.0641548	0.665384	2.48637
893	1	5640.7	HCB	222.697	0.1	0	22269.7	5.73	11.78	Pesticide	4.92	284.78	0.03	52.3933	5.13763	7.81997e-11	3.67838	1.66676e-13	4.74659e-11	0.197099	3.94804	20.0308	235.963	516.7	11.6	15.9	2284	52	Ide	-26.8	128.05	18.2127	0.1	0	1821.27	157.006	0.0224502	April	1	7.7	9.28	190.45	1710.24	0.0918033	0.665384	2.48637
894	1	5640.7	HCB	222.697	0.1	0	22269.7	5.73	11.78	Pesticide	4.92	284.78	0.03	52.3933	5.13763	7.81997e-11	3.67838	1.66676e-13	4.74659e-11	0.197099	3.94804	20.0308	235.963	516.7	11.6	15.9	2284	52	Ide	-26.8	128.05	18.2127	0.1	0	1821.27	157.006	0.0224502	April	2	16.6	9.28	548.158	4922.46	0.0318958	0.665384	2.48637
895	1	5640.7	HCB	222.697	0.1	0	22269.7	5.73	11.78	Pesticide	4.92	284.78	0.03	52.3933	5.13763	7.81997e-11	3.67838	1.66676e-13	4.74659e-11	0.197099	3.94804	20.0308	235.963	516.7	11.6	15.9	2284	52	Ide	-26.8	128.05	18.2127	0.1	0	1821.27	157.006	0.0224502	June	1	7.4	10.2	203.345	1826.04	0.0859815	0.665384	2.48637
896	1	5640.7	HCB	222.697	0.1	0	22269.7	5.73	11.78	Pesticide	4.92	284.78	0.03	52.3933	5.13763	7.81997e-11	3.67838	1.66676e-13	4.74659e-11	0.197099	3.94804	20.0308	235.963	516.7	11.6	15.9	2284	52	Ide	-26.8	128.05	18.2127	0.1	0	1821.27	157.006	0.0224502	August	1	8.5	8.91	541.875	4866.04	0.0322656	0.665384	2.48637
897	1	5640.7	HCB	222.697	0.1	0	22269.7	5.73	11.78	Pesticide	4.92	284.78	0.03	52.3933	5.13763	7.81997e-11	3.67838	1.66676e-13	4.74659e-11	0.197099	3.94804	20.0308	235.963	516.7	11.6	15.9	2284	52	Ide	-26.8	128.05	18.2127	0.1	0	1821.27	157.006	0.0224502	May	2	16.3	8.1	326.393	2931.01	0.053567	0.665384	2.48637
898	1	5640.7	HCB	222.697	0.1	0	22269.7	5.73	11.78	Pesticide	4.92	284.78	0.03	52.3933	5.13763	7.81997e-11	3.67838	1.66676e-13	4.74659e-11	0.197099	3.94804	20.0308	235.963	516.7	11.6	15.9	2284	52	Ide	-26.8	128.05	18.2127	0.1	0	1821.27	157.006	0.0224502	June	2	16.4	10.2	250.687	2251.17	0.069744	0.665384	2.48637
899	1	5640.7	HCB	222.697	0.1	0	22269.7	5.73	11.78	Pesticide	4.92	284.78	0.03	52.3933	5.13763	7.81997e-11	3.67838	1.66676e-13	4.74659e-11	0.197099	3.94804	20.0308	235.963	516.7	11.6	15.9	2284	52	Ide	-26.8	128.05	18.2127	0.1	0	1821.27	157.006	0.0224502	August	2	16.2	8.91	314.581	2824.94	0.0555785	0.665384	2.48637
900	1	5640.7	HCB	222.697	0.1	0	22269.7	5.73	11.78	Pesticide	4.92	284.78	0.03	52.3933	5.13763	7.81997e-11	3.67838	1.66676e-13	4.74659e-11	0.197099	3.94804	20.0308	235.963	648.7	28.4	16.5	2144	49	Ide	-28.3	144.77	47.9108	0.1	0	4791.08	168.7	0.0437799	April	4	18.3	9.28	474.118	4257.58	0.0396234	0.714944	2.54289
901	1	5640.7	HCB	222.697	0.1	0	22269.7	5.73	11.78	Pesticide	4.92	284.78	0.03	52.3933	5.13763	7.81997e-11	3.67838	1.66676e-13	4.74659e-11	0.197099	3.94804	20.0308	235.963	648.7	28.4	16.5	2144	49	Ide	-28.3	144.77	47.9108	0.1	0	4791.08	168.7	0.0437799	April	8	69.7	9.28	241.312	2166.98	0.0778503	0.714944	2.54289
902	1	5640.7	HCB	222.697	0.1	0	22269.7	5.73	11.78	Pesticide	4.92	284.78	0.03	52.3933	5.13763	7.81997e-11	3.67838	1.66676e-13	4.74659e-11	0.197099	3.94804	20.0308	235.963	648.7	28.4	16.5	2144	49	Ide	-28.3	144.77	47.9108	0.1	0	4791.08	168.7	0.0437799	April	16	107.7	9.28	279.457	2509.52	0.067224	0.714944	2.54289
903	1	5640.7	HCB	222.697	0.1	0	22269.7	5.73	11.78	Pesticide	4.92	284.78	0.03	52.3933	5.13763	7.81997e-11	3.67838	1.66676e-13	4.74659e-11	0.197099	3.94804	20.0308	235.963	648.7	28.4	16.5	2144	49	Ide	-28.3	144.77	47.9108	0.1	0	4791.08	168.7	0.0437799	May	4	36.3	8.1	310.015	2783.93	0.0605977	0.714944	2.54289
904	1	5640.7	HCB	222.697	0.1	0	22269.7	5.73	11.78	Pesticide	4.92	284.78	0.03	52.3933	5.13763	7.81997e-11	3.67838	1.66676e-13	4.74659e-11	0.197099	3.94804	20.0308	235.963	648.7	28.4	16.5	2144	49	Ide	-28.3	144.77	47.9108	0.1	0	4791.08	168.7	0.0437799	May	8	56.7	8.1	380.971	3421.12	0.0493113	0.714944	2.54289
905	1	5640.7	HCB	222.697	0.1	0	22269.7	5.73	11.78	Pesticide	4.92	284.78	0.03	52.3933	5.13763	7.81997e-11	3.67838	1.66676e-13	4.74659e-11	0.197099	3.94804	20.0308	235.963	648.7	28.4	16.5	2144	49	Ide	-28.3	144.77	47.9108	0.1	0	4791.08	168.7	0.0437799	June	4	33.7	10.2	255.611	2295.39	0.0734953	0.714944	2.54289
906	1	5640.7	HCB	222.697	0.1	0	22269.7	5.73	11.78	Pesticide	4.92	284.78	0.03	52.3933	5.13763	7.81997e-11	3.67838	1.66676e-13	4.74659e-11	0.197099	3.94804	20.0308	235.963	648.7	28.4	16.5	2144	49	Ide	-28.3	144.77	47.9108	0.1	0	4791.08	168.7	0.0437799	June	8	67.9	10.2	214.8	1928.91	0.0874588	0.714944	2.54289
907	1	5640.7	HCB	222.697	0.1	0	22269.7	5.73	11.78	Pesticide	4.92	284.78	0.03	52.3933	5.13763	7.81997e-11	3.67838	1.66676e-13	4.74659e-11	0.197099	3.94804	20.0308	235.963	648.7	28.4	16.5	2144	49	Ide	-28.3	144.77	47.9108	0.1	0	4791.08	168.7	0.0437799	June	16	126.8	10.2	199.665	1793	0.0940884	0.714944	2.54289
908	1	5640.7	HCB	222.697	0.1	0	22269.7	5.73	11.78	Pesticide	4.92	284.78	0.03	52.3933	5.13763	7.81997e-11	3.67838	1.66676e-13	4.74659e-11	0.197099	3.94804	20.0308	235.963	648.7	28.4	16.5	2144	49	Ide	-28.3	144.77	47.9108	0.1	0	4791.08	168.7	0.0437799	July	4	13.4	10.8	837.489	7520.65	0.0224316	0.714944	2.54289
909	1	5640.7	HCB	222.697	0.1	0	22269.7	5.73	11.78	Pesticide	4.92	284.78	0.03	52.3933	5.13763	7.81997e-11	3.67838	1.66676e-13	4.74659e-11	0.197099	3.94804	20.0308	235.963	648.7	28.4	16.5	2144	49	Ide	-28.3	144.77	47.9108	0.1	0	4791.08	168.7	0.0437799	July	8	51.1	10.8	390.804	3509.42	0.0480706	0.714944	2.54289
910	1	5640.7	HCB	222.697	0.1	0	22269.7	5.73	11.78	Pesticide	4.92	284.78	0.03	52.3933	5.13763	7.81997e-11	3.67838	1.66676e-13	4.74659e-11	0.197099	3.94804	20.0308	235.963	648.7	28.4	16.5	2144	49	Ide	-28.3	144.77	47.9108	0.1	0	4791.08	168.7	0.0437799	July	16	81.6	10.8	474.268	4258.93	0.0396109	0.714944	2.54289
911	1	5640.7	HCB	222.697	0.1	0	22269.7	5.73	11.78	Pesticide	4.92	284.78	0.03	52.3933	5.13763	7.81997e-11	3.67838	1.66676e-13	4.74659e-11	0.197099	3.94804	20.0308	235.963	648.7	28.4	16.5	2144	49	Ide	-28.3	144.77	47.9108	0.1	0	4791.08	168.7	0.0437799	August	4	21.2	8.91	501.349	4502.12	0.0374713	0.714944	2.60347
912	1	5640.7	HCB	222.697	0.1	0	22269.7	5.73	11.78	Pesticide	4.92	284.78	0.03	52.3933	5.13763	7.81997e-11	3.67838	1.66676e-13	4.74659e-11	0.197099	3.94804	20.0308	235.963	648.7	28.4	16.5	2144	49	Ide	-28.3	144.77	47.9108	0.1	0	4791.08	168.7	0.0437799	August	8	64.6	8.91	305.886	2746.86	0.0614157	0.714944	2.60347
913	1	5640.7	HCB	222.697	0.1	0	22269.7	5.73	11.78	Pesticide	4.92	284.78	0.03	52.3933	5.13763	7.81997e-11	3.67838	1.66676e-13	4.74659e-11	0.197099	3.94804	20.0308	235.963	648.7	28.4	16.5	2144	49	Ide	-28.3	144.77	47.9108	0.1	0	4791.08	168.7	0.0437799	August	16	119.8	8.91	272.527	2447.29	0.0689333	0.714944	2.60347
914	1	5640.7	HCB	222.697	0.1	0	22269.7	5.73	11.78	Pesticide	4.92	284.78	0.03	52.3933	5.13763	7.81997e-11	3.67838	1.66676e-13	4.74659e-11	0.197099	3.94804	20.0308	235.963	648.7	28.4	16.5	2144	49	Ide	-28.3	144.77	47.9108	0.1	0	4791.08	168.7	0.0437799	April	1	7.7	9.28	190.45	1710.24	0.0986411	0.714944	2.60347
915	1	5640.7	HCB	222.697	0.1	0	22269.7	5.73	11.78	Pesticide	4.92	284.78	0.03	52.3933	5.13763	7.81997e-11	3.67838	1.66676e-13	4.74659e-11	0.197099	3.94804	20.0308	235.963	648.7	28.4	16.5	2144	49	Ide	-28.3	144.77	47.9108	0.1	0	4791.08	168.7	0.0437799	April	2	16.6	9.28	548.158	4922.46	0.0342715	0.714944	2.60347
916	1	5640.7	HCB	222.697	0.1	0	22269.7	5.73	11.78	Pesticide	4.92	284.78	0.03	52.3933	5.13763	7.81997e-11	3.67838	1.66676e-13	4.74659e-11	0.197099	3.94804	20.0308	235.963	648.7	28.4	16.5	2144	49	Ide	-28.3	144.77	47.9108	0.1	0	4791.08	168.7	0.0437799	June	1	7.4	10.2	203.345	1826.04	0.0923858	0.714944	2.60347
917	1	5640.7	HCB	222.697	0.1	0	22269.7	5.73	11.78	Pesticide	4.92	284.78	0.03	52.3933	5.13763	7.81997e-11	3.67838	1.66676e-13	4.74659e-11	0.197099	3.94804	20.0308	235.963	648.7	28.4	16.5	2144	49	Ide	-28.3	144.77	47.9108	0.1	0	4791.08	168.7	0.0437799	August	1	8.5	8.91	541.875	4866.04	0.0346689	0.714944	2.60347
918	1	5640.7	HCB	222.697	0.1	0	22269.7	5.73	11.78	Pesticide	4.92	284.78	0.03	52.3933	5.13763	7.81997e-11	3.67838	1.66676e-13	4.74659e-11	0.197099	3.94804	20.0308	235.963	648.7	28.4	16.5	2144	49	Ide	-28.3	144.77	47.9108	0.1	0	4791.08	168.7	0.0437799	May	2	16.3	8.1	326.393	2931.01	0.0575569	0.714944	2.60347
919	1	5640.7	HCB	222.697	0.1	0	22269.7	5.73	11.78	Pesticide	4.92	284.78	0.03	52.3933	5.13763	7.81997e-11	3.67838	1.66676e-13	4.74659e-11	0.197099	3.94804	20.0308	235.963	648.7	28.4	16.5	2144	49	Ide	-28.3	144.77	47.9108	0.1	0	4791.08	168.7	0.0437799	June	2	16.4	10.2	250.687	2251.17	0.0749388	0.714944	2.60347
920	1	5640.7	HCB	222.697	0.1	0	22269.7	5.73	11.78	Pesticide	4.92	284.78	0.03	52.3933	5.13763	7.81997e-11	3.67838	1.66676e-13	4.74659e-11	0.197099	3.94804	20.0308	235.963	648.7	28.4	16.5	2144	49	Ide	-28.3	144.77	47.9108	0.1	0	4791.08	168.7	0.0437799	August	2	16.2	8.91	314.581	2824.94	0.0597182	0.714944	2.60347
921	1	5640.7	HCB	222.697	0.1	0	22269.7	5.73	11.78	Pesticide	4.92	284.78	0.03	52.3933	5.13763	7.81997e-11	3.67838	1.66676e-13	4.74659e-11	0.197099	3.94804	20.0308	235.963	661.3	28.7	16.1	1821	48	Ide	-28.2	131.15	57.8171	0.1	0	5781.71	201.453	0.0433994	April	4	18.3	9.28	474.118	4257.58	0.0473164	0.853752	2.60347
922	1	5640.7	HCB	222.697	0.1	0	22269.7	5.73	11.78	Pesticide	4.92	284.78	0.03	52.3933	5.13763	7.81997e-11	3.67838	1.66676e-13	4.74659e-11	0.197099	3.94804	20.0308	235.963	661.3	28.7	16.1	1821	48	Ide	-28.2	131.15	57.8171	0.1	0	5781.71	201.453	0.0433994	April	8	69.7	9.28	241.312	2166.98	0.092965	0.853752	2.15879
923	1	5640.7	HCB	222.697	0.1	0	22269.7	5.73	11.78	Pesticide	4.92	284.78	0.03	52.3933	5.13763	7.81997e-11	3.67838	1.66676e-13	4.74659e-11	0.197099	3.94804	20.0308	235.963	661.3	28.7	16.1	1821	48	Ide	-28.2	131.15	57.8171	0.1	0	5781.71	201.453	0.0433994	April	16	107.7	9.28	279.457	2509.52	0.0802757	0.853752	2.15879
924	1	5640.7	HCB	222.697	0.1	0	22269.7	5.73	11.78	Pesticide	4.92	284.78	0.03	52.3933	5.13763	7.81997e-11	3.67838	1.66676e-13	4.74659e-11	0.197099	3.94804	20.0308	235.963	661.3	28.7	16.1	1821	48	Ide	-28.2	131.15	57.8171	0.1	0	5781.71	201.453	0.0433994	May	4	36.3	8.1	310.015	2783.93	0.0723629	0.853752	2.15879
925	1	5640.7	HCB	222.697	0.1	0	22269.7	5.73	11.78	Pesticide	4.92	284.78	0.03	52.3933	5.13763	7.81997e-11	3.67838	1.66676e-13	4.74659e-11	0.197099	3.94804	20.0308	235.963	661.3	28.7	16.1	1821	48	Ide	-28.2	131.15	57.8171	0.1	0	5781.71	201.453	0.0433994	May	8	56.7	8.1	380.971	3421.12	0.0588852	0.853752	2.15879
926	1	5640.7	HCB	222.697	0.1	0	22269.7	5.73	11.78	Pesticide	4.92	284.78	0.03	52.3933	5.13763	7.81997e-11	3.67838	1.66676e-13	4.74659e-11	0.197099	3.94804	20.0308	235.963	661.3	28.7	16.1	1821	48	Ide	-28.2	131.15	57.8171	0.1	0	5781.71	201.453	0.0433994	June	4	33.7	10.2	255.611	2295.39	0.0877645	0.853752	2.15879
927	1	5640.7	HCB	222.697	0.1	0	22269.7	5.73	11.78	Pesticide	4.92	284.78	0.03	52.3933	5.13763	7.81997e-11	3.67838	1.66676e-13	4.74659e-11	0.197099	3.94804	20.0308	235.963	661.3	28.7	16.1	1821	48	Ide	-28.2	131.15	57.8171	0.1	0	5781.71	201.453	0.0433994	June	8	67.9	10.2	214.8	1928.91	0.104439	0.853752	2.15879
928	1	5640.7	HCB	222.697	0.1	0	22269.7	5.73	11.78	Pesticide	4.92	284.78	0.03	52.3933	5.13763	7.81997e-11	3.67838	1.66676e-13	4.74659e-11	0.197099	3.94804	20.0308	235.963	661.3	28.7	16.1	1821	48	Ide	-28.2	131.15	57.8171	0.1	0	5781.71	201.453	0.0433994	June	16	126.8	10.2	199.665	1793	0.112356	0.853752	2.15879
929	1	5640.7	HCB	222.697	0.1	0	22269.7	5.73	11.78	Pesticide	4.92	284.78	0.03	52.3933	5.13763	7.81997e-11	3.67838	1.66676e-13	4.74659e-11	0.197099	3.94804	20.0308	235.963	661.3	28.7	16.1	1821	48	Ide	-28.2	131.15	57.8171	0.1	0	5781.71	201.453	0.0433994	July	4	13.4	10.8	837.489	7520.65	0.0267867	0.853752	2.15879
930	1	5640.7	HCB	222.697	0.1	0	22269.7	5.73	11.78	Pesticide	4.92	284.78	0.03	52.3933	5.13763	7.81997e-11	3.67838	1.66676e-13	4.74659e-11	0.197099	3.94804	20.0308	235.963	661.3	28.7	16.1	1821	48	Ide	-28.2	131.15	57.8171	0.1	0	5781.71	201.453	0.0433994	July	8	51.1	10.8	390.804	3509.42	0.0574036	0.853752	2.15879
931	1	5640.7	HCB	222.697	0.1	0	22269.7	5.73	11.78	Pesticide	4.92	284.78	0.03	52.3933	5.13763	7.81997e-11	3.67838	1.66676e-13	4.74659e-11	0.197099	3.94804	20.0308	235.963	661.3	28.7	16.1	1821	48	Ide	-28.2	131.15	57.8171	0.1	0	5781.71	201.453	0.0433994	July	16	81.6	10.8	474.268	4258.93	0.0473014	0.853752	2.15879
932	1	5640.7	HCB	222.697	0.1	0	22269.7	5.73	11.78	Pesticide	4.92	284.78	0.03	52.3933	5.13763	7.81997e-11	3.67838	1.66676e-13	4.74659e-11	0.197099	3.94804	20.0308	235.963	661.3	28.7	16.1	1821	48	Ide	-28.2	131.15	57.8171	0.1	0	5781.71	201.453	0.0433994	August	4	21.2	8.91	501.349	4502.12	0.0447464	0.853752	2.15879
933	1	5640.7	HCB	222.697	0.1	0	22269.7	5.73	11.78	Pesticide	4.92	284.78	0.03	52.3933	5.13763	7.81997e-11	3.67838	1.66676e-13	4.74659e-11	0.197099	3.94804	20.0308	235.963	661.3	28.7	16.1	1821	48	Ide	-28.2	131.15	57.8171	0.1	0	5781.71	201.453	0.0433994	August	8	64.6	8.91	305.886	2746.86	0.0733396	0.853752	2.63676
934	1	5640.7	HCB	222.697	0.1	0	22269.7	5.73	11.78	Pesticide	4.92	284.78	0.03	52.3933	5.13763	7.81997e-11	3.67838	1.66676e-13	4.74659e-11	0.197099	3.94804	20.0308	235.963	661.3	28.7	16.1	1821	48	Ide	-28.2	131.15	57.8171	0.1	0	5781.71	201.453	0.0433994	August	16	119.8	8.91	272.527	2447.29	0.0823168	0.853752	2.63676
935	1	5640.7	HCB	222.697	0.1	0	22269.7	5.73	11.78	Pesticide	4.92	284.78	0.03	52.3933	5.13763	7.81997e-11	3.67838	1.66676e-13	4.74659e-11	0.197099	3.94804	20.0308	235.963	661.3	28.7	16.1	1821	48	Ide	-28.2	131.15	57.8171	0.1	0	5781.71	201.453	0.0433994	April	1	7.7	9.28	190.45	1710.24	0.117792	0.853752	2.63676
936	1	5640.7	HCB	222.697	0.1	0	22269.7	5.73	11.78	Pesticide	4.92	284.78	0.03	52.3933	5.13763	7.81997e-11	3.67838	1.66676e-13	4.74659e-11	0.197099	3.94804	20.0308	235.963	661.3	28.7	16.1	1821	48	Ide	-28.2	131.15	57.8171	0.1	0	5781.71	201.453	0.0433994	April	2	16.6	9.28	548.158	4922.46	0.0409253	0.853752	2.63676
937	1	5640.7	HCB	222.697	0.1	0	22269.7	5.73	11.78	Pesticide	4.92	284.78	0.03	52.3933	5.13763	7.81997e-11	3.67838	1.66676e-13	4.74659e-11	0.197099	3.94804	20.0308	235.963	661.3	28.7	16.1	1821	48	Ide	-28.2	131.15	57.8171	0.1	0	5781.71	201.453	0.0433994	June	1	7.4	10.2	203.345	1826.04	0.110323	0.853752	2.63676
938	1	5640.7	HCB	222.697	0.1	0	22269.7	5.73	11.78	Pesticide	4.92	284.78	0.03	52.3933	5.13763	7.81997e-11	3.67838	1.66676e-13	4.74659e-11	0.197099	3.94804	20.0308	235.963	661.3	28.7	16.1	1821	48	Ide	-28.2	131.15	57.8171	0.1	0	5781.71	201.453	0.0433994	August	1	8.5	8.91	541.875	4866.04	0.0413999	0.853752	2.63676
939	1	5640.7	HCB	222.697	0.1	0	22269.7	5.73	11.78	Pesticide	4.92	284.78	0.03	52.3933	5.13763	7.81997e-11	3.67838	1.66676e-13	4.74659e-11	0.197099	3.94804	20.0308	235.963	661.3	28.7	16.1	1821	48	Ide	-28.2	131.15	57.8171	0.1	0	5781.71	201.453	0.0433994	May	2	16.3	8.1	326.393	2931.01	0.0687317	0.853752	2.63676
940	1	5640.7	HCB	222.697	0.1	0	22269.7	5.73	11.78	Pesticide	4.92	284.78	0.03	52.3933	5.13763	7.81997e-11	3.67838	1.66676e-13	4.74659e-11	0.197099	3.94804	20.0308	235.963	661.3	28.7	16.1	1821	48	Ide	-28.2	131.15	57.8171	0.1	0	5781.71	201.453	0.0433994	June	2	16.4	10.2	250.687	2251.17	0.0894882	0.853752	2.63676
941	1	5640.7	HCB	222.697	0.1	0	22269.7	5.73	11.78	Pesticide	4.92	284.78	0.03	52.3933	5.13763	7.81997e-11	3.67838	1.66676e-13	4.74659e-11	0.197099	3.94804	20.0308	235.963	661.3	28.7	16.1	1821	48	Ide	-28.2	131.15	57.8171	0.1	0	5781.71	201.453	0.0433994	August	2	16.2	8.91	314.581	2824.94	0.0713125	0.853752	2.63676
942	1	5640.7	HCB	222.697	0.1	0	22269.7	5.73	11.78	Pesticide	4.92	284.78	0.03	52.3933	5.13763	7.81997e-11	3.67838	1.66676e-13	4.74659e-11	0.197099	3.94804	20.0308	235.963	588.9	20.3	17	1978	50	Ide	-27.2	125.37	39.1997	0.1	0	3919.97	193.102	0.034471	April	4	18.3	9.28	474.118	4257.58	0.0453548	0.818358	2.63676
943	1	5640.7	HCB	222.697	0.1	0	22269.7	5.73	11.78	Pesticide	4.92	284.78	0.03	52.3933	5.13763	7.81997e-11	3.67838	1.66676e-13	4.74659e-11	0.197099	3.94804	20.0308	235.963	588.9	20.3	17	1978	50	Ide	-27.2	125.37	39.1997	0.1	0	3919.97	193.102	0.034471	April	8	69.7	9.28	241.312	2166.98	0.0891111	0.818358	2.63676
944	1	5640.7	HCB	222.697	0.1	0	22269.7	5.73	11.78	Pesticide	4.92	284.78	0.03	52.3933	5.13763	7.81997e-11	3.67838	1.66676e-13	4.74659e-11	0.197099	3.94804	20.0308	235.963	588.9	20.3	17	1978	50	Ide	-27.2	125.37	39.1997	0.1	0	3919.97	193.102	0.034471	April	16	107.7	9.28	279.457	2509.52	0.0769477	0.818358	2.60347
945	1	5640.7	HCB	222.697	0.1	0	22269.7	5.73	11.78	Pesticide	4.92	284.78	0.03	52.3933	5.13763	7.81997e-11	3.67838	1.66676e-13	4.74659e-11	0.197099	3.94804	20.0308	235.963	588.9	20.3	17	1978	50	Ide	-27.2	125.37	39.1997	0.1	0	3919.97	193.102	0.034471	May	4	36.3	8.1	310.015	2783.93	0.069363	0.818358	2.60347
946	1	5640.7	HCB	222.697	0.1	0	22269.7	5.73	11.78	Pesticide	4.92	284.78	0.03	52.3933	5.13763	7.81997e-11	3.67838	1.66676e-13	4.74659e-11	0.197099	3.94804	20.0308	235.963	588.9	20.3	17	1978	50	Ide	-27.2	125.37	39.1997	0.1	0	3919.97	193.102	0.034471	May	8	56.7	8.1	380.971	3421.12	0.0564441	0.818358	2.60347
947	1	5640.7	HCB	222.697	0.1	0	22269.7	5.73	11.78	Pesticide	4.92	284.78	0.03	52.3933	5.13763	7.81997e-11	3.67838	1.66676e-13	4.74659e-11	0.197099	3.94804	20.0308	235.963	588.9	20.3	17	1978	50	Ide	-27.2	125.37	39.1997	0.1	0	3919.97	193.102	0.034471	June	4	33.7	10.2	255.611	2295.39	0.0841261	0.818358	2.60347
948	1	5640.7	HCB	222.697	0.1	0	22269.7	5.73	11.78	Pesticide	4.92	284.78	0.03	52.3933	5.13763	7.81997e-11	3.67838	1.66676e-13	4.74659e-11	0.197099	3.94804	20.0308	235.963	588.9	20.3	17	1978	50	Ide	-27.2	125.37	39.1997	0.1	0	3919.97	193.102	0.034471	June	8	67.9	10.2	214.8	1928.91	0.100109	0.818358	2.60347
949	1	5640.7	HCB	222.697	0.1	0	22269.7	5.73	11.78	Pesticide	4.92	284.78	0.03	52.3933	5.13763	7.81997e-11	3.67838	1.66676e-13	4.74659e-11	0.197099	3.94804	20.0308	235.963	588.9	20.3	17	1978	50	Ide	-27.2	125.37	39.1997	0.1	0	3919.97	193.102	0.034471	June	16	126.8	10.2	199.665	1793	0.107698	0.818358	2.60347
950	1	5640.7	HCB	222.697	0.1	0	22269.7	5.73	11.78	Pesticide	4.92	284.78	0.03	52.3933	5.13763	7.81997e-11	3.67838	1.66676e-13	4.74659e-11	0.197099	3.94804	20.0308	235.963	588.9	20.3	17	1978	50	Ide	-27.2	125.37	39.1997	0.1	0	3919.97	193.102	0.034471	July	4	13.4	10.8	837.489	7520.65	0.0256762	0.818358	2.60347
951	1	5640.7	HCB	222.697	0.1	0	22269.7	5.73	11.78	Pesticide	4.92	284.78	0.03	52.3933	5.13763	7.81997e-11	3.67838	1.66676e-13	4.74659e-11	0.197099	3.94804	20.0308	235.963	588.9	20.3	17	1978	50	Ide	-27.2	125.37	39.1997	0.1	0	3919.97	193.102	0.034471	July	8	51.1	10.8	390.804	3509.42	0.0550239	0.818358	2.60347
952	1	5640.7	HCB	222.697	0.1	0	22269.7	5.73	11.78	Pesticide	4.92	284.78	0.03	52.3933	5.13763	7.81997e-11	3.67838	1.66676e-13	4.74659e-11	0.197099	3.94804	20.0308	235.963	588.9	20.3	17	1978	50	Ide	-27.2	125.37	39.1997	0.1	0	3919.97	193.102	0.034471	July	16	81.6	10.8	474.268	4258.93	0.0453405	0.818358	2.60347
953	1	5640.7	HCB	222.697	0.1	0	22269.7	5.73	11.78	Pesticide	4.92	284.78	0.03	52.3933	5.13763	7.81997e-11	3.67838	1.66676e-13	4.74659e-11	0.197099	3.94804	20.0308	235.963	588.9	20.3	17	1978	50	Ide	-27.2	125.37	39.1997	0.1	0	3919.97	193.102	0.034471	August	4	21.2	8.91	501.349	4502.12	0.0428914	0.818358	2.60347
954	1	5640.7	HCB	222.697	0.1	0	22269.7	5.73	11.78	Pesticide	4.92	284.78	0.03	52.3933	5.13763	7.81997e-11	3.67838	1.66676e-13	4.74659e-11	0.197099	3.94804	20.0308	235.963	588.9	20.3	17	1978	50	Ide	-27.2	125.37	39.1997	0.1	0	3919.97	193.102	0.034471	August	8	64.6	8.91	305.886	2746.86	0.0702992	0.818358	2.60347
955	1	5640.7	HCB	222.697	0.1	0	22269.7	5.73	11.78	Pesticide	4.92	284.78	0.03	52.3933	5.13763	7.81997e-11	3.67838	1.66676e-13	4.74659e-11	0.197099	3.94804	20.0308	235.963	588.9	20.3	17	1978	50	Ide	-27.2	125.37	39.1997	0.1	0	3919.97	193.102	0.034471	August	16	119.8	8.91	272.527	2447.29	0.0789043	0.818358	2.44255
956	1	5640.7	HCB	222.697	0.1	0	22269.7	5.73	11.78	Pesticide	4.92	284.78	0.03	52.3933	5.13763	7.81997e-11	3.67838	1.66676e-13	4.74659e-11	0.197099	3.94804	20.0308	235.963	588.9	20.3	17	1978	50	Ide	-27.2	125.37	39.1997	0.1	0	3919.97	193.102	0.034471	April	1	7.7	9.28	190.45	1710.24	0.112909	0.818358	2.44255
957	1	5640.7	HCB	222.697	0.1	0	22269.7	5.73	11.78	Pesticide	4.92	284.78	0.03	52.3933	5.13763	7.81997e-11	3.67838	1.66676e-13	4.74659e-11	0.197099	3.94804	20.0308	235.963	588.9	20.3	17	1978	50	Ide	-27.2	125.37	39.1997	0.1	0	3919.97	193.102	0.034471	April	2	16.6	9.28	548.158	4922.46	0.0392287	0.818358	2.44255
958	1	5640.7	HCB	222.697	0.1	0	22269.7	5.73	11.78	Pesticide	4.92	284.78	0.03	52.3933	5.13763	7.81997e-11	3.67838	1.66676e-13	4.74659e-11	0.197099	3.94804	20.0308	235.963	588.9	20.3	17	1978	50	Ide	-27.2	125.37	39.1997	0.1	0	3919.97	193.102	0.034471	June	1	7.4	10.2	203.345	1826.04	0.105749	0.818358	2.44255
959	1	5640.7	HCB	222.697	0.1	0	22269.7	5.73	11.78	Pesticide	4.92	284.78	0.03	52.3933	5.13763	7.81997e-11	3.67838	1.66676e-13	4.74659e-11	0.197099	3.94804	20.0308	235.963	588.9	20.3	17	1978	50	Ide	-27.2	125.37	39.1997	0.1	0	3919.97	193.102	0.034471	August	1	8.5	8.91	541.875	4866.04	0.0396836	0.818358	2.44255
960	1	5640.7	HCB	222.697	0.1	0	22269.7	5.73	11.78	Pesticide	4.92	284.78	0.03	52.3933	5.13763	7.81997e-11	3.67838	1.66676e-13	4.74659e-11	0.197099	3.94804	20.0308	235.963	588.9	20.3	17	1978	50	Ide	-27.2	125.37	39.1997	0.1	0	3919.97	193.102	0.034471	May	2	16.3	8.1	326.393	2931.01	0.0658823	0.818358	2.44255
961	1	5640.7	HCB	222.697	0.1	0	22269.7	5.73	11.78	Pesticide	4.92	284.78	0.03	52.3933	5.13763	7.81997e-11	3.67838	1.66676e-13	4.74659e-11	0.197099	3.94804	20.0308	235.963	588.9	20.3	17	1978	50	Ide	-27.2	125.37	39.1997	0.1	0	3919.97	193.102	0.034471	June	2	16.4	10.2	250.687	2251.17	0.0857784	0.818358	2.44255
962	1	5640.7	HCB	222.697	0.1	0	22269.7	5.73	11.78	Pesticide	4.92	284.78	0.03	52.3933	5.13763	7.81997e-11	3.67838	1.66676e-13	4.74659e-11	0.197099	3.94804	20.0308	235.963	588.9	20.3	17	1978	50	Ide	-27.2	125.37	39.1997	0.1	0	3919.97	193.102	0.034471	August	2	16.2	8.91	314.581	2824.94	0.0683562	0.818358	2.44255
963	1	5640.7	HCB	222.697	0.1	0	22269.7	5.73	11.78	Pesticide	4.92	284.78	0.03	52.3933	5.13763	7.81997e-11	3.67838	1.66676e-13	4.74659e-11	0.197099	3.94804	20.0308	235.963	606.2	4.1	17.6	165.6	23	Perch	-25.2	105.91	1.6859	0.1	0	168.59	41.1194	0.00676344	April	4	18.3	9.28	474.118	4257.58	0.00965793	0.174263	2.44255
964	1	5640.7	HCB	222.697	0.1	0	22269.7	5.73	11.78	Pesticide	4.92	284.78	0.03	52.3933	5.13763	7.81997e-11	3.67838	1.66676e-13	4.74659e-11	0.197099	3.94804	20.0308	235.963	606.2	4.1	17.6	165.6	23	Perch	-25.2	105.91	1.6859	0.1	0	168.59	41.1194	0.00676344	April	8	69.7	9.28	241.312	2166.98	0.0189755	0.174263	2.44255
965	1	5640.7	HCB	222.697	0.1	0	22269.7	5.73	11.78	Pesticide	4.92	284.78	0.03	52.3933	5.13763	7.81997e-11	3.67838	1.66676e-13	4.74659e-11	0.197099	3.94804	20.0308	235.963	606.2	4.1	17.6	165.6	23	Perch	-25.2	105.91	1.6859	0.1	0	168.59	41.1194	0.00676344	April	16	107.7	9.28	279.457	2509.52	0.0163854	0.174263	2.44255
966	1	5640.7	HCB	222.697	0.1	0	22269.7	5.73	11.78	Pesticide	4.92	284.78	0.03	52.3933	5.13763	7.81997e-11	3.67838	1.66676e-13	4.74659e-11	0.197099	3.94804	20.0308	235.963	606.2	4.1	17.6	165.6	23	Perch	-25.2	105.91	1.6859	0.1	0	168.59	41.1194	0.00676344	May	4	36.3	8.1	310.015	2783.93	0.0147703	0.174263	2.53068
967	1	5640.7	HCB	222.697	0.1	0	22269.7	5.73	11.78	Pesticide	4.92	284.78	0.03	52.3933	5.13763	7.81997e-11	3.67838	1.66676e-13	4.74659e-11	0.197099	3.94804	20.0308	235.963	606.2	4.1	17.6	165.6	23	Perch	-25.2	105.91	1.6859	0.1	0	168.59	41.1194	0.00676344	May	8	56.7	8.1	380.971	3421.12	0.0120193	0.174263	2.53068
968	1	5640.7	HCB	222.697	0.1	0	22269.7	5.73	11.78	Pesticide	4.92	284.78	0.03	52.3933	5.13763	7.81997e-11	3.67838	1.66676e-13	4.74659e-11	0.197099	3.94804	20.0308	235.963	606.2	4.1	17.6	165.6	23	Perch	-25.2	105.91	1.6859	0.1	0	168.59	41.1194	0.00676344	June	4	33.7	10.2	255.611	2295.39	0.017914	0.174263	2.53068
969	1	5640.7	HCB	222.697	0.1	0	22269.7	5.73	11.78	Pesticide	4.92	284.78	0.03	52.3933	5.13763	7.81997e-11	3.67838	1.66676e-13	4.74659e-11	0.197099	3.94804	20.0308	235.963	606.2	4.1	17.6	165.6	23	Perch	-25.2	105.91	1.6859	0.1	0	168.59	41.1194	0.00676344	June	8	67.9	10.2	214.8	1928.91	0.0213175	0.174263	2.53068
970	1	5640.7	HCB	222.697	0.1	0	22269.7	5.73	11.78	Pesticide	4.92	284.78	0.03	52.3933	5.13763	7.81997e-11	3.67838	1.66676e-13	4.74659e-11	0.197099	3.94804	20.0308	235.963	606.2	4.1	17.6	165.6	23	Perch	-25.2	105.91	1.6859	0.1	0	168.59	41.1194	0.00676344	June	16	126.8	10.2	199.665	1793	0.0229334	0.174263	2.53068
971	1	5640.7	HCB	222.697	0.1	0	22269.7	5.73	11.78	Pesticide	4.92	284.78	0.03	52.3933	5.13763	7.81997e-11	3.67838	1.66676e-13	4.74659e-11	0.197099	3.94804	20.0308	235.963	606.2	4.1	17.6	165.6	23	Perch	-25.2	105.91	1.6859	0.1	0	168.59	41.1194	0.00676344	July	4	13.4	10.8	837.489	7520.65	0.00546754	0.174263	2.53068
972	1	5640.7	HCB	222.697	0.1	0	22269.7	5.73	11.78	Pesticide	4.92	284.78	0.03	52.3933	5.13763	7.81997e-11	3.67838	1.66676e-13	4.74659e-11	0.197099	3.94804	20.0308	235.963	606.2	4.1	17.6	165.6	23	Perch	-25.2	105.91	1.6859	0.1	0	168.59	41.1194	0.00676344	July	8	51.1	10.8	390.804	3509.42	0.0117169	0.174263	2.53068
973	1	5640.7	HCB	222.697	0.1	0	22269.7	5.73	11.78	Pesticide	4.92	284.78	0.03	52.3933	5.13763	7.81997e-11	3.67838	1.66676e-13	4.74659e-11	0.197099	3.94804	20.0308	235.963	606.2	4.1	17.6	165.6	23	Perch	-25.2	105.91	1.6859	0.1	0	168.59	41.1194	0.00676344	July	16	81.6	10.8	474.268	4258.93	0.00965488	0.174263	2.53068
974	1	5640.7	HCB	222.697	0.1	0	22269.7	5.73	11.78	Pesticide	4.92	284.78	0.03	52.3933	5.13763	7.81997e-11	3.67838	1.66676e-13	4.74659e-11	0.197099	3.94804	20.0308	235.963	606.2	4.1	17.6	165.6	23	Perch	-25.2	105.91	1.6859	0.1	0	168.59	41.1194	0.00676344	August	4	21.2	8.91	501.349	4502.12	0.00913336	0.174263	2.53068
975	1	5640.7	HCB	222.697	0.1	0	22269.7	5.73	11.78	Pesticide	4.92	284.78	0.03	52.3933	5.13763	7.81997e-11	3.67838	1.66676e-13	4.74659e-11	0.197099	3.94804	20.0308	235.963	606.2	4.1	17.6	165.6	23	Perch	-25.2	105.91	1.6859	0.1	0	168.59	41.1194	0.00676344	August	8	64.6	8.91	305.886	2746.86	0.0149696	0.174263	2.53068
976	1	5640.7	HCB	222.697	0.1	0	22269.7	5.73	11.78	Pesticide	4.92	284.78	0.03	52.3933	5.13763	7.81997e-11	3.67838	1.66676e-13	4.74659e-11	0.197099	3.94804	20.0308	235.963	606.2	4.1	17.6	165.6	23	Perch	-25.2	105.91	1.6859	0.1	0	168.59	41.1194	0.00676344	August	16	119.8	8.91	272.527	2447.29	0.016802	0.174263	2.53068
977	1	5640.7	HCB	222.697	0.1	0	22269.7	5.73	11.78	Pesticide	4.92	284.78	0.03	52.3933	5.13763	7.81997e-11	3.67838	1.66676e-13	4.74659e-11	0.197099	3.94804	20.0308	235.963	606.2	4.1	17.6	165.6	23	Perch	-25.2	105.91	1.6859	0.1	0	168.59	41.1194	0.00676344	April	1	7.7	9.28	190.45	1710.24	0.0240431	0.174263	1.77565
978	1	5640.7	HCB	222.697	0.1	0	22269.7	5.73	11.78	Pesticide	4.92	284.78	0.03	52.3933	5.13763	7.81997e-11	3.67838	1.66676e-13	4.74659e-11	0.197099	3.94804	20.0308	235.963	606.2	4.1	17.6	165.6	23	Perch	-25.2	105.91	1.6859	0.1	0	168.59	41.1194	0.00676344	April	2	16.6	9.28	548.158	4922.46	0.00835343	0.174263	1.77565
979	1	5640.7	HCB	222.697	0.1	0	22269.7	5.73	11.78	Pesticide	4.92	284.78	0.03	52.3933	5.13763	7.81997e-11	3.67838	1.66676e-13	4.74659e-11	0.197099	3.94804	20.0308	235.963	606.2	4.1	17.6	165.6	23	Perch	-25.2	105.91	1.6859	0.1	0	168.59	41.1194	0.00676344	June	1	7.4	10.2	203.345	1826.04	0.0225184	0.174263	1.77565
980	1	5640.7	HCB	222.697	0.1	0	22269.7	5.73	11.78	Pesticide	4.92	284.78	0.03	52.3933	5.13763	7.81997e-11	3.67838	1.66676e-13	4.74659e-11	0.197099	3.94804	20.0308	235.963	606.2	4.1	17.6	165.6	23	Perch	-25.2	105.91	1.6859	0.1	0	168.59	41.1194	0.00676344	August	1	8.5	8.91	541.875	4866.04	0.00845029	0.174263	1.77565
981	1	5640.7	HCB	222.697	0.1	0	22269.7	5.73	11.78	Pesticide	4.92	284.78	0.03	52.3933	5.13763	7.81997e-11	3.67838	1.66676e-13	4.74659e-11	0.197099	3.94804	20.0308	235.963	606.2	4.1	17.6	165.6	23	Perch	-25.2	105.91	1.6859	0.1	0	168.59	41.1194	0.00676344	May	2	16.3	8.1	326.393	2931.01	0.0140291	0.174263	1.77565
982	1	5640.7	HCB	222.697	0.1	0	22269.7	5.73	11.78	Pesticide	4.92	284.78	0.03	52.3933	5.13763	7.81997e-11	3.67838	1.66676e-13	4.74659e-11	0.197099	3.94804	20.0308	235.963	606.2	4.1	17.6	165.6	23	Perch	-25.2	105.91	1.6859	0.1	0	168.59	41.1194	0.00676344	June	2	16.4	10.2	250.687	2251.17	0.0182658	0.174263	1.77565
983	1	5640.7	HCB	222.697	0.1	0	22269.7	5.73	11.78	Pesticide	4.92	284.78	0.03	52.3933	5.13763	7.81997e-11	3.67838	1.66676e-13	4.74659e-11	0.197099	3.94804	20.0308	235.963	606.2	4.1	17.6	165.6	23	Perch	-25.2	105.91	1.6859	0.1	0	168.59	41.1194	0.00676344	August	2	16.2	8.91	314.581	2824.94	0.0145559	0.174263	1.77565
984	1	5640.7	HCB	222.697	0.1	0	22269.7	5.73	11.78	Pesticide	4.92	284.78	0.03	52.3933	5.13763	7.81997e-11	3.67838	1.66676e-13	4.74659e-11	0.197099	3.94804	20.0308	235.963	712.1	5.2	17.6	128.1	21	Perch	-25.6	108.42	2.53054	0.1	0	253.054	48.6642	0.00730235	April	4	18.3	9.28	474.118	4257.58	0.01143	0.206237	1.77565
985	1	5640.7	HCB	222.697	0.1	0	22269.7	5.73	11.78	Pesticide	4.92	284.78	0.03	52.3933	5.13763	7.81997e-11	3.67838	1.66676e-13	4.74659e-11	0.197099	3.94804	20.0308	235.963	712.1	5.2	17.6	128.1	21	Perch	-25.6	108.42	2.53054	0.1	0	253.054	48.6642	0.00730235	April	8	69.7	9.28	241.312	2166.98	0.0224572	0.206237	1.77565
986	1	5640.7	HCB	222.697	0.1	0	22269.7	5.73	11.78	Pesticide	4.92	284.78	0.03	52.3933	5.13763	7.81997e-11	3.67838	1.66676e-13	4.74659e-11	0.197099	3.94804	20.0308	235.963	712.1	5.2	17.6	128.1	21	Perch	-25.6	108.42	2.53054	0.1	0	253.054	48.6642	0.00730235	April	16	107.7	9.28	279.457	2509.52	0.0193918	0.206237	1.77565
987	1	5640.7	HCB	222.697	0.1	0	22269.7	5.73	11.78	Pesticide	4.92	284.78	0.03	52.3933	5.13763	7.81997e-11	3.67838	1.66676e-13	4.74659e-11	0.197099	3.94804	20.0308	235.963	712.1	5.2	17.6	128.1	21	Perch	-25.6	108.42	2.53054	0.1	0	253.054	48.6642	0.00730235	May	4	36.3	8.1	310.015	2783.93	0.0174804	0.206237	1.77565
988	1	5640.7	HCB	222.697	0.1	0	22269.7	5.73	11.78	Pesticide	4.92	284.78	0.03	52.3933	5.13763	7.81997e-11	3.67838	1.66676e-13	4.74659e-11	0.197099	3.94804	20.0308	235.963	712.1	5.2	17.6	128.1	21	Perch	-25.6	108.42	2.53054	0.1	0	253.054	48.6642	0.00730235	May	8	56.7	8.1	380.971	3421.12	0.0142246	0.206237	2.77613
989	1	5640.7	HCB	222.697	0.1	0	22269.7	5.73	11.78	Pesticide	4.92	284.78	0.03	52.3933	5.13763	7.81997e-11	3.67838	1.66676e-13	4.74659e-11	0.197099	3.94804	20.0308	235.963	712.1	5.2	17.6	128.1	21	Perch	-25.6	108.42	2.53054	0.1	0	253.054	48.6642	0.00730235	June	4	33.7	10.2	255.611	2295.39	0.0212009	0.206237	2.77613
990	1	5640.7	HCB	222.697	0.1	0	22269.7	5.73	11.78	Pesticide	4.92	284.78	0.03	52.3933	5.13763	7.81997e-11	3.67838	1.66676e-13	4.74659e-11	0.197099	3.94804	20.0308	235.963	712.1	5.2	17.6	128.1	21	Perch	-25.6	108.42	2.53054	0.1	0	253.054	48.6642	0.00730235	June	8	67.9	10.2	214.8	1928.91	0.0252289	0.206237	2.77613
991	1	5640.7	HCB	222.697	0.1	0	22269.7	5.73	11.78	Pesticide	4.92	284.78	0.03	52.3933	5.13763	7.81997e-11	3.67838	1.66676e-13	4.74659e-11	0.197099	3.94804	20.0308	235.963	712.1	5.2	17.6	128.1	21	Perch	-25.6	108.42	2.53054	0.1	0	253.054	48.6642	0.00730235	June	16	126.8	10.2	199.665	1793	0.0271413	0.206237	2.77613
992	1	5640.7	HCB	222.697	0.1	0	22269.7	5.73	11.78	Pesticide	4.92	284.78	0.03	52.3933	5.13763	7.81997e-11	3.67838	1.66676e-13	4.74659e-11	0.197099	3.94804	20.0308	235.963	712.1	5.2	17.6	128.1	21	Perch	-25.6	108.42	2.53054	0.1	0	253.054	48.6642	0.00730235	July	4	13.4	10.8	837.489	7520.65	0.00647075	0.206237	2.77613
993	1	5640.7	HCB	222.697	0.1	0	22269.7	5.73	11.78	Pesticide	4.92	284.78	0.03	52.3933	5.13763	7.81997e-11	3.67838	1.66676e-13	4.74659e-11	0.197099	3.94804	20.0308	235.963	712.1	5.2	17.6	128.1	21	Perch	-25.6	108.42	2.53054	0.1	0	253.054	48.6642	0.00730235	July	8	51.1	10.8	390.804	3509.42	0.0138667	0.206237	2.77613
994	1	5640.7	HCB	222.697	0.1	0	22269.7	5.73	11.78	Pesticide	4.92	284.78	0.03	52.3933	5.13763	7.81997e-11	3.67838	1.66676e-13	4.74659e-11	0.197099	3.94804	20.0308	235.963	712.1	5.2	17.6	128.1	21	Perch	-25.6	108.42	2.53054	0.1	0	253.054	48.6642	0.00730235	July	16	81.6	10.8	474.268	4258.93	0.0114264	0.206237	2.77613
995	1	5640.7	HCB	222.697	0.1	0	22269.7	5.73	11.78	Pesticide	4.92	284.78	0.03	52.3933	5.13763	7.81997e-11	3.67838	1.66676e-13	4.74659e-11	0.197099	3.94804	20.0308	235.963	712.1	5.2	17.6	128.1	21	Perch	-25.6	108.42	2.53054	0.1	0	253.054	48.6642	0.00730235	August	4	21.2	8.91	501.349	4502.12	0.0108092	0.206237	2.77613
996	1	5640.7	HCB	222.697	0.1	0	22269.7	5.73	11.78	Pesticide	4.92	284.78	0.03	52.3933	5.13763	7.81997e-11	3.67838	1.66676e-13	4.74659e-11	0.197099	3.94804	20.0308	235.963	712.1	5.2	17.6	128.1	21	Perch	-25.6	108.42	2.53054	0.1	0	253.054	48.6642	0.00730235	August	8	64.6	8.91	305.886	2746.86	0.0177163	0.206237	2.77613
997	1	5640.7	HCB	222.697	0.1	0	22269.7	5.73	11.78	Pesticide	4.92	284.78	0.03	52.3933	5.13763	7.81997e-11	3.67838	1.66676e-13	4.74659e-11	0.197099	3.94804	20.0308	235.963	712.1	5.2	17.6	128.1	21	Perch	-25.6	108.42	2.53054	0.1	0	253.054	48.6642	0.00730235	August	16	119.8	8.91	272.527	2447.29	0.0198849	0.206237	2.77613
998	1	5640.7	HCB	222.697	0.1	0	22269.7	5.73	11.78	Pesticide	4.92	284.78	0.03	52.3933	5.13763	7.81997e-11	3.67838	1.66676e-13	4.74659e-11	0.197099	3.94804	20.0308	235.963	712.1	5.2	17.6	128.1	21	Perch	-25.6	108.42	2.53054	0.1	0	253.054	48.6642	0.00730235	April	1	7.7	9.28	190.45	1710.24	0.0284546	0.206237	2.77613
999	1	5640.7	HCB	222.697	0.1	0	22269.7	5.73	11.78	Pesticide	4.92	284.78	0.03	52.3933	5.13763	7.81997e-11	3.67838	1.66676e-13	4.74659e-11	0.197099	3.94804	20.0308	235.963	712.1	5.2	17.6	128.1	21	Perch	-25.6	108.42	2.53054	0.1	0	253.054	48.6642	0.00730235	April	2	16.6	9.28	548.158	4922.46	0.00988616	0.206237	2.66501
1000	1	5640.7	HCB	222.697	0.1	0	22269.7	5.73	11.78	Pesticide	4.92	284.78	0.03	52.3933	5.13763	7.81997e-11	3.67838	1.66676e-13	4.74659e-11	0.197099	3.94804	20.0308	235.963	712.1	5.2	17.6	128.1	21	Perch	-25.6	108.42	2.53054	0.1	0	253.054	48.6642	0.00730235	June	1	7.4	10.2	203.345	1826.04	0.0266502	0.206237	2.66501
1001	1	5640.7	HCB	222.697	0.1	0	22269.7	5.73	11.78	Pesticide	4.92	284.78	0.03	52.3933	5.13763	7.81997e-11	3.67838	1.66676e-13	4.74659e-11	0.197099	3.94804	20.0308	235.963	712.1	5.2	17.6	128.1	21	Perch	-25.6	108.42	2.53054	0.1	0	253.054	48.6642	0.00730235	August	1	8.5	8.91	541.875	4866.04	0.0100008	0.206237	2.66501
1002	1	5640.7	HCB	222.697	0.1	0	22269.7	5.73	11.78	Pesticide	4.92	284.78	0.03	52.3933	5.13763	7.81997e-11	3.67838	1.66676e-13	4.74659e-11	0.197099	3.94804	20.0308	235.963	712.1	5.2	17.6	128.1	21	Perch	-25.6	108.42	2.53054	0.1	0	253.054	48.6642	0.00730235	May	2	16.3	8.1	326.393	2931.01	0.0166032	0.206237	2.66501
1003	1	5640.7	HCB	222.697	0.1	0	22269.7	5.73	11.78	Pesticide	4.92	284.78	0.03	52.3933	5.13763	7.81997e-11	3.67838	1.66676e-13	4.74659e-11	0.197099	3.94804	20.0308	235.963	712.1	5.2	17.6	128.1	21	Perch	-25.6	108.42	2.53054	0.1	0	253.054	48.6642	0.00730235	June	2	16.4	10.2	250.687	2251.17	0.0216173	0.206237	2.66501
1004	1	5640.7	HCB	222.697	0.1	0	22269.7	5.73	11.78	Pesticide	4.92	284.78	0.03	52.3933	5.13763	7.81997e-11	3.67838	1.66676e-13	4.74659e-11	0.197099	3.94804	20.0308	235.963	712.1	5.2	17.6	128.1	21	Perch	-25.6	108.42	2.53054	0.1	0	253.054	48.6642	0.00730235	August	2	16.2	8.91	314.581	2824.94	0.0172267	0.206237	2.66501
1005	1	5640.7	HCB	222.697	0.1	0	22269.7	5.73	11.78	Pesticide	4.92	284.78	0.03	52.3933	5.13763	7.81997e-11	3.67838	1.66676e-13	4.74659e-11	0.197099	3.94804	20.0308	235.963	925.6	8.2	17.6	117.3	20.5	Perch	-26.3	106.93	3.23013	0.1	0	323.013	39.3918	0.00885912	April	4	18.3	9.28	474.118	4257.58	0.00925216	0.166941	2.66501
1006	1	5640.7	HCB	222.697	0.1	0	22269.7	5.73	11.78	Pesticide	4.92	284.78	0.03	52.3933	5.13763	7.81997e-11	3.67838	1.66676e-13	4.74659e-11	0.197099	3.94804	20.0308	235.963	925.6	8.2	17.6	117.3	20.5	Perch	-26.3	106.93	3.23013	0.1	0	323.013	39.3918	0.00885912	April	8	69.7	9.28	241.312	2166.98	0.0181782	0.166941	2.66501
1007	1	5640.7	HCB	222.697	0.1	0	22269.7	5.73	11.78	Pesticide	4.92	284.78	0.03	52.3933	5.13763	7.81997e-11	3.67838	1.66676e-13	4.74659e-11	0.197099	3.94804	20.0308	235.963	925.6	8.2	17.6	117.3	20.5	Perch	-26.3	106.93	3.23013	0.1	0	323.013	39.3918	0.00885912	April	16	107.7	9.28	279.457	2509.52	0.015697	0.166941	2.66501
1008	1	5640.7	HCB	222.697	0.1	0	22269.7	5.73	11.78	Pesticide	4.92	284.78	0.03	52.3933	5.13763	7.81997e-11	3.67838	1.66676e-13	4.74659e-11	0.197099	3.94804	20.0308	235.963	925.6	8.2	17.6	117.3	20.5	Perch	-26.3	106.93	3.23013	0.1	0	323.013	39.3918	0.00885912	May	4	36.3	8.1	310.015	2783.93	0.0141497	0.166941	2.66501
1009	1	5640.7	HCB	222.697	0.1	0	22269.7	5.73	11.78	Pesticide	4.92	284.78	0.03	52.3933	5.13763	7.81997e-11	3.67838	1.66676e-13	4.74659e-11	0.197099	3.94804	20.0308	235.963	925.6	8.2	17.6	117.3	20.5	Perch	-26.3	106.93	3.23013	0.1	0	323.013	39.3918	0.00885912	May	8	56.7	8.1	380.971	3421.12	0.0115143	0.166941	2.66501
1010	1	5640.7	HCB	222.697	0.1	0	22269.7	5.73	11.78	Pesticide	4.92	284.78	0.03	52.3933	5.13763	7.81997e-11	3.67838	1.66676e-13	4.74659e-11	0.197099	3.94804	20.0308	235.963	925.6	8.2	17.6	117.3	20.5	Perch	-26.3	106.93	3.23013	0.1	0	323.013	39.3918	0.00885912	June	4	33.7	10.2	255.611	2295.39	0.0171613	0.166941	2.70381
1011	1	5640.7	HCB	222.697	0.1	0	22269.7	5.73	11.78	Pesticide	4.92	284.78	0.03	52.3933	5.13763	7.81997e-11	3.67838	1.66676e-13	4.74659e-11	0.197099	3.94804	20.0308	235.963	925.6	8.2	17.6	117.3	20.5	Perch	-26.3	106.93	3.23013	0.1	0	323.013	39.3918	0.00885912	June	8	67.9	10.2	214.8	1928.91	0.0204218	0.166941	2.70381
1012	1	5640.7	HCB	222.697	0.1	0	22269.7	5.73	11.78	Pesticide	4.92	284.78	0.03	52.3933	5.13763	7.81997e-11	3.67838	1.66676e-13	4.74659e-11	0.197099	3.94804	20.0308	235.963	925.6	8.2	17.6	117.3	20.5	Perch	-26.3	106.93	3.23013	0.1	0	323.013	39.3918	0.00885912	June	16	126.8	10.2	199.665	1793	0.0219698	0.166941	2.70381
1013	1	5640.7	HCB	222.697	0.1	0	22269.7	5.73	11.78	Pesticide	4.92	284.78	0.03	52.3933	5.13763	7.81997e-11	3.67838	1.66676e-13	4.74659e-11	0.197099	3.94804	20.0308	235.963	925.6	8.2	17.6	117.3	20.5	Perch	-26.3	106.93	3.23013	0.1	0	323.013	39.3918	0.00885912	July	4	13.4	10.8	837.489	7520.65	0.00523782	0.166941	2.70381
1014	1	5640.7	HCB	222.697	0.1	0	22269.7	5.73	11.78	Pesticide	4.92	284.78	0.03	52.3933	5.13763	7.81997e-11	3.67838	1.66676e-13	4.74659e-11	0.197099	3.94804	20.0308	235.963	925.6	8.2	17.6	117.3	20.5	Perch	-26.3	106.93	3.23013	0.1	0	323.013	39.3918	0.00885912	July	8	51.1	10.8	390.804	3509.42	0.0112246	0.166941	2.70381
1015	1	5640.7	HCB	222.697	0.1	0	22269.7	5.73	11.78	Pesticide	4.92	284.78	0.03	52.3933	5.13763	7.81997e-11	3.67838	1.66676e-13	4.74659e-11	0.197099	3.94804	20.0308	235.963	925.6	8.2	17.6	117.3	20.5	Perch	-26.3	106.93	3.23013	0.1	0	323.013	39.3918	0.00885912	July	16	81.6	10.8	474.268	4258.93	0.00924923	0.166941	2.70381
1016	1	5640.7	HCB	222.697	0.1	0	22269.7	5.73	11.78	Pesticide	4.92	284.78	0.03	52.3933	5.13763	7.81997e-11	3.67838	1.66676e-13	4.74659e-11	0.197099	3.94804	20.0308	235.963	925.6	8.2	17.6	117.3	20.5	Perch	-26.3	106.93	3.23013	0.1	0	323.013	39.3918	0.00885912	August	4	21.2	8.91	501.349	4502.12	0.00874963	0.166941	2.70381
1017	1	5640.7	HCB	222.697	0.1	0	22269.7	5.73	11.78	Pesticide	4.92	284.78	0.03	52.3933	5.13763	7.81997e-11	3.67838	1.66676e-13	4.74659e-11	0.197099	3.94804	20.0308	235.963	925.6	8.2	17.6	117.3	20.5	Perch	-26.3	106.93	3.23013	0.1	0	323.013	39.3918	0.00885912	August	8	64.6	8.91	305.886	2746.86	0.0143407	0.166941	2.70381
1018	1	5640.7	HCB	222.697	0.1	0	22269.7	5.73	11.78	Pesticide	4.92	284.78	0.03	52.3933	5.13763	7.81997e-11	3.67838	1.66676e-13	4.74659e-11	0.197099	3.94804	20.0308	235.963	925.6	8.2	17.6	117.3	20.5	Perch	-26.3	106.93	3.23013	0.1	0	323.013	39.3918	0.00885912	August	16	119.8	8.91	272.527	2447.29	0.0160961	0.166941	2.70381
1019	1	5640.7	HCB	222.697	0.1	0	22269.7	5.73	11.78	Pesticide	4.92	284.78	0.03	52.3933	5.13763	7.81997e-11	3.67838	1.66676e-13	4.74659e-11	0.197099	3.94804	20.0308	235.963	925.6	8.2	17.6	117.3	20.5	Perch	-26.3	106.93	3.23013	0.1	0	323.013	39.3918	0.00885912	April	1	7.7	9.28	190.45	1710.24	0.0230329	0.166941	2.70381
1020	1	5640.7	HCB	222.697	0.1	0	22269.7	5.73	11.78	Pesticide	4.92	284.78	0.03	52.3933	5.13763	7.81997e-11	3.67838	1.66676e-13	4.74659e-11	0.197099	3.94804	20.0308	235.963	925.6	8.2	17.6	117.3	20.5	Perch	-26.3	106.93	3.23013	0.1	0	323.013	39.3918	0.00885912	April	2	16.6	9.28	548.158	4922.46	0.00800247	0.166941	2.70381
1021	1	5640.7	HCB	222.697	0.1	0	22269.7	5.73	11.78	Pesticide	4.92	284.78	0.03	52.3933	5.13763	7.81997e-11	3.67838	1.66676e-13	4.74659e-11	0.197099	3.94804	20.0308	235.963	925.6	8.2	17.6	117.3	20.5	Perch	-26.3	106.93	3.23013	0.1	0	323.013	39.3918	0.00885912	June	1	7.4	10.2	203.345	1826.04	0.0215723	0.166941	2.81516
1022	1	5640.7	HCB	222.697	0.1	0	22269.7	5.73	11.78	Pesticide	4.92	284.78	0.03	52.3933	5.13763	7.81997e-11	3.67838	1.66676e-13	4.74659e-11	0.197099	3.94804	20.0308	235.963	925.6	8.2	17.6	117.3	20.5	Perch	-26.3	106.93	3.23013	0.1	0	323.013	39.3918	0.00885912	August	1	8.5	8.91	541.875	4866.04	0.00809526	0.166941	2.81516
1023	1	5640.7	HCB	222.697	0.1	0	22269.7	5.73	11.78	Pesticide	4.92	284.78	0.03	52.3933	5.13763	7.81997e-11	3.67838	1.66676e-13	4.74659e-11	0.197099	3.94804	20.0308	235.963	925.6	8.2	17.6	117.3	20.5	Perch	-26.3	106.93	3.23013	0.1	0	323.013	39.3918	0.00885912	May	2	16.3	8.1	326.393	2931.01	0.0134397	0.166941	2.81516
1024	1	5640.7	HCB	222.697	0.1	0	22269.7	5.73	11.78	Pesticide	4.92	284.78	0.03	52.3933	5.13763	7.81997e-11	3.67838	1.66676e-13	4.74659e-11	0.197099	3.94804	20.0308	235.963	925.6	8.2	17.6	117.3	20.5	Perch	-26.3	106.93	3.23013	0.1	0	323.013	39.3918	0.00885912	June	2	16.4	10.2	250.687	2251.17	0.0174984	0.166941	2.81516
1025	1	5640.7	HCB	222.697	0.1	0	22269.7	5.73	11.78	Pesticide	4.92	284.78	0.03	52.3933	5.13763	7.81997e-11	3.67838	1.66676e-13	4.74659e-11	0.197099	3.94804	20.0308	235.963	925.6	8.2	17.6	117.3	20.5	Perch	-26.3	106.93	3.23013	0.1	0	323.013	39.3918	0.00885912	August	2	16.2	8.91	314.581	2824.94	0.0139443	0.166941	2.81516
1026	1	5640.7	HCB	222.697	0.1	0	22269.7	5.73	11.78	Pesticide	4.92	284.78	0.03	52.3933	5.13763	7.81997e-11	3.67838	1.66676e-13	4.74659e-11	0.197099	3.94804	20.0308	235.963	541	17.3	15.9	NA	NA	Brasse	-26.8	NA	44.6854	0.1	0	4468.54	258.297	0.0319778	April	4	18.3	9.28	474.118	4257.58	0.0606676	1.09465	2.81516
1027	1	5640.7	HCB	222.697	0.1	0	22269.7	5.73	11.78	Pesticide	4.92	284.78	0.03	52.3933	5.13763	7.81997e-11	3.67838	1.66676e-13	4.74659e-11	0.197099	3.94804	20.0308	235.963	541	17.3	15.9	NA	NA	Brasse	-26.8	NA	44.6854	0.1	0	4468.54	258.297	0.0319778	April	8	69.7	9.28	241.312	2166.98	0.119197	1.09465	2.81516
1028	1	5640.7	HCB	222.697	0.1	0	22269.7	5.73	11.78	Pesticide	4.92	284.78	0.03	52.3933	5.13763	7.81997e-11	3.67838	1.66676e-13	4.74659e-11	0.197099	3.94804	20.0308	235.963	541	17.3	15.9	NA	NA	Brasse	-26.8	NA	44.6854	0.1	0	4468.54	258.297	0.0319778	April	16	107.7	9.28	279.457	2509.52	0.102927	1.09465	2.81516
1029	1	5640.7	HCB	222.697	0.1	0	22269.7	5.73	11.78	Pesticide	4.92	284.78	0.03	52.3933	5.13763	7.81997e-11	3.67838	1.66676e-13	4.74659e-11	0.197099	3.94804	20.0308	235.963	541	17.3	15.9	NA	NA	Brasse	-26.8	NA	44.6854	0.1	0	4468.54	258.297	0.0319778	May	4	36.3	8.1	310.015	2783.93	0.0927813	1.09465	2.81516
1030	1	5640.7	HCB	222.697	0.1	0	22269.7	5.73	11.78	Pesticide	4.92	284.78	0.03	52.3933	5.13763	7.81997e-11	3.67838	1.66676e-13	4.74659e-11	0.197099	3.94804	20.0308	235.963	541	17.3	15.9	NA	NA	Brasse	-26.8	NA	44.6854	0.1	0	4468.54	258.297	0.0319778	May	8	56.7	8.1	380.971	3421.12	0.0755007	1.09465	2.81516
1031	1	5640.7	HCB	222.697	0.1	0	22269.7	5.73	11.78	Pesticide	4.92	284.78	0.03	52.3933	5.13763	7.81997e-11	3.67838	1.66676e-13	4.74659e-11	0.197099	3.94804	20.0308	235.963	541	17.3	15.9	NA	NA	Brasse	-26.8	NA	44.6854	0.1	0	4468.54	258.297	0.0319778	June	4	33.7	10.2	255.611	2295.39	0.112529	1.09465	2.81516
1032	1	5640.7	HCB	222.697	0.1	0	22269.7	5.73	11.78	Pesticide	4.92	284.78	0.03	52.3933	5.13763	7.81997e-11	3.67838	1.66676e-13	4.74659e-11	0.197099	3.94804	20.0308	235.963	541	17.3	15.9	NA	NA	Brasse	-26.8	NA	44.6854	0.1	0	4468.54	258.297	0.0319778	June	8	67.9	10.2	214.8	1928.91	0.133908	1.09465	2.671
1033	1	5640.7	HCB	222.697	0.1	0	22269.7	5.73	11.78	Pesticide	4.92	284.78	0.03	52.3933	5.13763	7.81997e-11	3.67838	1.66676e-13	4.74659e-11	0.197099	3.94804	20.0308	235.963	541	17.3	15.9	NA	NA	Brasse	-26.8	NA	44.6854	0.1	0	4468.54	258.297	0.0319778	June	16	126.8	10.2	199.665	1793	0.144059	1.09465	2.671
1034	1	5640.7	HCB	222.697	0.1	0	22269.7	5.73	11.78	Pesticide	4.92	284.78	0.03	52.3933	5.13763	7.81997e-11	3.67838	1.66676e-13	4.74659e-11	0.197099	3.94804	20.0308	235.963	541	17.3	15.9	NA	NA	Brasse	-26.8	NA	44.6854	0.1	0	4468.54	258.297	0.0319778	July	4	13.4	10.8	837.489	7520.65	0.0343451	1.09465	2.671
1035	1	5640.7	HCB	222.697	0.1	0	22269.7	5.73	11.78	Pesticide	4.92	284.78	0.03	52.3933	5.13763	7.81997e-11	3.67838	1.66676e-13	4.74659e-11	0.197099	3.94804	20.0308	235.963	541	17.3	15.9	NA	NA	Brasse	-26.8	NA	44.6854	0.1	0	4468.54	258.297	0.0319778	July	8	51.1	10.8	390.804	3509.42	0.073601	1.09465	2.671
1036	1	5640.7	HCB	222.697	0.1	0	22269.7	5.73	11.78	Pesticide	4.92	284.78	0.03	52.3933	5.13763	7.81997e-11	3.67838	1.66676e-13	4.74659e-11	0.197099	3.94804	20.0308	235.963	541	17.3	15.9	NA	NA	Brasse	-26.8	NA	44.6854	0.1	0	4468.54	258.297	0.0319778	July	16	81.6	10.8	474.268	4258.93	0.0606484	1.09465	2.671
1037	1	5640.7	HCB	222.697	0.1	0	22269.7	5.73	11.78	Pesticide	4.92	284.78	0.03	52.3933	5.13763	7.81997e-11	3.67838	1.66676e-13	4.74659e-11	0.197099	3.94804	20.0308	235.963	541	17.3	15.9	NA	NA	Brasse	-26.8	NA	44.6854	0.1	0	4468.54	258.297	0.0319778	August	4	21.2	8.91	501.349	4502.12	0.0573724	1.09465	2.671
1038	1	5640.7	HCB	222.697	0.1	0	22269.7	5.73	11.78	Pesticide	4.92	284.78	0.03	52.3933	5.13763	7.81997e-11	3.67838	1.66676e-13	4.74659e-11	0.197099	3.94804	20.0308	235.963	541	17.3	15.9	NA	NA	Brasse	-26.8	NA	44.6854	0.1	0	4468.54	258.297	0.0319778	August	8	64.6	8.91	305.886	2746.86	0.0940337	1.09465	2.671
1039	1	5640.7	HCB	222.697	0.1	0	22269.7	5.73	11.78	Pesticide	4.92	284.78	0.03	52.3933	5.13763	7.81997e-11	3.67838	1.66676e-13	4.74659e-11	0.197099	3.94804	20.0308	235.963	541	17.3	15.9	NA	NA	Brasse	-26.8	NA	44.6854	0.1	0	4468.54	258.297	0.0319778	August	16	119.8	8.91	272.527	2447.29	0.105544	1.09465	2.671
1040	1	5640.7	HCB	222.697	0.1	0	22269.7	5.73	11.78	Pesticide	4.92	284.78	0.03	52.3933	5.13763	7.81997e-11	3.67838	1.66676e-13	4.74659e-11	0.197099	3.94804	20.0308	235.963	541	17.3	15.9	NA	NA	Brasse	-26.8	NA	44.6854	0.1	0	4468.54	258.297	0.0319778	April	1	7.7	9.28	190.45	1710.24	0.15103	1.09465	2.671
1041	1	5640.7	HCB	222.697	0.1	0	22269.7	5.73	11.78	Pesticide	4.92	284.78	0.03	52.3933	5.13763	7.81997e-11	3.67838	1.66676e-13	4.74659e-11	0.197099	3.94804	20.0308	235.963	541	17.3	15.9	NA	NA	Brasse	-26.8	NA	44.6854	0.1	0	4468.54	258.297	0.0319778	April	2	16.6	9.28	548.158	4922.46	0.0524731	1.09465	2.671
1042	1	5640.7	HCB	222.697	0.1	0	22269.7	5.73	11.78	Pesticide	4.92	284.78	0.03	52.3933	5.13763	7.81997e-11	3.67838	1.66676e-13	4.74659e-11	0.197099	3.94804	20.0308	235.963	541	17.3	15.9	NA	NA	Brasse	-26.8	NA	44.6854	0.1	0	4468.54	258.297	0.0319778	June	1	7.4	10.2	203.345	1826.04	0.141452	1.09465	2.671
1043	1	5640.7	HCB	222.697	0.1	0	22269.7	5.73	11.78	Pesticide	4.92	284.78	0.03	52.3933	5.13763	7.81997e-11	3.67838	1.66676e-13	4.74659e-11	0.197099	3.94804	20.0308	235.963	541	17.3	15.9	NA	NA	Brasse	-26.8	NA	44.6854	0.1	0	4468.54	258.297	0.0319778	August	1	8.5	8.91	541.875	4866.04	0.0530816	1.09465	NA
1044	1	5640.7	HCB	222.697	0.1	0	22269.7	5.73	11.78	Pesticide	4.92	284.78	0.03	52.3933	5.13763	7.81997e-11	3.67838	1.66676e-13	4.74659e-11	0.197099	3.94804	20.0308	235.963	541	17.3	15.9	NA	NA	Brasse	-26.8	NA	44.6854	0.1	0	4468.54	258.297	0.0319778	May	2	16.3	8.1	326.393	2931.01	0.0881255	1.09465	NA
1045	1	5640.7	HCB	222.697	0.1	0	22269.7	5.73	11.78	Pesticide	4.92	284.78	0.03	52.3933	5.13763	7.81997e-11	3.67838	1.66676e-13	4.74659e-11	0.197099	3.94804	20.0308	235.963	541	17.3	15.9	NA	NA	Brasse	-26.8	NA	44.6854	0.1	0	4468.54	258.297	0.0319778	June	2	16.4	10.2	250.687	2251.17	0.114739	1.09465	NA
1046	1	5640.7	HCB	222.697	0.1	0	22269.7	5.73	11.78	Pesticide	4.92	284.78	0.03	52.3933	5.13763	7.81997e-11	3.67838	1.66676e-13	4.74659e-11	0.197099	3.94804	20.0308	235.963	541	17.3	15.9	NA	NA	Brasse	-26.8	NA	44.6854	0.1	0	4468.54	258.297	0.0319778	August	2	16.2	8.91	314.581	2824.94	0.0914346	1.09465	NA
1047	1	5640.7	HCB	222.697	0.1	0	22269.7	5.73	11.78	Pesticide	4.92	284.78	0.03	52.3933	5.13763	7.81997e-11	3.67838	1.66676e-13	4.74659e-11	0.197099	3.94804	20.0308	235.963	656.2	10.1	17.7	934	50	Chub	-26.4	60.21	8.05305	0.1	0	805.305	79.7332	0.0153916	April	4	18.3	9.28	474.118	4257.58	0.0187273	0.337906	NA
1048	1	5640.7	HCB	222.697	0.1	0	22269.7	5.73	11.78	Pesticide	4.92	284.78	0.03	52.3933	5.13763	7.81997e-11	3.67838	1.66676e-13	4.74659e-11	0.197099	3.94804	20.0308	235.963	656.2	10.1	17.7	934	50	Chub	-26.4	60.21	8.05305	0.1	0	805.305	79.7332	0.0153916	April	8	69.7	9.28	241.312	2166.98	0.0367946	0.337906	NA
1049	1	5640.7	HCB	222.697	0.1	0	22269.7	5.73	11.78	Pesticide	4.92	284.78	0.03	52.3933	5.13763	7.81997e-11	3.67838	1.66676e-13	4.74659e-11	0.197099	3.94804	20.0308	235.963	656.2	10.1	17.7	934	50	Chub	-26.4	60.21	8.05305	0.1	0	805.305	79.7332	0.0153916	April	16	107.7	9.28	279.457	2509.52	0.0317723	0.337906	NA
1050	1	5640.7	HCB	222.697	0.1	0	22269.7	5.73	11.78	Pesticide	4.92	284.78	0.03	52.3933	5.13763	7.81997e-11	3.67838	1.66676e-13	4.74659e-11	0.197099	3.94804	20.0308	235.963	656.2	10.1	17.7	934	50	Chub	-26.4	60.21	8.05305	0.1	0	805.305	79.7332	0.0153916	May	4	36.3	8.1	310.015	2783.93	0.0286405	0.337906	NA
1051	1	5640.7	HCB	222.697	0.1	0	22269.7	5.73	11.78	Pesticide	4.92	284.78	0.03	52.3933	5.13763	7.81997e-11	3.67838	1.66676e-13	4.74659e-11	0.197099	3.94804	20.0308	235.963	656.2	10.1	17.7	934	50	Chub	-26.4	60.21	8.05305	0.1	0	805.305	79.7332	0.0153916	May	8	56.7	8.1	380.971	3421.12	0.0233062	0.337906	NA
1052	1	5640.7	HCB	222.697	0.1	0	22269.7	5.73	11.78	Pesticide	4.92	284.78	0.03	52.3933	5.13763	7.81997e-11	3.67838	1.66676e-13	4.74659e-11	0.197099	3.94804	20.0308	235.963	656.2	10.1	17.7	934	50	Chub	-26.4	60.21	8.05305	0.1	0	805.305	79.7332	0.0153916	June	4	33.7	10.2	255.611	2295.39	0.0347363	0.337906	NA
1053	1	5640.7	HCB	222.697	0.1	0	22269.7	5.73	11.78	Pesticide	4.92	284.78	0.03	52.3933	5.13763	7.81997e-11	3.67838	1.66676e-13	4.74659e-11	0.197099	3.94804	20.0308	235.963	656.2	10.1	17.7	934	50	Chub	-26.4	60.21	8.05305	0.1	0	805.305	79.7332	0.0153916	June	8	67.9	10.2	214.8	1928.91	0.0413359	0.337906	NA
1054	1	5640.7	HCB	222.697	0.1	0	22269.7	5.73	11.78	Pesticide	4.92	284.78	0.03	52.3933	5.13763	7.81997e-11	3.67838	1.66676e-13	4.74659e-11	0.197099	3.94804	20.0308	235.963	656.2	10.1	17.7	934	50	Chub	-26.4	60.21	8.05305	0.1	0	805.305	79.7332	0.0153916	June	16	126.8	10.2	199.665	1793	0.0444693	0.337906	NA
1055	1	5640.7	HCB	222.697	0.1	0	22269.7	5.73	11.78	Pesticide	4.92	284.78	0.03	52.3933	5.13763	7.81997e-11	3.67838	1.66676e-13	4.74659e-11	0.197099	3.94804	20.0308	235.963	656.2	10.1	17.7	934	50	Chub	-26.4	60.21	8.05305	0.1	0	805.305	79.7332	0.0153916	July	4	13.4	10.8	837.489	7520.65	0.0106019	0.337906	NA
1056	1	5640.7	HCB	222.697	0.1	0	22269.7	5.73	11.78	Pesticide	4.92	284.78	0.03	52.3933	5.13763	7.81997e-11	3.67838	1.66676e-13	4.74659e-11	0.197099	3.94804	20.0308	235.963	656.2	10.1	17.7	934	50	Chub	-26.4	60.21	8.05305	0.1	0	805.305	79.7332	0.0153916	July	8	51.1	10.8	390.804	3509.42	0.0227198	0.337906	NA
1057	1	5640.7	HCB	222.697	0.1	0	22269.7	5.73	11.78	Pesticide	4.92	284.78	0.03	52.3933	5.13763	7.81997e-11	3.67838	1.66676e-13	4.74659e-11	0.197099	3.94804	20.0308	235.963	656.2	10.1	17.7	934	50	Chub	-26.4	60.21	8.05305	0.1	0	805.305	79.7332	0.0153916	July	16	81.6	10.8	474.268	4258.93	0.0187214	0.337906	NA
1058	1	5640.7	HCB	222.697	0.1	0	22269.7	5.73	11.78	Pesticide	4.92	284.78	0.03	52.3933	5.13763	7.81997e-11	3.67838	1.66676e-13	4.74659e-11	0.197099	3.94804	20.0308	235.963	656.2	10.1	17.7	934	50	Chub	-26.4	60.21	8.05305	0.1	0	805.305	79.7332	0.0153916	August	4	21.2	8.91	501.349	4502.12	0.0177102	0.337906	NA
1059	1	5640.7	HCB	222.697	0.1	0	22269.7	5.73	11.78	Pesticide	4.92	284.78	0.03	52.3933	5.13763	7.81997e-11	3.67838	1.66676e-13	4.74659e-11	0.197099	3.94804	20.0308	235.963	656.2	10.1	17.7	934	50	Chub	-26.4	60.21	8.05305	0.1	0	805.305	79.7332	0.0153916	August	8	64.6	8.91	305.886	2746.86	0.0290271	0.337906	NA
1060	1	5640.7	HCB	222.697	0.1	0	22269.7	5.73	11.78	Pesticide	4.92	284.78	0.03	52.3933	5.13763	7.81997e-11	3.67838	1.66676e-13	4.74659e-11	0.197099	3.94804	20.0308	235.963	656.2	10.1	17.7	934	50	Chub	-26.4	60.21	8.05305	0.1	0	805.305	79.7332	0.0153916	August	16	119.8	8.91	272.527	2447.29	0.0325802	0.337906	NA
1061	1	5640.7	HCB	222.697	0.1	0	22269.7	5.73	11.78	Pesticide	4.92	284.78	0.03	52.3933	5.13763	7.81997e-11	3.67838	1.66676e-13	4.74659e-11	0.197099	3.94804	20.0308	235.963	656.2	10.1	17.7	934	50	Chub	-26.4	60.21	8.05305	0.1	0	805.305	79.7332	0.0153916	April	1	7.7	9.28	190.45	1710.24	0.046621	0.337906	NA
1062	1	5640.7	HCB	222.697	0.1	0	22269.7	5.73	11.78	Pesticide	4.92	284.78	0.03	52.3933	5.13763	7.81997e-11	3.67838	1.66676e-13	4.74659e-11	0.197099	3.94804	20.0308	235.963	656.2	10.1	17.7	934	50	Chub	-26.4	60.21	8.05305	0.1	0	805.305	79.7332	0.0153916	April	2	16.6	9.28	548.158	4922.46	0.0161978	0.337906	NA
1063	1	5640.7	HCB	222.697	0.1	0	22269.7	5.73	11.78	Pesticide	4.92	284.78	0.03	52.3933	5.13763	7.81997e-11	3.67838	1.66676e-13	4.74659e-11	0.197099	3.94804	20.0308	235.963	656.2	10.1	17.7	934	50	Chub	-26.4	60.21	8.05305	0.1	0	805.305	79.7332	0.0153916	June	1	7.4	10.2	203.345	1826.04	0.0436646	0.337906	NA
1064	1	5640.7	HCB	222.697	0.1	0	22269.7	5.73	11.78	Pesticide	4.92	284.78	0.03	52.3933	5.13763	7.81997e-11	3.67838	1.66676e-13	4.74659e-11	0.197099	3.94804	20.0308	235.963	656.2	10.1	17.7	934	50	Chub	-26.4	60.21	8.05305	0.1	0	805.305	79.7332	0.0153916	August	1	8.5	8.91	541.875	4866.04	0.0163856	0.337906	NA
1065	1	5640.7	HCB	222.697	0.1	0	22269.7	5.73	11.78	Pesticide	4.92	284.78	0.03	52.3933	5.13763	7.81997e-11	3.67838	1.66676e-13	4.74659e-11	0.197099	3.94804	20.0308	235.963	656.2	10.1	17.7	934	50	Chub	-26.4	60.21	8.05305	0.1	0	805.305	79.7332	0.0153916	May	2	16.3	8.1	326.393	2931.01	0.0272033	0.337906	2.64825
1066	1	5640.7	HCB	222.697	0.1	0	22269.7	5.73	11.78	Pesticide	4.92	284.78	0.03	52.3933	5.13763	7.81997e-11	3.67838	1.66676e-13	4.74659e-11	0.197099	3.94804	20.0308	235.963	656.2	10.1	17.7	934	50	Chub	-26.4	60.21	8.05305	0.1	0	805.305	79.7332	0.0153916	June	2	16.4	10.2	250.687	2251.17	0.0354185	0.337906	2.64825
1067	1	5640.7	HCB	222.697	0.1	0	22269.7	5.73	11.78	Pesticide	4.92	284.78	0.03	52.3933	5.13763	7.81997e-11	3.67838	1.66676e-13	4.74659e-11	0.197099	3.94804	20.0308	235.963	656.2	10.1	17.7	934	50	Chub	-26.4	60.21	8.05305	0.1	0	805.305	79.7332	0.0153916	August	2	16.2	8.91	314.581	2824.94	0.0282248	0.337906	2.64825
1068	1	5640.7	HCB	222.697	0.1	0	22269.7	5.73	11.78	Pesticide	4.92	284.78	0.03	52.3933	5.13763	7.81997e-11	3.67838	1.66676e-13	4.74659e-11	0.197099	3.94804	20.0308	235.963	606.1	13.8	17.6	822	46.5	Chub	-26.3	66.46	12.3175	0.1	0	1231.75	89.257	0.0227685	April	4	18.3	9.28	474.118	4257.58	0.0209642	0.378268	2.64825
1069	1	5640.7	HCB	222.697	0.1	0	22269.7	5.73	11.78	Pesticide	4.92	284.78	0.03	52.3933	5.13763	7.81997e-11	3.67838	1.66676e-13	4.74659e-11	0.197099	3.94804	20.0308	235.963	606.1	13.8	17.6	822	46.5	Chub	-26.3	66.46	12.3175	0.1	0	1231.75	89.257	0.0227685	April	8	69.7	9.28	241.312	2166.98	0.0411896	0.378268	2.64825
1070	1	5640.7	HCB	222.697	0.1	0	22269.7	5.73	11.78	Pesticide	4.92	284.78	0.03	52.3933	5.13763	7.81997e-11	3.67838	1.66676e-13	4.74659e-11	0.197099	3.94804	20.0308	235.963	606.1	13.8	17.6	822	46.5	Chub	-26.3	66.46	12.3175	0.1	0	1231.75	89.257	0.0227685	April	16	107.7	9.28	279.457	2509.52	0.0355674	0.378268	2.64825
1071	1	5640.7	HCB	222.697	0.1	0	22269.7	5.73	11.78	Pesticide	4.92	284.78	0.03	52.3933	5.13763	7.81997e-11	3.67838	1.66676e-13	4.74659e-11	0.197099	3.94804	20.0308	235.963	606.1	13.8	17.6	822	46.5	Chub	-26.3	66.46	12.3175	0.1	0	1231.75	89.257	0.0227685	May	4	36.3	8.1	310.015	2783.93	0.0320615	0.378268	2.64825
1072	1	5640.7	HCB	222.697	0.1	0	22269.7	5.73	11.78	Pesticide	4.92	284.78	0.03	52.3933	5.13763	7.81997e-11	3.67838	1.66676e-13	4.74659e-11	0.197099	3.94804	20.0308	235.963	606.1	13.8	17.6	822	46.5	Chub	-26.3	66.46	12.3175	0.1	0	1231.75	89.257	0.0227685	May	8	56.7	8.1	380.971	3421.12	0.02609	0.378268	2.64825
1073	1	5640.7	HCB	222.697	0.1	0	22269.7	5.73	11.78	Pesticide	4.92	284.78	0.03	52.3933	5.13763	7.81997e-11	3.67838	1.66676e-13	4.74659e-11	0.197099	3.94804	20.0308	235.963	606.1	13.8	17.6	822	46.5	Chub	-26.3	66.46	12.3175	0.1	0	1231.75	89.257	0.0227685	June	4	33.7	10.2	255.611	2295.39	0.0388854	0.378268	2.64825
1074	1	5640.7	HCB	222.697	0.1	0	22269.7	5.73	11.78	Pesticide	4.92	284.78	0.03	52.3933	5.13763	7.81997e-11	3.67838	1.66676e-13	4.74659e-11	0.197099	3.94804	20.0308	235.963	606.1	13.8	17.6	822	46.5	Chub	-26.3	66.46	12.3175	0.1	0	1231.75	89.257	0.0227685	June	8	67.9	10.2	214.8	1928.91	0.0462733	0.378268	2.64825
1075	1	5640.7	HCB	222.697	0.1	0	22269.7	5.73	11.78	Pesticide	4.92	284.78	0.03	52.3933	5.13763	7.81997e-11	3.67838	1.66676e-13	4.74659e-11	0.197099	3.94804	20.0308	235.963	606.1	13.8	17.6	822	46.5	Chub	-26.3	66.46	12.3175	0.1	0	1231.75	89.257	0.0227685	June	16	126.8	10.2	199.665	1793	0.0497809	0.378268	2.64825
1076	1	5640.7	HCB	222.697	0.1	0	22269.7	5.73	11.78	Pesticide	4.92	284.78	0.03	52.3933	5.13763	7.81997e-11	3.67838	1.66676e-13	4.74659e-11	0.197099	3.94804	20.0308	235.963	606.1	13.8	17.6	822	46.5	Chub	-26.3	66.46	12.3175	0.1	0	1231.75	89.257	0.0227685	July	4	13.4	10.8	837.489	7520.65	0.0118683	0.378268	2.39849
1077	1	5640.7	HCB	222.697	0.1	0	22269.7	5.73	11.78	Pesticide	4.92	284.78	0.03	52.3933	5.13763	7.81997e-11	3.67838	1.66676e-13	4.74659e-11	0.197099	3.94804	20.0308	235.963	606.1	13.8	17.6	822	46.5	Chub	-26.3	66.46	12.3175	0.1	0	1231.75	89.257	0.0227685	July	8	51.1	10.8	390.804	3509.42	0.0254335	0.378268	2.39849
1078	1	5640.7	HCB	222.697	0.1	0	22269.7	5.73	11.78	Pesticide	4.92	284.78	0.03	52.3933	5.13763	7.81997e-11	3.67838	1.66676e-13	4.74659e-11	0.197099	3.94804	20.0308	235.963	606.1	13.8	17.6	822	46.5	Chub	-26.3	66.46	12.3175	0.1	0	1231.75	89.257	0.0227685	July	16	81.6	10.8	474.268	4258.93	0.0209576	0.378268	2.39849
1079	1	5640.7	HCB	222.697	0.1	0	22269.7	5.73	11.78	Pesticide	4.92	284.78	0.03	52.3933	5.13763	7.81997e-11	3.67838	1.66676e-13	4.74659e-11	0.197099	3.94804	20.0308	235.963	606.1	13.8	17.6	822	46.5	Chub	-26.3	66.46	12.3175	0.1	0	1231.75	89.257	0.0227685	August	4	21.2	8.91	501.349	4502.12	0.0198256	0.378268	2.39849
1080	1	5640.7	HCB	222.697	0.1	0	22269.7	5.73	11.78	Pesticide	4.92	284.78	0.03	52.3933	5.13763	7.81997e-11	3.67838	1.66676e-13	4.74659e-11	0.197099	3.94804	20.0308	235.963	606.1	13.8	17.6	822	46.5	Chub	-26.3	66.46	12.3175	0.1	0	1231.75	89.257	0.0227685	August	8	64.6	8.91	305.886	2746.86	0.0324942	0.378268	2.39849
1081	1	5640.7	HCB	222.697	0.1	0	22269.7	5.73	11.78	Pesticide	4.92	284.78	0.03	52.3933	5.13763	7.81997e-11	3.67838	1.66676e-13	4.74659e-11	0.197099	3.94804	20.0308	235.963	606.1	13.8	17.6	822	46.5	Chub	-26.3	66.46	12.3175	0.1	0	1231.75	89.257	0.0227685	August	16	119.8	8.91	272.527	2447.29	0.0364717	0.378268	2.39849
1082	1	5640.7	HCB	222.697	0.1	0	22269.7	5.73	11.78	Pesticide	4.92	284.78	0.03	52.3933	5.13763	7.81997e-11	3.67838	1.66676e-13	4.74659e-11	0.197099	3.94804	20.0308	235.963	606.1	13.8	17.6	822	46.5	Chub	-26.3	66.46	12.3175	0.1	0	1231.75	89.257	0.0227685	April	1	7.7	9.28	190.45	1710.24	0.0521897	0.378268	2.39849
1083	1	5640.7	HCB	222.697	0.1	0	22269.7	5.73	11.78	Pesticide	4.92	284.78	0.03	52.3933	5.13763	7.81997e-11	3.67838	1.66676e-13	4.74659e-11	0.197099	3.94804	20.0308	235.963	606.1	13.8	17.6	822	46.5	Chub	-26.3	66.46	12.3175	0.1	0	1231.75	89.257	0.0227685	April	2	16.6	9.28	548.158	4922.46	0.0181326	0.378268	2.39849
1084	1	5640.7	HCB	222.697	0.1	0	22269.7	5.73	11.78	Pesticide	4.92	284.78	0.03	52.3933	5.13763	7.81997e-11	3.67838	1.66676e-13	4.74659e-11	0.197099	3.94804	20.0308	235.963	606.1	13.8	17.6	822	46.5	Chub	-26.3	66.46	12.3175	0.1	0	1231.75	89.257	0.0227685	June	1	7.4	10.2	203.345	1826.04	0.0488801	0.378268	2.39849
1085	1	5640.7	HCB	222.697	0.1	0	22269.7	5.73	11.78	Pesticide	4.92	284.78	0.03	52.3933	5.13763	7.81997e-11	3.67838	1.66676e-13	4.74659e-11	0.197099	3.94804	20.0308	235.963	606.1	13.8	17.6	822	46.5	Chub	-26.3	66.46	12.3175	0.1	0	1231.75	89.257	0.0227685	August	1	8.5	8.91	541.875	4866.04	0.0183428	0.378268	2.39849
1086	1	5640.7	HCB	222.697	0.1	0	22269.7	5.73	11.78	Pesticide	4.92	284.78	0.03	52.3933	5.13763	7.81997e-11	3.67838	1.66676e-13	4.74659e-11	0.197099	3.94804	20.0308	235.963	606.1	13.8	17.6	822	46.5	Chub	-26.3	66.46	12.3175	0.1	0	1231.75	89.257	0.0227685	May	2	16.3	8.1	326.393	2931.01	0.0304526	0.378268	2.39849
1087	1	5640.7	HCB	222.697	0.1	0	22269.7	5.73	11.78	Pesticide	4.92	284.78	0.03	52.3933	5.13763	7.81997e-11	3.67838	1.66676e-13	4.74659e-11	0.197099	3.94804	20.0308	235.963	606.1	13.8	17.6	822	46.5	Chub	-26.3	66.46	12.3175	0.1	0	1231.75	89.257	0.0227685	June	2	16.4	10.2	250.687	2251.17	0.0396491	0.378268	2.33024
1088	1	5640.7	HCB	222.697	0.1	0	22269.7	5.73	11.78	Pesticide	4.92	284.78	0.03	52.3933	5.13763	7.81997e-11	3.67838	1.66676e-13	4.74659e-11	0.197099	3.94804	20.0308	235.963	606.1	13.8	17.6	822	46.5	Chub	-26.3	66.46	12.3175	0.1	0	1231.75	89.257	0.0227685	August	2	16.2	8.91	314.581	2824.94	0.0315961	0.378268	2.33024
1089	1	5640.7	HCB	222.697	0.1	0	22269.7	5.73	11.78	Pesticide	4.92	284.78	0.03	52.3933	5.13763	7.81997e-11	3.67838	1.66676e-13	4.74659e-11	0.197099	3.94804	20.0308	235.963	503.5	8.2	17.1	1310	56.5	Chub	-25.9	57.68	5.95008	0.1	0	595.008	72.562	0.016286	April	4	18.3	9.28	474.118	4257.58	0.017043	0.307515	2.33024
1090	1	5640.7	HCB	222.697	0.1	0	22269.7	5.73	11.78	Pesticide	4.92	284.78	0.03	52.3933	5.13763	7.81997e-11	3.67838	1.66676e-13	4.74659e-11	0.197099	3.94804	20.0308	235.963	503.5	8.2	17.1	1310	56.5	Chub	-25.9	57.68	5.95008	0.1	0	595.008	72.562	0.016286	April	8	69.7	9.28	241.312	2166.98	0.0334853	0.307515	2.33024
1091	1	5640.7	HCB	222.697	0.1	0	22269.7	5.73	11.78	Pesticide	4.92	284.78	0.03	52.3933	5.13763	7.81997e-11	3.67838	1.66676e-13	4.74659e-11	0.197099	3.94804	20.0308	235.963	503.5	8.2	17.1	1310	56.5	Chub	-25.9	57.68	5.95008	0.1	0	595.008	72.562	0.016286	April	16	107.7	9.28	279.457	2509.52	0.0289147	0.307515	2.33024
1092	1	5640.7	HCB	222.697	0.1	0	22269.7	5.73	11.78	Pesticide	4.92	284.78	0.03	52.3933	5.13763	7.81997e-11	3.67838	1.66676e-13	4.74659e-11	0.197099	3.94804	20.0308	235.963	503.5	8.2	17.1	1310	56.5	Chub	-25.9	57.68	5.95008	0.1	0	595.008	72.562	0.016286	May	4	36.3	8.1	310.015	2783.93	0.0260646	0.307515	2.33024
1093	1	5640.7	HCB	222.697	0.1	0	22269.7	5.73	11.78	Pesticide	4.92	284.78	0.03	52.3933	5.13763	7.81997e-11	3.67838	1.66676e-13	4.74659e-11	0.197099	3.94804	20.0308	235.963	503.5	8.2	17.1	1310	56.5	Chub	-25.9	57.68	5.95008	0.1	0	595.008	72.562	0.016286	May	8	56.7	8.1	380.971	3421.12	0.02121	0.307515	2.33024
1094	1	5640.7	HCB	222.697	0.1	0	22269.7	5.73	11.78	Pesticide	4.92	284.78	0.03	52.3933	5.13763	7.81997e-11	3.67838	1.66676e-13	4.74659e-11	0.197099	3.94804	20.0308	235.963	503.5	8.2	17.1	1310	56.5	Chub	-25.9	57.68	5.95008	0.1	0	595.008	72.562	0.016286	June	4	33.7	10.2	255.611	2295.39	0.0316121	0.307515	2.33024
1095	1	5640.7	HCB	222.697	0.1	0	22269.7	5.73	11.78	Pesticide	4.92	284.78	0.03	52.3933	5.13763	7.81997e-11	3.67838	1.66676e-13	4.74659e-11	0.197099	3.94804	20.0308	235.963	503.5	8.2	17.1	1310	56.5	Chub	-25.9	57.68	5.95008	0.1	0	595.008	72.562	0.016286	June	8	67.9	10.2	214.8	1928.91	0.0376182	0.307515	2.33024
1096	1	5640.7	HCB	222.697	0.1	0	22269.7	5.73	11.78	Pesticide	4.92	284.78	0.03	52.3933	5.13763	7.81997e-11	3.67838	1.66676e-13	4.74659e-11	0.197099	3.94804	20.0308	235.963	503.5	8.2	17.1	1310	56.5	Chub	-25.9	57.68	5.95008	0.1	0	595.008	72.562	0.016286	June	16	126.8	10.2	199.665	1793	0.0404697	0.307515	2.33024
1097	1	5640.7	HCB	222.697	0.1	0	22269.7	5.73	11.78	Pesticide	4.92	284.78	0.03	52.3933	5.13763	7.81997e-11	3.67838	1.66676e-13	4.74659e-11	0.197099	3.94804	20.0308	235.963	503.5	8.2	17.1	1310	56.5	Chub	-25.9	57.68	5.95008	0.1	0	595.008	72.562	0.016286	July	4	13.4	10.8	837.489	7520.65	0.00964837	0.307515	2.33024
1098	1	5640.7	HCB	222.697	0.1	0	22269.7	5.73	11.78	Pesticide	4.92	284.78	0.03	52.3933	5.13763	7.81997e-11	3.67838	1.66676e-13	4.74659e-11	0.197099	3.94804	20.0308	235.963	503.5	8.2	17.1	1310	56.5	Chub	-25.9	57.68	5.95008	0.1	0	595.008	72.562	0.016286	July	8	51.1	10.8	390.804	3509.42	0.0206763	0.307515	2.30295
1099	1	5640.7	HCB	222.697	0.1	0	22269.7	5.73	11.78	Pesticide	4.92	284.78	0.03	52.3933	5.13763	7.81997e-11	3.67838	1.66676e-13	4.74659e-11	0.197099	3.94804	20.0308	235.963	503.5	8.2	17.1	1310	56.5	Chub	-25.9	57.68	5.95008	0.1	0	595.008	72.562	0.016286	July	16	81.6	10.8	474.268	4258.93	0.0170376	0.307515	2.30295
1100	1	5640.7	HCB	222.697	0.1	0	22269.7	5.73	11.78	Pesticide	4.92	284.78	0.03	52.3933	5.13763	7.81997e-11	3.67838	1.66676e-13	4.74659e-11	0.197099	3.94804	20.0308	235.963	503.5	8.2	17.1	1310	56.5	Chub	-25.9	57.68	5.95008	0.1	0	595.008	72.562	0.016286	August	4	21.2	8.91	501.349	4502.12	0.0161173	0.307515	2.30295
1101	1	5640.7	HCB	222.697	0.1	0	22269.7	5.73	11.78	Pesticide	4.92	284.78	0.03	52.3933	5.13763	7.81997e-11	3.67838	1.66676e-13	4.74659e-11	0.197099	3.94804	20.0308	235.963	503.5	8.2	17.1	1310	56.5	Chub	-25.9	57.68	5.95008	0.1	0	595.008	72.562	0.016286	August	8	64.6	8.91	305.886	2746.86	0.0264164	0.307515	2.30295
1102	1	5640.7	HCB	222.697	0.1	0	22269.7	5.73	11.78	Pesticide	4.92	284.78	0.03	52.3933	5.13763	7.81997e-11	3.67838	1.66676e-13	4.74659e-11	0.197099	3.94804	20.0308	235.963	503.5	8.2	17.1	1310	56.5	Chub	-25.9	57.68	5.95008	0.1	0	595.008	72.562	0.016286	August	16	119.8	8.91	272.527	2447.29	0.0296499	0.307515	2.30295
1103	1	5640.7	HCB	222.697	0.1	0	22269.7	5.73	11.78	Pesticide	4.92	284.78	0.03	52.3933	5.13763	7.81997e-11	3.67838	1.66676e-13	4.74659e-11	0.197099	3.94804	20.0308	235.963	503.5	8.2	17.1	1310	56.5	Chub	-25.9	57.68	5.95008	0.1	0	595.008	72.562	0.016286	April	1	7.7	9.28	190.45	1710.24	0.0424279	0.307515	2.30295
1104	1	5640.7	HCB	222.697	0.1	0	22269.7	5.73	11.78	Pesticide	4.92	284.78	0.03	52.3933	5.13763	7.81997e-11	3.67838	1.66676e-13	4.74659e-11	0.197099	3.94804	20.0308	235.963	503.5	8.2	17.1	1310	56.5	Chub	-25.9	57.68	5.95008	0.1	0	595.008	72.562	0.016286	April	2	16.6	9.28	548.158	4922.46	0.014741	0.307515	2.30295
1105	1	5640.7	HCB	222.697	0.1	0	22269.7	5.73	11.78	Pesticide	4.92	284.78	0.03	52.3933	5.13763	7.81997e-11	3.67838	1.66676e-13	4.74659e-11	0.197099	3.94804	20.0308	235.963	503.5	8.2	17.1	1310	56.5	Chub	-25.9	57.68	5.95008	0.1	0	595.008	72.562	0.016286	June	1	7.4	10.2	203.345	1826.04	0.0397374	0.307515	2.30295
1106	1	5640.7	HCB	222.697	0.1	0	22269.7	5.73	11.78	Pesticide	4.92	284.78	0.03	52.3933	5.13763	7.81997e-11	3.67838	1.66676e-13	4.74659e-11	0.197099	3.94804	20.0308	235.963	503.5	8.2	17.1	1310	56.5	Chub	-25.9	57.68	5.95008	0.1	0	595.008	72.562	0.016286	August	1	8.5	8.91	541.875	4866.04	0.0149119	0.307515	2.30295
1107	1	5640.7	HCB	222.697	0.1	0	22269.7	5.73	11.78	Pesticide	4.92	284.78	0.03	52.3933	5.13763	7.81997e-11	3.67838	1.66676e-13	4.74659e-11	0.197099	3.94804	20.0308	235.963	503.5	8.2	17.1	1310	56.5	Chub	-25.9	57.68	5.95008	0.1	0	595.008	72.562	0.016286	May	2	16.3	8.1	326.393	2931.01	0.0247566	0.307515	2.30295
1108	1	5640.7	HCB	222.697	0.1	0	22269.7	5.73	11.78	Pesticide	4.92	284.78	0.03	52.3933	5.13763	7.81997e-11	3.67838	1.66676e-13	4.74659e-11	0.197099	3.94804	20.0308	235.963	503.5	8.2	17.1	1310	56.5	Chub	-25.9	57.68	5.95008	0.1	0	595.008	72.562	0.016286	June	2	16.4	10.2	250.687	2251.17	0.032233	0.307515	2.30295
1109	1	5640.7	HCB	222.697	0.1	0	22269.7	5.73	11.78	Pesticide	4.92	284.78	0.03	52.3933	5.13763	7.81997e-11	3.67838	1.66676e-13	4.74659e-11	0.197099	3.94804	20.0308	235.963	503.5	8.2	17.1	1310	56.5	Chub	-25.9	57.68	5.95008	0.1	0	595.008	72.562	0.016286	August	2	16.2	8.91	314.581	2824.94	0.0256862	0.307515	2.15879
1110	1	5640.7	HCB	222.697	0.1	0	22269.7	5.73	11.78	Pesticide	4.92	284.78	0.03	52.3933	5.13763	7.81997e-11	3.67838	1.66676e-13	4.74659e-11	0.197099	3.94804	20.0308	235.963	658.7	16.9	17.1	1350	55.5	Chub	-27.5	62.85	16.2742	0.1	0	1627.42	96.2968	0.0256566	April	4	18.3	9.28	474.118	4257.58	0.0226177	0.408102	2.15879
1111	1	5640.7	HCB	222.697	0.1	0	22269.7	5.73	11.78	Pesticide	4.92	284.78	0.03	52.3933	5.13763	7.81997e-11	3.67838	1.66676e-13	4.74659e-11	0.197099	3.94804	20.0308	235.963	658.7	16.9	17.1	1350	55.5	Chub	-27.5	62.85	16.2742	0.1	0	1627.42	96.2968	0.0256566	April	8	69.7	9.28	241.312	2166.98	0.0444382	0.408102	2.15879
1112	1	5640.7	HCB	222.697	0.1	0	22269.7	5.73	11.78	Pesticide	4.92	284.78	0.03	52.3933	5.13763	7.81997e-11	3.67838	1.66676e-13	4.74659e-11	0.197099	3.94804	20.0308	235.963	658.7	16.9	17.1	1350	55.5	Chub	-27.5	62.85	16.2742	0.1	0	1627.42	96.2968	0.0256566	April	16	107.7	9.28	279.457	2509.52	0.0383726	0.408102	2.15879
1113	1	5640.7	HCB	222.697	0.1	0	22269.7	5.73	11.78	Pesticide	4.92	284.78	0.03	52.3933	5.13763	7.81997e-11	3.67838	1.66676e-13	4.74659e-11	0.197099	3.94804	20.0308	235.963	658.7	16.9	17.1	1350	55.5	Chub	-27.5	62.85	16.2742	0.1	0	1627.42	96.2968	0.0256566	May	4	36.3	8.1	310.015	2783.93	0.0345902	0.408102	2.15879
1114	1	5640.7	HCB	222.697	0.1	0	22269.7	5.73	11.78	Pesticide	4.92	284.78	0.03	52.3933	5.13763	7.81997e-11	3.67838	1.66676e-13	4.74659e-11	0.197099	3.94804	20.0308	235.963	658.7	16.9	17.1	1350	55.5	Chub	-27.5	62.85	16.2742	0.1	0	1627.42	96.2968	0.0256566	May	8	56.7	8.1	380.971	3421.12	0.0281477	0.408102	2.15879
1115	1	5640.7	HCB	222.697	0.1	0	22269.7	5.73	11.78	Pesticide	4.92	284.78	0.03	52.3933	5.13763	7.81997e-11	3.67838	1.66676e-13	4.74659e-11	0.197099	3.94804	20.0308	235.963	658.7	16.9	17.1	1350	55.5	Chub	-27.5	62.85	16.2742	0.1	0	1627.42	96.2968	0.0256566	June	4	33.7	10.2	255.611	2295.39	0.0419523	0.408102	2.15879
1116	1	5640.7	HCB	222.697	0.1	0	22269.7	5.73	11.78	Pesticide	4.92	284.78	0.03	52.3933	5.13763	7.81997e-11	3.67838	1.66676e-13	4.74659e-11	0.197099	3.94804	20.0308	235.963	658.7	16.9	17.1	1350	55.5	Chub	-27.5	62.85	16.2742	0.1	0	1627.42	96.2968	0.0256566	June	8	67.9	10.2	214.8	1928.91	0.049923	0.408102	2.15879
1117	1	5640.7	HCB	222.697	0.1	0	22269.7	5.73	11.78	Pesticide	4.92	284.78	0.03	52.3933	5.13763	7.81997e-11	3.67838	1.66676e-13	4.74659e-11	0.197099	3.94804	20.0308	235.963	658.7	16.9	17.1	1350	55.5	Chub	-27.5	62.85	16.2742	0.1	0	1627.42	96.2968	0.0256566	June	16	126.8	10.2	199.665	1793	0.0537072	0.408102	2.15879
1118	1	5640.7	HCB	222.697	0.1	0	22269.7	5.73	11.78	Pesticide	4.92	284.78	0.03	52.3933	5.13763	7.81997e-11	3.67838	1.66676e-13	4.74659e-11	0.197099	3.94804	20.0308	235.963	658.7	16.9	17.1	1350	55.5	Chub	-27.5	62.85	16.2742	0.1	0	1627.42	96.2968	0.0256566	July	4	13.4	10.8	837.489	7520.65	0.0128043	0.408102	2.15879
1119	1	5640.7	HCB	222.697	0.1	0	22269.7	5.73	11.78	Pesticide	4.92	284.78	0.03	52.3933	5.13763	7.81997e-11	3.67838	1.66676e-13	4.74659e-11	0.197099	3.94804	20.0308	235.963	658.7	16.9	17.1	1350	55.5	Chub	-27.5	62.85	16.2742	0.1	0	1627.42	96.2968	0.0256566	July	8	51.1	10.8	390.804	3509.42	0.0274395	0.408102	2.15879
1120	1	5640.7	HCB	222.697	0.1	0	22269.7	5.73	11.78	Pesticide	4.92	284.78	0.03	52.3933	5.13763	7.81997e-11	3.67838	1.66676e-13	4.74659e-11	0.197099	3.94804	20.0308	235.963	658.7	16.9	17.1	1350	55.5	Chub	-27.5	62.85	16.2742	0.1	0	1627.42	96.2968	0.0256566	July	16	81.6	10.8	474.268	4258.93	0.0226106	0.408102	2.40807
1121	1	5640.7	HCB	222.697	0.1	0	22269.7	5.73	11.78	Pesticide	4.92	284.78	0.03	52.3933	5.13763	7.81997e-11	3.67838	1.66676e-13	4.74659e-11	0.197099	3.94804	20.0308	235.963	658.7	16.9	17.1	1350	55.5	Chub	-27.5	62.85	16.2742	0.1	0	1627.42	96.2968	0.0256566	August	4	21.2	8.91	501.349	4502.12	0.0213892	0.408102	2.40807
1122	1	5640.7	HCB	222.697	0.1	0	22269.7	5.73	11.78	Pesticide	4.92	284.78	0.03	52.3933	5.13763	7.81997e-11	3.67838	1.66676e-13	4.74659e-11	0.197099	3.94804	20.0308	235.963	658.7	16.9	17.1	1350	55.5	Chub	-27.5	62.85	16.2742	0.1	0	1627.42	96.2968	0.0256566	August	8	64.6	8.91	305.886	2746.86	0.0350571	0.408102	2.40807
1123	1	5640.7	HCB	222.697	0.1	0	22269.7	5.73	11.78	Pesticide	4.92	284.78	0.03	52.3933	5.13763	7.81997e-11	3.67838	1.66676e-13	4.74659e-11	0.197099	3.94804	20.0308	235.963	658.7	16.9	17.1	1350	55.5	Chub	-27.5	62.85	16.2742	0.1	0	1627.42	96.2968	0.0256566	August	16	119.8	8.91	272.527	2447.29	0.0393483	0.408102	2.40807
1124	1	5640.7	HCB	222.697	0.1	0	22269.7	5.73	11.78	Pesticide	4.92	284.78	0.03	52.3933	5.13763	7.81997e-11	3.67838	1.66676e-13	4.74659e-11	0.197099	3.94804	20.0308	235.963	658.7	16.9	17.1	1350	55.5	Chub	-27.5	62.85	16.2742	0.1	0	1627.42	96.2968	0.0256566	April	1	7.7	9.28	190.45	1710.24	0.056306	0.408102	2.40807
1125	1	5640.7	HCB	222.697	0.1	0	22269.7	5.73	11.78	Pesticide	4.92	284.78	0.03	52.3933	5.13763	7.81997e-11	3.67838	1.66676e-13	4.74659e-11	0.197099	3.94804	20.0308	235.963	658.7	16.9	17.1	1350	55.5	Chub	-27.5	62.85	16.2742	0.1	0	1627.42	96.2968	0.0256566	April	2	16.6	9.28	548.158	4922.46	0.0195627	0.408102	2.40807
1126	1	5640.7	HCB	222.697	0.1	0	22269.7	5.73	11.78	Pesticide	4.92	284.78	0.03	52.3933	5.13763	7.81997e-11	3.67838	1.66676e-13	4.74659e-11	0.197099	3.94804	20.0308	235.963	658.7	16.9	17.1	1350	55.5	Chub	-27.5	62.85	16.2742	0.1	0	1627.42	96.2968	0.0256566	June	1	7.4	10.2	203.345	1826.04	0.0527353	0.408102	2.40807
1127	1	5640.7	HCB	222.697	0.1	0	22269.7	5.73	11.78	Pesticide	4.92	284.78	0.03	52.3933	5.13763	7.81997e-11	3.67838	1.66676e-13	4.74659e-11	0.197099	3.94804	20.0308	235.963	658.7	16.9	17.1	1350	55.5	Chub	-27.5	62.85	16.2742	0.1	0	1627.42	96.2968	0.0256566	August	1	8.5	8.91	541.875	4866.04	0.0197896	0.408102	2.40807
1128	1	5640.7	HCB	222.697	0.1	0	22269.7	5.73	11.78	Pesticide	4.92	284.78	0.03	52.3933	5.13763	7.81997e-11	3.67838	1.66676e-13	4.74659e-11	0.197099	3.94804	20.0308	235.963	658.7	16.9	17.1	1350	55.5	Chub	-27.5	62.85	16.2742	0.1	0	1627.42	96.2968	0.0256566	May	2	16.3	8.1	326.393	2931.01	0.0328544	0.408102	2.40807
1129	1	5640.7	HCB	222.697	0.1	0	22269.7	5.73	11.78	Pesticide	4.92	284.78	0.03	52.3933	5.13763	7.81997e-11	3.67838	1.66676e-13	4.74659e-11	0.197099	3.94804	20.0308	235.963	658.7	16.9	17.1	1350	55.5	Chub	-27.5	62.85	16.2742	0.1	0	1627.42	96.2968	0.0256566	June	2	16.4	10.2	250.687	2251.17	0.0427763	0.408102	2.40807
1130	1	5640.7	HCB	222.697	0.1	0	22269.7	5.73	11.78	Pesticide	4.92	284.78	0.03	52.3933	5.13763	7.81997e-11	3.67838	1.66676e-13	4.74659e-11	0.197099	3.94804	20.0308	235.963	658.7	16.9	17.1	1350	55.5	Chub	-27.5	62.85	16.2742	0.1	0	1627.42	96.2968	0.0256566	August	2	16.2	8.91	314.581	2824.94	0.0340881	0.408102	2.40807
1131	1	5640.7	HCB	222.697	0.1	0	22269.7	5.73	11.78	Pesticide	4.92	284.78	0.03	52.3933	5.13763	7.81997e-11	3.67838	1.66676e-13	4.74659e-11	0.197099	3.94804	20.0308	235.963	593.1	11	14.6	1843	52	Chub	-26.4	105.13	7.5637	0.1	0	756.37	68.7609	0.0185466	April	4	18.3	9.28	474.118	4257.58	0.0161502	0.291406	2.29145
1132	1	5640.7	HCB	222.697	0.1	0	22269.7	5.73	11.78	Pesticide	4.92	284.78	0.03	52.3933	5.13763	7.81997e-11	3.67838	1.66676e-13	4.74659e-11	0.197099	3.94804	20.0308	235.963	593.1	11	14.6	1843	52	Chub	-26.4	105.13	7.5637	0.1	0	756.37	68.7609	0.0185466	April	8	69.7	9.28	241.312	2166.98	0.0317312	0.291406	2.29145
1133	1	5640.7	HCB	222.697	0.1	0	22269.7	5.73	11.78	Pesticide	4.92	284.78	0.03	52.3933	5.13763	7.81997e-11	3.67838	1.66676e-13	4.74659e-11	0.197099	3.94804	20.0308	235.963	593.1	11	14.6	1843	52	Chub	-26.4	105.13	7.5637	0.1	0	756.37	68.7609	0.0185466	April	16	107.7	9.28	279.457	2509.52	0.0274	0.291406	2.29145
1134	1	5640.7	HCB	222.697	0.1	0	22269.7	5.73	11.78	Pesticide	4.92	284.78	0.03	52.3933	5.13763	7.81997e-11	3.67838	1.66676e-13	4.74659e-11	0.197099	3.94804	20.0308	235.963	593.1	11	14.6	1843	52	Chub	-26.4	105.13	7.5637	0.1	0	756.37	68.7609	0.0185466	May	4	36.3	8.1	310.015	2783.93	0.0246992	0.291406	2.29145
1135	1	5640.7	HCB	222.697	0.1	0	22269.7	5.73	11.78	Pesticide	4.92	284.78	0.03	52.3933	5.13763	7.81997e-11	3.67838	1.66676e-13	4.74659e-11	0.197099	3.94804	20.0308	235.963	593.1	11	14.6	1843	52	Chub	-26.4	105.13	7.5637	0.1	0	756.37	68.7609	0.0185466	May	8	56.7	8.1	380.971	3421.12	0.020099	0.291406	2.29145
1136	1	5640.7	HCB	222.697	0.1	0	22269.7	5.73	11.78	Pesticide	4.92	284.78	0.03	52.3933	5.13763	7.81997e-11	3.67838	1.66676e-13	4.74659e-11	0.197099	3.94804	20.0308	235.963	593.1	11	14.6	1843	52	Chub	-26.4	105.13	7.5637	0.1	0	756.37	68.7609	0.0185466	June	4	33.7	10.2	255.611	2295.39	0.0299562	0.291406	2.29145
1137	1	5640.7	HCB	222.697	0.1	0	22269.7	5.73	11.78	Pesticide	4.92	284.78	0.03	52.3933	5.13763	7.81997e-11	3.67838	1.66676e-13	4.74659e-11	0.197099	3.94804	20.0308	235.963	593.1	11	14.6	1843	52	Chub	-26.4	105.13	7.5637	0.1	0	756.37	68.7609	0.0185466	June	8	67.9	10.2	214.8	1928.91	0.0356476	0.291406	2.29145
1138	1	5640.7	HCB	222.697	0.1	0	22269.7	5.73	11.78	Pesticide	4.92	284.78	0.03	52.3933	5.13763	7.81997e-11	3.67838	1.66676e-13	4.74659e-11	0.197099	3.94804	20.0308	235.963	593.1	11	14.6	1843	52	Chub	-26.4	105.13	7.5637	0.1	0	756.37	68.7609	0.0185466	June	16	126.8	10.2	199.665	1793	0.0383497	0.291406	2.29145
1139	1	5640.7	HCB	222.697	0.1	0	22269.7	5.73	11.78	Pesticide	4.92	284.78	0.03	52.3933	5.13763	7.81997e-11	3.67838	1.66676e-13	4.74659e-11	0.197099	3.94804	20.0308	235.963	593.1	11	14.6	1843	52	Chub	-26.4	105.13	7.5637	0.1	0	756.37	68.7609	0.0185466	July	4	13.4	10.8	837.489	7520.65	0.00914295	0.291406	2.29145
1140	1	5640.7	HCB	222.697	0.1	0	22269.7	5.73	11.78	Pesticide	4.92	284.78	0.03	52.3933	5.13763	7.81997e-11	3.67838	1.66676e-13	4.74659e-11	0.197099	3.94804	20.0308	235.963	593.1	11	14.6	1843	52	Chub	-26.4	105.13	7.5637	0.1	0	756.37	68.7609	0.0185466	July	8	51.1	10.8	390.804	3509.42	0.0195932	0.291406	2.29145
1141	1	5640.7	HCB	222.697	0.1	0	22269.7	5.73	11.78	Pesticide	4.92	284.78	0.03	52.3933	5.13763	7.81997e-11	3.67838	1.66676e-13	4.74659e-11	0.197099	3.94804	20.0308	235.963	593.1	11	14.6	1843	52	Chub	-26.4	105.13	7.5637	0.1	0	756.37	68.7609	0.0185466	July	16	81.6	10.8	474.268	4258.93	0.0161451	0.291406	2.29145
1142	1	5640.7	HCB	222.697	0.1	0	22269.7	5.73	11.78	Pesticide	4.92	284.78	0.03	52.3933	5.13763	7.81997e-11	3.67838	1.66676e-13	4.74659e-11	0.197099	3.94804	20.0308	235.963	593.1	11	14.6	1843	52	Chub	-26.4	105.13	7.5637	0.1	0	756.37	68.7609	0.0185466	August	4	21.2	8.91	501.349	4502.12	0.015273	0.291406	2.48637
1143	1	5640.7	HCB	222.697	0.1	0	22269.7	5.73	11.78	Pesticide	4.92	284.78	0.03	52.3933	5.13763	7.81997e-11	3.67838	1.66676e-13	4.74659e-11	0.197099	3.94804	20.0308	235.963	593.1	11	14.6	1843	52	Chub	-26.4	105.13	7.5637	0.1	0	756.37	68.7609	0.0185466	August	8	64.6	8.91	305.886	2746.86	0.0250326	0.291406	2.48637
1144	1	5640.7	HCB	222.697	0.1	0	22269.7	5.73	11.78	Pesticide	4.92	284.78	0.03	52.3933	5.13763	7.81997e-11	3.67838	1.66676e-13	4.74659e-11	0.197099	3.94804	20.0308	235.963	593.1	11	14.6	1843	52	Chub	-26.4	105.13	7.5637	0.1	0	756.37	68.7609	0.0185466	August	16	119.8	8.91	272.527	2447.29	0.0280967	0.291406	2.48637
1145	1	5640.7	HCB	222.697	0.1	0	22269.7	5.73	11.78	Pesticide	4.92	284.78	0.03	52.3933	5.13763	7.81997e-11	3.67838	1.66676e-13	4.74659e-11	0.197099	3.94804	20.0308	235.963	593.1	11	14.6	1843	52	Chub	-26.4	105.13	7.5637	0.1	0	756.37	68.7609	0.0185466	April	1	7.7	9.28	190.45	1710.24	0.0402054	0.291406	2.48637
1146	1	5640.7	HCB	222.697	0.1	0	22269.7	5.73	11.78	Pesticide	4.92	284.78	0.03	52.3933	5.13763	7.81997e-11	3.67838	1.66676e-13	4.74659e-11	0.197099	3.94804	20.0308	235.963	593.1	11	14.6	1843	52	Chub	-26.4	105.13	7.5637	0.1	0	756.37	68.7609	0.0185466	April	2	16.6	9.28	548.158	4922.46	0.0139688	0.291406	2.48637
1147	1	5640.7	HCB	222.697	0.1	0	22269.7	5.73	11.78	Pesticide	4.92	284.78	0.03	52.3933	5.13763	7.81997e-11	3.67838	1.66676e-13	4.74659e-11	0.197099	3.94804	20.0308	235.963	593.1	11	14.6	1843	52	Chub	-26.4	105.13	7.5637	0.1	0	756.37	68.7609	0.0185466	June	1	7.4	10.2	203.345	1826.04	0.0376558	0.291406	2.48637
1148	1	5640.7	HCB	222.697	0.1	0	22269.7	5.73	11.78	Pesticide	4.92	284.78	0.03	52.3933	5.13763	7.81997e-11	3.67838	1.66676e-13	4.74659e-11	0.197099	3.94804	20.0308	235.963	593.1	11	14.6	1843	52	Chub	-26.4	105.13	7.5637	0.1	0	756.37	68.7609	0.0185466	August	1	8.5	8.91	541.875	4866.04	0.0141308	0.291406	2.48637
1149	1	5640.7	HCB	222.697	0.1	0	22269.7	5.73	11.78	Pesticide	4.92	284.78	0.03	52.3933	5.13763	7.81997e-11	3.67838	1.66676e-13	4.74659e-11	0.197099	3.94804	20.0308	235.963	593.1	11	14.6	1843	52	Chub	-26.4	105.13	7.5637	0.1	0	756.37	68.7609	0.0185466	May	2	16.3	8.1	326.393	2931.01	0.0234598	0.291406	2.48637
1150	1	5640.7	HCB	222.697	0.1	0	22269.7	5.73	11.78	Pesticide	4.92	284.78	0.03	52.3933	5.13763	7.81997e-11	3.67838	1.66676e-13	4.74659e-11	0.197099	3.94804	20.0308	235.963	593.1	11	14.6	1843	52	Chub	-26.4	105.13	7.5637	0.1	0	756.37	68.7609	0.0185466	June	2	16.4	10.2	250.687	2251.17	0.0305445	0.291406	2.48637
1151	1	5640.7	HCB	222.697	0.1	0	22269.7	5.73	11.78	Pesticide	4.92	284.78	0.03	52.3933	5.13763	7.81997e-11	3.67838	1.66676e-13	4.74659e-11	0.197099	3.94804	20.0308	235.963	593.1	11	14.6	1843	52	Chub	-26.4	105.13	7.5637	0.1	0	756.37	68.7609	0.0185466	August	2	16.2	8.91	314.581	2824.94	0.0243407	0.291406	2.48637
1152	1	5640.7	HCB	222.697	0.1	0	22269.7	5.73	11.78	Pesticide	4.92	284.78	0.03	52.3933	5.13763	7.81997e-11	3.67838	1.66676e-13	4.74659e-11	0.197099	3.94804	20.0308	235.963	683.6	5.3	18.4	128	33	Pike	-25.4	59.5	12.3324	0.1	0	1233.24	232.686	0.00775307	April	4	18.3	9.28	474.118	4257.58	0.0546523	0.986116	2.48637
1153	1	5640.7	HCB	222.697	0.1	0	22269.7	5.73	11.78	Pesticide	4.92	284.78	0.03	52.3933	5.13763	7.81997e-11	3.67838	1.66676e-13	4.74659e-11	0.197099	3.94804	20.0308	235.963	683.6	5.3	18.4	128	33	Pike	-25.4	59.5	12.3324	0.1	0	1233.24	232.686	0.00775307	April	8	69.7	9.28	241.312	2166.98	0.107378	0.986116	2.54289
1154	1	5640.7	HCB	222.697	0.1	0	22269.7	5.73	11.78	Pesticide	4.92	284.78	0.03	52.3933	5.13763	7.81997e-11	3.67838	1.66676e-13	4.74659e-11	0.197099	3.94804	20.0308	235.963	683.6	5.3	18.4	128	33	Pike	-25.4	59.5	12.3324	0.1	0	1233.24	232.686	0.00775307	April	16	107.7	9.28	279.457	2509.52	0.0927215	0.986116	2.54289
1155	1	5640.7	HCB	222.697	0.1	0	22269.7	5.73	11.78	Pesticide	4.92	284.78	0.03	52.3933	5.13763	7.81997e-11	3.67838	1.66676e-13	4.74659e-11	0.197099	3.94804	20.0308	235.963	683.6	5.3	18.4	128	33	Pike	-25.4	59.5	12.3324	0.1	0	1233.24	232.686	0.00775307	May	4	36.3	8.1	310.015	2783.93	0.0835819	0.986116	2.54289
1156	1	5640.7	HCB	222.697	0.1	0	22269.7	5.73	11.78	Pesticide	4.92	284.78	0.03	52.3933	5.13763	7.81997e-11	3.67838	1.66676e-13	4.74659e-11	0.197099	3.94804	20.0308	235.963	683.6	5.3	18.4	128	33	Pike	-25.4	59.5	12.3324	0.1	0	1233.24	232.686	0.00775307	May	8	56.7	8.1	380.971	3421.12	0.0680147	0.986116	2.54289
1157	1	5640.7	HCB	222.697	0.1	0	22269.7	5.73	11.78	Pesticide	4.92	284.78	0.03	52.3933	5.13763	7.81997e-11	3.67838	1.66676e-13	4.74659e-11	0.197099	3.94804	20.0308	235.963	683.6	5.3	18.4	128	33	Pike	-25.4	59.5	12.3324	0.1	0	1233.24	232.686	0.00775307	June	4	33.7	10.2	255.611	2295.39	0.101371	0.986116	2.54289
1158	1	5640.7	HCB	222.697	0.1	0	22269.7	5.73	11.78	Pesticide	4.92	284.78	0.03	52.3933	5.13763	7.81997e-11	3.67838	1.66676e-13	4.74659e-11	0.197099	3.94804	20.0308	235.963	683.6	5.3	18.4	128	33	Pike	-25.4	59.5	12.3324	0.1	0	1233.24	232.686	0.00775307	June	8	67.9	10.2	214.8	1928.91	0.120631	0.986116	2.54289
1159	1	5640.7	HCB	222.697	0.1	0	22269.7	5.73	11.78	Pesticide	4.92	284.78	0.03	52.3933	5.13763	7.81997e-11	3.67838	1.66676e-13	4.74659e-11	0.197099	3.94804	20.0308	235.963	683.6	5.3	18.4	128	33	Pike	-25.4	59.5	12.3324	0.1	0	1233.24	232.686	0.00775307	June	16	126.8	10.2	199.665	1793	0.129775	0.986116	2.54289
1160	1	5640.7	HCB	222.697	0.1	0	22269.7	5.73	11.78	Pesticide	4.92	284.78	0.03	52.3933	5.13763	7.81997e-11	3.67838	1.66676e-13	4.74659e-11	0.197099	3.94804	20.0308	235.963	683.6	5.3	18.4	128	33	Pike	-25.4	59.5	12.3324	0.1	0	1233.24	232.686	0.00775307	July	4	13.4	10.8	837.489	7520.65	0.0309397	0.986116	2.54289
1161	1	5640.7	HCB	222.697	0.1	0	22269.7	5.73	11.78	Pesticide	4.92	284.78	0.03	52.3933	5.13763	7.81997e-11	3.67838	1.66676e-13	4.74659e-11	0.197099	3.94804	20.0308	235.963	683.6	5.3	18.4	128	33	Pike	-25.4	59.5	12.3324	0.1	0	1233.24	232.686	0.00775307	July	8	51.1	10.8	390.804	3509.42	0.0663034	0.986116	2.54289
1162	1	5640.7	HCB	222.697	0.1	0	22269.7	5.73	11.78	Pesticide	4.92	284.78	0.03	52.3933	5.13763	7.81997e-11	3.67838	1.66676e-13	4.74659e-11	0.197099	3.94804	20.0308	235.963	683.6	5.3	18.4	128	33	Pike	-25.4	59.5	12.3324	0.1	0	1233.24	232.686	0.00775307	July	16	81.6	10.8	474.268	4258.93	0.054635	0.986116	2.54289
1163	1	5640.7	HCB	222.697	0.1	0	22269.7	5.73	11.78	Pesticide	4.92	284.78	0.03	52.3933	5.13763	7.81997e-11	3.67838	1.66676e-13	4.74659e-11	0.197099	3.94804	20.0308	235.963	683.6	5.3	18.4	128	33	Pike	-25.4	59.5	12.3324	0.1	0	1233.24	232.686	0.00775307	August	4	21.2	8.91	501.349	4502.12	0.0516838	0.986116	2.54289
1164	1	5640.7	HCB	222.697	0.1	0	22269.7	5.73	11.78	Pesticide	4.92	284.78	0.03	52.3933	5.13763	7.81997e-11	3.67838	1.66676e-13	4.74659e-11	0.197099	3.94804	20.0308	235.963	683.6	5.3	18.4	128	33	Pike	-25.4	59.5	12.3324	0.1	0	1233.24	232.686	0.00775307	August	8	64.6	8.91	305.886	2746.86	0.0847101	0.986116	2.60347
1165	1	5640.7	HCB	222.697	0.1	0	22269.7	5.73	11.78	Pesticide	4.92	284.78	0.03	52.3933	5.13763	7.81997e-11	3.67838	1.66676e-13	4.74659e-11	0.197099	3.94804	20.0308	235.963	683.6	5.3	18.4	128	33	Pike	-25.4	59.5	12.3324	0.1	0	1233.24	232.686	0.00775307	August	16	119.8	8.91	272.527	2447.29	0.0950791	0.986116	2.60347
1166	1	5640.7	HCB	222.697	0.1	0	22269.7	5.73	11.78	Pesticide	4.92	284.78	0.03	52.3933	5.13763	7.81997e-11	3.67838	1.66676e-13	4.74659e-11	0.197099	3.94804	20.0308	235.963	683.6	5.3	18.4	128	33	Pike	-25.4	59.5	12.3324	0.1	0	1233.24	232.686	0.00775307	April	1	7.7	9.28	190.45	1710.24	0.136055	0.986116	2.60347
1167	1	5640.7	HCB	222.697	0.1	0	22269.7	5.73	11.78	Pesticide	4.92	284.78	0.03	52.3933	5.13763	7.81997e-11	3.67838	1.66676e-13	4.74659e-11	0.197099	3.94804	20.0308	235.963	683.6	5.3	18.4	128	33	Pike	-25.4	59.5	12.3324	0.1	0	1233.24	232.686	0.00775307	April	2	16.6	9.28	548.158	4922.46	0.0472703	0.986116	2.60347
1168	1	5640.7	HCB	222.697	0.1	0	22269.7	5.73	11.78	Pesticide	4.92	284.78	0.03	52.3933	5.13763	7.81997e-11	3.67838	1.66676e-13	4.74659e-11	0.197099	3.94804	20.0308	235.963	683.6	5.3	18.4	128	33	Pike	-25.4	59.5	12.3324	0.1	0	1233.24	232.686	0.00775307	June	1	7.4	10.2	203.345	1826.04	0.127427	0.986116	2.60347
1169	1	5640.7	HCB	222.697	0.1	0	22269.7	5.73	11.78	Pesticide	4.92	284.78	0.03	52.3933	5.13763	7.81997e-11	3.67838	1.66676e-13	4.74659e-11	0.197099	3.94804	20.0308	235.963	683.6	5.3	18.4	128	33	Pike	-25.4	59.5	12.3324	0.1	0	1233.24	232.686	0.00775307	August	1	8.5	8.91	541.875	4866.04	0.0478184	0.986116	2.60347
1170	1	5640.7	HCB	222.697	0.1	0	22269.7	5.73	11.78	Pesticide	4.92	284.78	0.03	52.3933	5.13763	7.81997e-11	3.67838	1.66676e-13	4.74659e-11	0.197099	3.94804	20.0308	235.963	683.6	5.3	18.4	128	33	Pike	-25.4	59.5	12.3324	0.1	0	1233.24	232.686	0.00775307	May	2	16.3	8.1	326.393	2931.01	0.0793877	0.986116	2.60347
1171	1	5640.7	HCB	222.697	0.1	0	22269.7	5.73	11.78	Pesticide	4.92	284.78	0.03	52.3933	5.13763	7.81997e-11	3.67838	1.66676e-13	4.74659e-11	0.197099	3.94804	20.0308	235.963	683.6	5.3	18.4	128	33	Pike	-25.4	59.5	12.3324	0.1	0	1233.24	232.686	0.00775307	June	2	16.4	10.2	250.687	2251.17	0.103362	0.986116	2.60347
1172	1	5640.7	HCB	222.697	0.1	0	22269.7	5.73	11.78	Pesticide	4.92	284.78	0.03	52.3933	5.13763	7.81997e-11	3.67838	1.66676e-13	4.74659e-11	0.197099	3.94804	20.0308	235.963	683.6	5.3	18.4	128	33	Pike	-25.4	59.5	12.3324	0.1	0	1233.24	232.686	0.00775307	August	2	16.2	8.91	314.581	2824.94	0.0823687	0.986116	2.60347
1173	1	5640.7	HCB	222.697	0.1	0	22269.7	5.73	11.78	Pesticide	4.92	284.78	0.03	52.3933	5.13763	7.81997e-11	3.67838	1.66676e-13	4.74659e-11	0.197099	3.94804	20.0308	235.963	894.8	6.3	18	126	31	Pike	-25.4	71.05	11.7189	0.1	0	1171.89	186.015	0.00704068	April	4	18.3	9.28	474.118	4257.58	0.0436902	0.788322	2.60347
1174	1	5640.7	HCB	222.697	0.1	0	22269.7	5.73	11.78	Pesticide	4.92	284.78	0.03	52.3933	5.13763	7.81997e-11	3.67838	1.66676e-13	4.74659e-11	0.197099	3.94804	20.0308	235.963	894.8	6.3	18	126	31	Pike	-25.4	71.05	11.7189	0.1	0	1171.89	186.015	0.00704068	April	8	69.7	9.28	241.312	2166.98	0.0858404	0.788322	2.60347
1175	1	5640.7	HCB	222.697	0.1	0	22269.7	5.73	11.78	Pesticide	4.92	284.78	0.03	52.3933	5.13763	7.81997e-11	3.67838	1.66676e-13	4.74659e-11	0.197099	3.94804	20.0308	235.963	894.8	6.3	18	126	31	Pike	-25.4	71.05	11.7189	0.1	0	1171.89	186.015	0.00704068	April	16	107.7	9.28	279.457	2509.52	0.0741235	0.788322	2.15879
1176	1	5640.7	HCB	222.697	0.1	0	22269.7	5.73	11.78	Pesticide	4.92	284.78	0.03	52.3933	5.13763	7.81997e-11	3.67838	1.66676e-13	4.74659e-11	0.197099	3.94804	20.0308	235.963	894.8	6.3	18	126	31	Pike	-25.4	71.05	11.7189	0.1	0	1171.89	186.015	0.00704068	May	4	36.3	8.1	310.015	2783.93	0.0668172	0.788322	2.15879
1177	1	5640.7	HCB	222.697	0.1	0	22269.7	5.73	11.78	Pesticide	4.92	284.78	0.03	52.3933	5.13763	7.81997e-11	3.67838	1.66676e-13	4.74659e-11	0.197099	3.94804	20.0308	235.963	894.8	6.3	18	126	31	Pike	-25.4	71.05	11.7189	0.1	0	1171.89	186.015	0.00704068	May	8	56.7	8.1	380.971	3421.12	0.0543724	0.788322	2.15879
1178	1	5640.7	HCB	222.697	0.1	0	22269.7	5.73	11.78	Pesticide	4.92	284.78	0.03	52.3933	5.13763	7.81997e-11	3.67838	1.66676e-13	4.74659e-11	0.197099	3.94804	20.0308	235.963	894.8	6.3	18	126	31	Pike	-25.4	71.05	11.7189	0.1	0	1171.89	186.015	0.00704068	June	4	33.7	10.2	255.611	2295.39	0.0810385	0.788322	2.15879
1179	1	5640.7	HCB	222.697	0.1	0	22269.7	5.73	11.78	Pesticide	4.92	284.78	0.03	52.3933	5.13763	7.81997e-11	3.67838	1.66676e-13	4.74659e-11	0.197099	3.94804	20.0308	235.963	894.8	6.3	18	126	31	Pike	-25.4	71.05	11.7189	0.1	0	1171.89	186.015	0.00704068	June	8	67.9	10.2	214.8	1928.91	0.0964352	0.788322	2.15879
1180	1	5640.7	HCB	222.697	0.1	0	22269.7	5.73	11.78	Pesticide	4.92	284.78	0.03	52.3933	5.13763	7.81997e-11	3.67838	1.66676e-13	4.74659e-11	0.197099	3.94804	20.0308	235.963	894.8	6.3	18	126	31	Pike	-25.4	71.05	11.7189	0.1	0	1171.89	186.015	0.00704068	June	16	126.8	10.2	199.665	1793	0.103745	0.788322	2.15879
1181	1	5640.7	HCB	222.697	0.1	0	22269.7	5.73	11.78	Pesticide	4.92	284.78	0.03	52.3933	5.13763	7.81997e-11	3.67838	1.66676e-13	4.74659e-11	0.197099	3.94804	20.0308	235.963	894.8	6.3	18	126	31	Pike	-25.4	71.05	11.7189	0.1	0	1171.89	186.015	0.00704068	July	4	13.4	10.8	837.489	7520.65	0.0247338	0.788322	2.15879
1182	1	5640.7	HCB	222.697	0.1	0	22269.7	5.73	11.78	Pesticide	4.92	284.78	0.03	52.3933	5.13763	7.81997e-11	3.67838	1.66676e-13	4.74659e-11	0.197099	3.94804	20.0308	235.963	894.8	6.3	18	126	31	Pike	-25.4	71.05	11.7189	0.1	0	1171.89	186.015	0.00704068	July	8	51.1	10.8	390.804	3509.42	0.0530043	0.788322	2.15879
1183	1	5640.7	HCB	222.697	0.1	0	22269.7	5.73	11.78	Pesticide	4.92	284.78	0.03	52.3933	5.13763	7.81997e-11	3.67838	1.66676e-13	4.74659e-11	0.197099	3.94804	20.0308	235.963	894.8	6.3	18	126	31	Pike	-25.4	71.05	11.7189	0.1	0	1171.89	186.015	0.00704068	July	16	81.6	10.8	474.268	4258.93	0.0436764	0.788322	2.15879
1184	1	5640.7	HCB	222.697	0.1	0	22269.7	5.73	11.78	Pesticide	4.92	284.78	0.03	52.3933	5.13763	7.81997e-11	3.67838	1.66676e-13	4.74659e-11	0.197099	3.94804	20.0308	235.963	894.8	6.3	18	126	31	Pike	-25.4	71.05	11.7189	0.1	0	1171.89	186.015	0.00704068	August	4	21.2	8.91	501.349	4502.12	0.0413171	0.788322	2.15879
1185	1	5640.7	HCB	222.697	0.1	0	22269.7	5.73	11.78	Pesticide	4.92	284.78	0.03	52.3933	5.13763	7.81997e-11	3.67838	1.66676e-13	4.74659e-11	0.197099	3.94804	20.0308	235.963	894.8	6.3	18	126	31	Pike	-25.4	71.05	11.7189	0.1	0	1171.89	186.015	0.00704068	August	8	64.6	8.91	305.886	2746.86	0.0677191	0.788322	2.15879
1186	1	5640.7	HCB	222.697	0.1	0	22269.7	5.73	11.78	Pesticide	4.92	284.78	0.03	52.3933	5.13763	7.81997e-11	3.67838	1.66676e-13	4.74659e-11	0.197099	3.94804	20.0308	235.963	894.8	6.3	18	126	31	Pike	-25.4	71.05	11.7189	0.1	0	1171.89	186.015	0.00704068	August	16	119.8	8.91	272.527	2447.29	0.0760083	0.788322	2.63676
1187	1	5640.7	HCB	222.697	0.1	0	22269.7	5.73	11.78	Pesticide	4.92	284.78	0.03	52.3933	5.13763	7.81997e-11	3.67838	1.66676e-13	4.74659e-11	0.197099	3.94804	20.0308	235.963	894.8	6.3	18	126	31	Pike	-25.4	71.05	11.7189	0.1	0	1171.89	186.015	0.00704068	April	1	7.7	9.28	190.45	1710.24	0.108765	0.788322	2.63676
1188	1	5640.7	HCB	222.697	0.1	0	22269.7	5.73	11.78	Pesticide	4.92	284.78	0.03	52.3933	5.13763	7.81997e-11	3.67838	1.66676e-13	4.74659e-11	0.197099	3.94804	20.0308	235.963	894.8	6.3	18	126	31	Pike	-25.4	71.05	11.7189	0.1	0	1171.89	186.015	0.00704068	April	2	16.6	9.28	548.158	4922.46	0.0377889	0.788322	2.63676
1189	1	5640.7	HCB	222.697	0.1	0	22269.7	5.73	11.78	Pesticide	4.92	284.78	0.03	52.3933	5.13763	7.81997e-11	3.67838	1.66676e-13	4.74659e-11	0.197099	3.94804	20.0308	235.963	894.8	6.3	18	126	31	Pike	-25.4	71.05	11.7189	0.1	0	1171.89	186.015	0.00704068	June	1	7.4	10.2	203.345	1826.04	0.101868	0.788322	2.63676
1190	1	5640.7	HCB	222.697	0.1	0	22269.7	5.73	11.78	Pesticide	4.92	284.78	0.03	52.3933	5.13763	7.81997e-11	3.67838	1.66676e-13	4.74659e-11	0.197099	3.94804	20.0308	235.963	894.8	6.3	18	126	31	Pike	-25.4	71.05	11.7189	0.1	0	1171.89	186.015	0.00704068	August	1	8.5	8.91	541.875	4866.04	0.0382271	0.788322	2.63676
1191	1	5640.7	HCB	222.697	0.1	0	22269.7	5.73	11.78	Pesticide	4.92	284.78	0.03	52.3933	5.13763	7.81997e-11	3.67838	1.66676e-13	4.74659e-11	0.197099	3.94804	20.0308	235.963	894.8	6.3	18	126	31	Pike	-25.4	71.05	11.7189	0.1	0	1171.89	186.015	0.00704068	May	2	16.3	8.1	326.393	2931.01	0.0634642	0.788322	2.63676
1192	1	5640.7	HCB	222.697	0.1	0	22269.7	5.73	11.78	Pesticide	4.92	284.78	0.03	52.3933	5.13763	7.81997e-11	3.67838	1.66676e-13	4.74659e-11	0.197099	3.94804	20.0308	235.963	894.8	6.3	18	126	31	Pike	-25.4	71.05	11.7189	0.1	0	1171.89	186.015	0.00704068	June	2	16.4	10.2	250.687	2251.17	0.0826301	0.788322	2.63676
1193	1	5640.7	HCB	222.697	0.1	0	22269.7	5.73	11.78	Pesticide	4.92	284.78	0.03	52.3933	5.13763	7.81997e-11	3.67838	1.66676e-13	4.74659e-11	0.197099	3.94804	20.0308	235.963	894.8	6.3	18	126	31	Pike	-25.4	71.05	11.7189	0.1	0	1171.89	186.015	0.00704068	August	2	16.2	8.91	314.581	2824.94	0.0658473	0.788322	2.63676
1194	1	5640.7	HCB	222.697	0.1	0	22269.7	5.73	11.78	Pesticide	4.92	284.78	0.03	52.3933	5.13763	7.81997e-11	3.67838	1.66676e-13	4.74659e-11	0.197099	3.94804	20.0308	235.963	555.5	4.1	18.1	88	30	Pike	-25.6	54.92	7.05506	0.1	0	705.506	172.075	0.00738074	April	4	18.3	9.28	474.118	4257.58	0.040416	0.729245	2.63676
1195	1	5640.7	HCB	222.697	0.1	0	22269.7	5.73	11.78	Pesticide	4.92	284.78	0.03	52.3933	5.13763	7.81997e-11	3.67838	1.66676e-13	4.74659e-11	0.197099	3.94804	20.0308	235.963	555.5	4.1	18.1	88	30	Pike	-25.6	54.92	7.05506	0.1	0	705.506	172.075	0.00738074	April	8	69.7	9.28	241.312	2166.98	0.0794075	0.729245	2.63676
1196	1	5640.7	HCB	222.697	0.1	0	22269.7	5.73	11.78	Pesticide	4.92	284.78	0.03	52.3933	5.13763	7.81997e-11	3.67838	1.66676e-13	4.74659e-11	0.197099	3.94804	20.0308	235.963	555.5	4.1	18.1	88	30	Pike	-25.6	54.92	7.05506	0.1	0	705.506	172.075	0.00738074	April	16	107.7	9.28	279.457	2509.52	0.0685687	0.729245	2.63676
1197	1	5640.7	HCB	222.697	0.1	0	22269.7	5.73	11.78	Pesticide	4.92	284.78	0.03	52.3933	5.13763	7.81997e-11	3.67838	1.66676e-13	4.74659e-11	0.197099	3.94804	20.0308	235.963	555.5	4.1	18.1	88	30	Pike	-25.6	54.92	7.05506	0.1	0	705.506	172.075	0.00738074	May	4	36.3	8.1	310.015	2783.93	0.0618099	0.729245	2.60347
1198	1	5640.7	HCB	222.697	0.1	0	22269.7	5.73	11.78	Pesticide	4.92	284.78	0.03	52.3933	5.13763	7.81997e-11	3.67838	1.66676e-13	4.74659e-11	0.197099	3.94804	20.0308	235.963	555.5	4.1	18.1	88	30	Pike	-25.6	54.92	7.05506	0.1	0	705.506	172.075	0.00738074	May	8	56.7	8.1	380.971	3421.12	0.0502977	0.729245	2.60347
1199	1	5640.7	HCB	222.697	0.1	0	22269.7	5.73	11.78	Pesticide	4.92	284.78	0.03	52.3933	5.13763	7.81997e-11	3.67838	1.66676e-13	4.74659e-11	0.197099	3.94804	20.0308	235.963	555.5	4.1	18.1	88	30	Pike	-25.6	54.92	7.05506	0.1	0	705.506	172.075	0.00738074	June	4	33.7	10.2	255.611	2295.39	0.0749654	0.729245	2.60347
1200	1	5640.7	HCB	222.697	0.1	0	22269.7	5.73	11.78	Pesticide	4.92	284.78	0.03	52.3933	5.13763	7.81997e-11	3.67838	1.66676e-13	4.74659e-11	0.197099	3.94804	20.0308	235.963	555.5	4.1	18.1	88	30	Pike	-25.6	54.92	7.05506	0.1	0	705.506	172.075	0.00738074	June	8	67.9	10.2	214.8	1928.91	0.0892083	0.729245	2.60347
1201	1	5640.7	HCB	222.697	0.1	0	22269.7	5.73	11.78	Pesticide	4.92	284.78	0.03	52.3933	5.13763	7.81997e-11	3.67838	1.66676e-13	4.74659e-11	0.197099	3.94804	20.0308	235.963	555.5	4.1	18.1	88	30	Pike	-25.6	54.92	7.05506	0.1	0	705.506	172.075	0.00738074	June	16	126.8	10.2	199.665	1793	0.0959704	0.729245	2.60347
1202	1	5640.7	HCB	222.697	0.1	0	22269.7	5.73	11.78	Pesticide	4.92	284.78	0.03	52.3933	5.13763	7.81997e-11	3.67838	1.66676e-13	4.74659e-11	0.197099	3.94804	20.0308	235.963	555.5	4.1	18.1	88	30	Pike	-25.6	54.92	7.05506	0.1	0	705.506	172.075	0.00738074	July	4	13.4	10.8	837.489	7520.65	0.0228803	0.729245	2.60347
1203	1	5640.7	HCB	222.697	0.1	0	22269.7	5.73	11.78	Pesticide	4.92	284.78	0.03	52.3933	5.13763	7.81997e-11	3.67838	1.66676e-13	4.74659e-11	0.197099	3.94804	20.0308	235.963	555.5	4.1	18.1	88	30	Pike	-25.6	54.92	7.05506	0.1	0	705.506	172.075	0.00738074	July	8	51.1	10.8	390.804	3509.42	0.0490322	0.729245	2.60347
1204	1	5640.7	HCB	222.697	0.1	0	22269.7	5.73	11.78	Pesticide	4.92	284.78	0.03	52.3933	5.13763	7.81997e-11	3.67838	1.66676e-13	4.74659e-11	0.197099	3.94804	20.0308	235.963	555.5	4.1	18.1	88	30	Pike	-25.6	54.92	7.05506	0.1	0	705.506	172.075	0.00738074	July	16	81.6	10.8	474.268	4258.93	0.0404032	0.729245	2.60347
1205	1	5640.7	HCB	222.697	0.1	0	22269.7	5.73	11.78	Pesticide	4.92	284.78	0.03	52.3933	5.13763	7.81997e-11	3.67838	1.66676e-13	4.74659e-11	0.197099	3.94804	20.0308	235.963	555.5	4.1	18.1	88	30	Pike	-25.6	54.92	7.05506	0.1	0	705.506	172.075	0.00738074	August	4	21.2	8.91	501.349	4502.12	0.0382208	0.729245	2.60347
1206	1	5640.7	HCB	222.697	0.1	0	22269.7	5.73	11.78	Pesticide	4.92	284.78	0.03	52.3933	5.13763	7.81997e-11	3.67838	1.66676e-13	4.74659e-11	0.197099	3.94804	20.0308	235.963	555.5	4.1	18.1	88	30	Pike	-25.6	54.92	7.05506	0.1	0	705.506	172.075	0.00738074	August	8	64.6	8.91	305.886	2746.86	0.0626442	0.729245	2.60347
1207	1	5640.7	HCB	222.697	0.1	0	22269.7	5.73	11.78	Pesticide	4.92	284.78	0.03	52.3933	5.13763	7.81997e-11	3.67838	1.66676e-13	4.74659e-11	0.197099	3.94804	20.0308	235.963	555.5	4.1	18.1	88	30	Pike	-25.6	54.92	7.05506	0.1	0	705.506	172.075	0.00738074	August	16	119.8	8.91	272.527	2447.29	0.0703122	0.729245	2.60347
1208	1	5640.7	HCB	222.697	0.1	0	22269.7	5.73	11.78	Pesticide	4.92	284.78	0.03	52.3933	5.13763	7.81997e-11	3.67838	1.66676e-13	4.74659e-11	0.197099	3.94804	20.0308	235.963	555.5	4.1	18.1	88	30	Pike	-25.6	54.92	7.05506	0.1	0	705.506	172.075	0.00738074	April	1	7.7	9.28	190.45	1710.24	0.100614	0.729245	2.44255
1209	1	5640.7	HCB	222.697	0.1	0	22269.7	5.73	11.78	Pesticide	4.92	284.78	0.03	52.3933	5.13763	7.81997e-11	3.67838	1.66676e-13	4.74659e-11	0.197099	3.94804	20.0308	235.963	555.5	4.1	18.1	88	30	Pike	-25.6	54.92	7.05506	0.1	0	705.506	172.075	0.00738074	April	2	16.6	9.28	548.158	4922.46	0.034957	0.729245	2.44255
1210	1	5640.7	HCB	222.697	0.1	0	22269.7	5.73	11.78	Pesticide	4.92	284.78	0.03	52.3933	5.13763	7.81997e-11	3.67838	1.66676e-13	4.74659e-11	0.197099	3.94804	20.0308	235.963	555.5	4.1	18.1	88	30	Pike	-25.6	54.92	7.05506	0.1	0	705.506	172.075	0.00738074	June	1	7.4	10.2	203.345	1826.04	0.0942338	0.729245	2.44255
1211	1	5640.7	HCB	222.697	0.1	0	22269.7	5.73	11.78	Pesticide	4.92	284.78	0.03	52.3933	5.13763	7.81997e-11	3.67838	1.66676e-13	4.74659e-11	0.197099	3.94804	20.0308	235.963	555.5	4.1	18.1	88	30	Pike	-25.6	54.92	7.05506	0.1	0	705.506	172.075	0.00738074	August	1	8.5	8.91	541.875	4866.04	0.0353623	0.729245	2.44255
1212	1	5640.7	HCB	222.697	0.1	0	22269.7	5.73	11.78	Pesticide	4.92	284.78	0.03	52.3933	5.13763	7.81997e-11	3.67838	1.66676e-13	4.74659e-11	0.197099	3.94804	20.0308	235.963	555.5	4.1	18.1	88	30	Pike	-25.6	54.92	7.05506	0.1	0	705.506	172.075	0.00738074	May	2	16.3	8.1	326.393	2931.01	0.0587082	0.729245	2.44255
1213	1	5640.7	HCB	222.697	0.1	0	22269.7	5.73	11.78	Pesticide	4.92	284.78	0.03	52.3933	5.13763	7.81997e-11	3.67838	1.66676e-13	4.74659e-11	0.197099	3.94804	20.0308	235.963	555.5	4.1	18.1	88	30	Pike	-25.6	54.92	7.05506	0.1	0	705.506	172.075	0.00738074	June	2	16.4	10.2	250.687	2251.17	0.0764378	0.729245	2.44255
1214	1	5640.7	HCB	222.697	0.1	0	22269.7	5.73	11.78	Pesticide	4.92	284.78	0.03	52.3933	5.13763	7.81997e-11	3.67838	1.66676e-13	4.74659e-11	0.197099	3.94804	20.0308	235.963	555.5	4.1	18.1	88	30	Pike	-25.6	54.92	7.05506	0.1	0	705.506	172.075	0.00738074	August	2	16.2	8.91	314.581	2824.94	0.0609127	0.729245	2.44255
1215	1	5640.7	HCB	222.697	0.1	0	22269.7	5.73	11.78	Pesticide	4.92	284.78	0.03	52.3933	5.13763	7.81997e-11	3.67838	1.66676e-13	4.74659e-11	0.197099	3.94804	20.0308	235.963	511.4	3.3	18.6	158	32	Pike	-25.1	80.77	2.91548	0.1	0	291.548	88.3479	0.00645287	April	4	18.3	9.28	474.118	4257.58	0.0207507	0.374415	2.44255
1216	1	5640.7	HCB	222.697	0.1	0	22269.7	5.73	11.78	Pesticide	4.92	284.78	0.03	52.3933	5.13763	7.81997e-11	3.67838	1.66676e-13	4.74659e-11	0.197099	3.94804	20.0308	235.963	511.4	3.3	18.6	158	32	Pike	-25.1	80.77	2.91548	0.1	0	291.548	88.3479	0.00645287	April	8	69.7	9.28	241.312	2166.98	0.0407701	0.374415	2.44255
1217	1	5640.7	HCB	222.697	0.1	0	22269.7	5.73	11.78	Pesticide	4.92	284.78	0.03	52.3933	5.13763	7.81997e-11	3.67838	1.66676e-13	4.74659e-11	0.197099	3.94804	20.0308	235.963	511.4	3.3	18.6	158	32	Pike	-25.1	80.77	2.91548	0.1	0	291.548	88.3479	0.00645287	April	16	107.7	9.28	279.457	2509.52	0.0352051	0.374415	2.44255
1218	1	5640.7	HCB	222.697	0.1	0	22269.7	5.73	11.78	Pesticide	4.92	284.78	0.03	52.3933	5.13763	7.81997e-11	3.67838	1.66676e-13	4.74659e-11	0.197099	3.94804	20.0308	235.963	511.4	3.3	18.6	158	32	Pike	-25.1	80.77	2.91548	0.1	0	291.548	88.3479	0.00645287	May	4	36.3	8.1	310.015	2783.93	0.0317349	0.374415	2.44255
1219	1	5640.7	HCB	222.697	0.1	0	22269.7	5.73	11.78	Pesticide	4.92	284.78	0.03	52.3933	5.13763	7.81997e-11	3.67838	1.66676e-13	4.74659e-11	0.197099	3.94804	20.0308	235.963	511.4	3.3	18.6	158	32	Pike	-25.1	80.77	2.91548	0.1	0	291.548	88.3479	0.00645287	May	8	56.7	8.1	380.971	3421.12	0.0258243	0.374415	2.53068
1220	1	5640.7	HCB	222.697	0.1	0	22269.7	5.73	11.78	Pesticide	4.92	284.78	0.03	52.3933	5.13763	7.81997e-11	3.67838	1.66676e-13	4.74659e-11	0.197099	3.94804	20.0308	235.963	511.4	3.3	18.6	158	32	Pike	-25.1	80.77	2.91548	0.1	0	291.548	88.3479	0.00645287	June	4	33.7	10.2	255.611	2295.39	0.0384894	0.374415	2.53068
1221	1	5640.7	HCB	222.697	0.1	0	22269.7	5.73	11.78	Pesticide	4.92	284.78	0.03	52.3933	5.13763	7.81997e-11	3.67838	1.66676e-13	4.74659e-11	0.197099	3.94804	20.0308	235.963	511.4	3.3	18.6	158	32	Pike	-25.1	80.77	2.91548	0.1	0	291.548	88.3479	0.00645287	June	8	67.9	10.2	214.8	1928.91	0.0458021	0.374415	2.53068
1222	1	5640.7	HCB	222.697	0.1	0	22269.7	5.73	11.78	Pesticide	4.92	284.78	0.03	52.3933	5.13763	7.81997e-11	3.67838	1.66676e-13	4.74659e-11	0.197099	3.94804	20.0308	235.963	511.4	3.3	18.6	158	32	Pike	-25.1	80.77	2.91548	0.1	0	291.548	88.3479	0.00645287	June	16	126.8	10.2	199.665	1793	0.0492739	0.374415	2.53068
1223	1	5640.7	HCB	222.697	0.1	0	22269.7	5.73	11.78	Pesticide	4.92	284.78	0.03	52.3933	5.13763	7.81997e-11	3.67838	1.66676e-13	4.74659e-11	0.197099	3.94804	20.0308	235.963	511.4	3.3	18.6	158	32	Pike	-25.1	80.77	2.91548	0.1	0	291.548	88.3479	0.00645287	July	4	13.4	10.8	837.489	7520.65	0.0117474	0.374415	2.53068
1224	1	5640.7	HCB	222.697	0.1	0	22269.7	5.73	11.78	Pesticide	4.92	284.78	0.03	52.3933	5.13763	7.81997e-11	3.67838	1.66676e-13	4.74659e-11	0.197099	3.94804	20.0308	235.963	511.4	3.3	18.6	158	32	Pike	-25.1	80.77	2.91548	0.1	0	291.548	88.3479	0.00645287	July	8	51.1	10.8	390.804	3509.42	0.0251745	0.374415	2.53068
1225	1	5640.7	HCB	222.697	0.1	0	22269.7	5.73	11.78	Pesticide	4.92	284.78	0.03	52.3933	5.13763	7.81997e-11	3.67838	1.66676e-13	4.74659e-11	0.197099	3.94804	20.0308	235.963	511.4	3.3	18.6	158	32	Pike	-25.1	80.77	2.91548	0.1	0	291.548	88.3479	0.00645287	July	16	81.6	10.8	474.268	4258.93	0.0207442	0.374415	2.53068
1226	1	5640.7	HCB	222.697	0.1	0	22269.7	5.73	11.78	Pesticide	4.92	284.78	0.03	52.3933	5.13763	7.81997e-11	3.67838	1.66676e-13	4.74659e-11	0.197099	3.94804	20.0308	235.963	511.4	3.3	18.6	158	32	Pike	-25.1	80.77	2.91548	0.1	0	291.548	88.3479	0.00645287	August	4	21.2	8.91	501.349	4502.12	0.0196236	0.374415	2.53068
1227	1	5640.7	HCB	222.697	0.1	0	22269.7	5.73	11.78	Pesticide	4.92	284.78	0.03	52.3933	5.13763	7.81997e-11	3.67838	1.66676e-13	4.74659e-11	0.197099	3.94804	20.0308	235.963	511.4	3.3	18.6	158	32	Pike	-25.1	80.77	2.91548	0.1	0	291.548	88.3479	0.00645287	August	8	64.6	8.91	305.886	2746.86	0.0321633	0.374415	2.53068
1228	1	5640.7	HCB	222.697	0.1	0	22269.7	5.73	11.78	Pesticide	4.92	284.78	0.03	52.3933	5.13763	7.81997e-11	3.67838	1.66676e-13	4.74659e-11	0.197099	3.94804	20.0308	235.963	511.4	3.3	18.6	158	32	Pike	-25.1	80.77	2.91548	0.1	0	291.548	88.3479	0.00645287	August	16	119.8	8.91	272.527	2447.29	0.0361003	0.374415	2.53068
1229	1	5640.7	HCB	222.697	0.1	0	22269.7	5.73	11.78	Pesticide	4.92	284.78	0.03	52.3933	5.13763	7.81997e-11	3.67838	1.66676e-13	4.74659e-11	0.197099	3.94804	20.0308	235.963	511.4	3.3	18.6	158	32	Pike	-25.1	80.77	2.91548	0.1	0	291.548	88.3479	0.00645287	April	1	7.7	9.28	190.45	1710.24	0.0516582	0.374415	2.53068
[truncated: 15,131 more rows]

## Sheet: Table S9
Compound	Sampled Month	TOC (%)	Coatings used for data interpretation (µm)
[truncated: 135 more rows]

[truncated: 1 more sheets: Table S10]
